# Supplementary material for: Hippocampal spatial representations exhibit a hyperbolic geometry that expands with experience
Source: Nat Neurosci. 2022 Dec 29;26(1):131–9. doi: 10.1038/s41593-022-01212-4 (PMC9829541; doi:10.1038/s41593-022-01212-4)
Supplement: Source Data Fig. 1 — Statistical Source Data [file 41593_2022_1212_MOESM3_ESM.xlsx]

## Sheet: Sheet1
place field sizes		place field edge (left)	place field edge (right)
0.4318		8.1788	8.5852
0.9144		31.75	32.639
0.6096		0.7874	1.397
0.3556		22.8092	23.1394
0.2794		43.6372	43.8912
0.9652		38.1254	39.0906
0.254		1.651	1.8796
0.7874		5.3848	6.1468
0.2286		6.1976	6.4008
0.2286		6.9088	7.112
0.4318		18.0594	18.4658
0.254		15.2654	15.494
0.9144		26.4414	27.3558
0.3048		32.3342	32.6136
0.2794		30.988	31.242
0.4572		24.8158	25.2476
0.254		9.1186	9.3472
0.3302		15.2654	15.5702
0.254		38.1508	38.3794
0.6096		39.3446	39.9288
0.7366		31.6992	32.4104
0.381		31.0134	31.369
2.8702		9.8044	12.6492
0.5588		12.8778	13.4112
2.159		43.7388	45.8724
1.2446		40.3606	41.6052
0.3302		40.1828	40.4876
0.4826		1.2954	1.778
1.0668		-0.2286	0.8382
0.4318		31.0642	31.4706
0.4572		9.906	10.3378
0.2286		11.43	11.6332
0.9144		44.069	44.9834
0.3048		29.0068	29.2862
0.762		36.5252	37.2618
0.2286		39.9796	40.1828
0.6604		28.0162	28.6766
1.1176		24.2824	25.4
0.762		35.9918	36.7284
0.3556		43.6626	43.9928
0.4318		21.9964	22.4028
0.3048		22.7838	23.0632
0.3302		47.7012	48.006
0.1778		32.2326	32.385
0.381		1.7018	2.0574
0.7366		4.445	5.1816
0.635		8.3312	8.9408
0.381		43.9674	44.323
0.1524		39.2176	39.3446
0.5334		1.3716	1.905
0.9144		0.1778	1.0922
0.2032		4.9276	5.1054
0.5842		43.7642	44.323
0.4826		44.6532	45.1104
0.2794		43.1292	43.3832
0.1778		36.0934	36.2458
0.2286		33.1216	33.3248
0.9906		47.0662	48.0568
0.9144		29.0576	29.9466
0.2286		25.781	25.9842
1.2446		13.2334	14.478
1.6256		35.0774	36.703
0.381		47.6758	48.0568
0.254		40.7924	41.021
0.254		0.7366	0.9652
0.8382		5.9944	6.8326
0.508		13.0302	13.5128
0.8636		15.7988	16.637
0.6858		30.5816	31.242
0.7366		35.052	35.7886
0.9144		39.9288	40.8178
0.6604		0.2286	0.8636
0.3302		1.5494	1.8542
0.7366		15.6972	16.4084
1.3208		19.3294	20.6502
0.3302		16.637	16.9418
1.143		28.0416	29.1592
0.635		37.3888	37.9984
0.4572		30.988	31.4198
0.635		23.1902	23.7998
0.4064		21.1074	21.4884
0.4826		35.2044	35.687
0.1524		26.2128	26.3398
0.762		29.083	29.8196
0.6858		19.939	20.5994
0.5842		28.0924	28.6512
0.7112		1.8034	2.5146
0.3556		5.9182	6.2484
0.7874		8.5344	9.3218
0.4318		5.4102	5.8166
1.4986		10.6426	12.1158
1.5748		9.6012	11.176
1.7018		24.5872	26.289
1.016		31.3944	32.385
1.8796		21.1582	23.0378
0.7112		23.6982	24.4094
0.4064		33.0454	33.4518
1.0668		29.083	30.1244
0.5334		33.6804	34.1884
0.8382		43.4086	44.2214
1.0414		26.9494	27.9654
0.4318		44.2722	44.6786
0.1524		26.5684	26.6954
0.4064		3.0734	3.4798
0.7874		18.3896	19.177
0.9398		29.0576	29.972
0.2286		30.5308	30.734
0.4826		1.5748	2.032
0.6858		7.493	8.1534
0.381		14.097	14.4526
0.5334		31.369	31.877
0.889		23.0632	23.9268
1.1938		40.0558	41.2242
0.2286		25.4254	25.6286
0.5588		11.7602	12.2936
0.381		10.2616	10.6172
0.5588		24.384	24.9174
0.889		28.321	29.1846
0.3556		42.9768	43.307
0.635		27.7622	28.3718
0.508		45.9486	46.4312
1.905		-0.0254	1.8796
2.667		3.4544	6.1214
2.7432		5.3086	8.0518
0.2032		9.1694	9.3472
1.1176		14.8082	15.9258
0.635		12.446	13.0556
0.9398		26.9494	27.8892
0.7874		33.1978	33.9852
0.4064		36.0934	36.4998
1.0922		22.4536	23.5458
0.3556		21.971	22.3012
0.3556		43.2308	43.561
0.4064		32.1818	32.5628
0.254		32.6898	32.9184
0.1524		35.7378	35.8648
0.5842		22.9362	23.5204
0.2032		7.366	7.5438
0.3556		20.1676	20.4978
0.4064		16.764	17.145
0.762		28.956	29.718
1.016		30.6832	31.6738
0.4064		24.5872	24.9682
0.2032		22.5044	22.6822
0.3302		35.814	36.1188
1.2192		29.9212	31.115
0.3048		41.2496	41.529
0.4064		3.048	3.429
0.5588		8.3058	8.8392
1.2192		18.415	19.6342
1.016		19.8374	20.8534
0.7874		17.8308	18.5928
0.4318		38.2016	38.608
0.254		45.6438	45.8724
0.3302		36.0426	36.3474
0.3048		36.449	36.7284
0.2032		26.0858	26.2636
0.1778		43.9674	44.1198
0.5842		21.3868	21.9456
0.5842		2.8448	3.4036
0.5588		3.4798	4.0132
0.3302		8.0772	8.382
0.3048		7.7216	8.001
1.0668		9.6266	10.668
0.7874		29.0322	29.7942
1.1684		30.5308	31.6992
0.254		30.3276	30.5562
0.4826		0.254	0.7366
0.6096		1.7018	2.286
0.5842		0.9144	1.4732
0.8382		6.985	7.8232
0.4318		16.764	17.1704
0.508		42.1386	42.6466
0.3048		25.5016	25.781
0.6604		24.6126	25.273
0.1524		29.8196	29.9466
0.3556		40.64	40.9702
0.2286		38.3032	38.5064
1.5748		0.0254	1.6002
0.2794		7.239	7.493
0.3556		4.5974	4.9276
0.381		9.0678	9.4488
0.2286		4.8768	5.08
1.9812		15.5956	17.5768
0.635		20.1168	20.7518
1.651		33.6296	35.2806
0.4826		46.1264	46.5836
0.4572		32.766	33.1978
0.254		41.3004	41.529
0.5842		37.4142	37.973
1.9304		1.3208	3.2512
0.2032		0.9652	1.143
2.667		3.302	5.969
0.508		8.0772	8.5598
1.4732		17.6784	19.1516
0.7366		12.8778	13.589
0.6096		14.4272	15.0114
0.3048		17.2974	17.5768
0.7366		28.4226	29.1338
0.3302		14.986	15.2908
0.6858		4.6736	5.3594
0.6096		15.748	16.3322
0.5334		0.6858	1.2192
1.3716		30.9626	32.3342
0.254		30.4038	30.6324
0.2286		30.2006	30.4038
1.9558		33.9344	35.8902
0.8128		0.0762	0.889
0.5842		1.2954	1.8796
0.4318		2.8448	3.2512
1.2954		7.0358	8.3312
0.381		6.1468	6.5024
1.5494		14.8082	16.3322
1.0668		13.6906	14.7574
1.3716		9.5504	10.8966
1.5494		31.623	33.1724
1.3462		24.765	26.0858
0.5588		26.1366	26.67
0.3048		45.847	46.1264
0.4318		45.3136	45.72
0.3048		42.5704	42.8498
0.762		33.5534	34.29
0.7366		41.4528	42.164
0.254		39.8526	40.0812
0.2286		44.1452	44.3484
0.508		37.0332	37.5158
0.889		0.6858	1.5748
0.2032		7.0358	7.2136
1.0414		16.1798	17.1958
0.6858		2.2606	2.921
0.4318		18.9738	19.3802
1.397		15.9258	17.2974
0.6604		34.2138	34.8488
0.1524		37.2618	37.3888
0.254		42.4688	42.6974
0.4064		7.0104	7.3914
1.016		20.1168	21.1328
0.8382		27.813	28.6258
0.9144		33.7312	34.6202
1.6764		1.524	3.2004
0.1778		1.0414	1.1938
0.6858		4.6228	5.3086
1.5748		6.3246	7.8994
2.286		12.4206	14.7066
3.3274		9.017	12.3444
0.7366		14.6812	15.4178
1.0414		19.6088	20.6248
0.4318		40.7924	41.1988
0.3048		41.783	42.0624
0.508		31.5468	32.0294
0.4826		32.1056	32.5628
0.3048		26.1112	26.3906
0.1524		34.5948	34.7218
1.27		39.5732	40.8178
0.762		21.0312	21.7678
0.635		38.735	39.3446
0.5588		23.4188	23.9522
0.4064		37.6682	38.0492
0.9398		5.08	5.9944
0.381		29.0068	29.3624
0.635		46.3042	46.9138
0.3048		31.496	31.7754
0.254		30.861	31.0896
0.6096		20.5486	21.1328
