# Supplementary material for: Hippocampal spatial representations exhibit a hyperbolic geometry that expands with experience
Source: Nat Neurosci. 2022 Dec 29;26(1):131–9. doi: 10.1038/s41593-022-01212-4 (PMC9829541; doi:10.1038/s41593-022-01212-4)
Supplement: Source Data Fig. 2 — Statistical Source Data [file 41593_2022_1212_MOESM4_ESM.xlsx]

## Sheet: Fig2
panel d														panel e														panel f														panel g
	mean model curve (solid)			model std (shading)			experimental curves (dashed)			inset					mean model curve (solid)			model std (shading)			experimental curves (dashed)			inset					mean model curve (solid)			model std (shading)			experimental curves (dashed)			inset					mean model curve (solid)			model std (shading)			experimental curves (dashed)
edge density	red	green	blue	red	green	blue	red	green	blue	red	green	blue		edge density	red	green	blue	red	green	blue	red	green	blue	red	green	blue		edge density	red	green	blue	red	green	blue	red	green	blue	red	green	blue		edge density	red	green	blue	red	green	blue	red
0.00121951	0	0	0	0	0	0	0	0	0	IBV model boxplot (2.5, 25, 50, 75, 97.5 percentiles)				0.00121951	0	0	0	0	0	0	0	0	0	IBV model boxplot (2.5, 25, 50, 75, 97.5 percentiles)				0.00121951	0	0	0	0	0	0	0	0	0	IBV model boxplot (2.5, 25, 50, 75, 97.5 percentiles)				0.000649351	0	0	0	0	0	0	0
0.00243902	0	0	0	0	0	0	0	0	0	1.70122	0.473171	0.0280488		0.00243902	0	0	0	0	0	0	0	0	0	0.29878	0	0		0.00243902	0	0	0	0	0	0	0	0	0	3.25732	1.89268	0.397561		0.0012987	0	0	0	0	0	0	0
0.00365854	0	0	0	0	0	0	0	0	0	3.35122	2.02805	0.570732		0.00365854	0	0	0	0	0	0	0	0	0	0.460976	0.0109756	0		0.00365854	0	0	0	0	0	0	0	0	0	5.01768	3.45915	1.55183		0.00194805	0	0	0	0	0	0	0
0.00487805	0	0	0	0	0	0	0	0	0	4.2439	2.9311	1.14695		0.00487805	0	0	0	0	0	0	0	0	0	0.557317	0.0365854	0		0.00487805	0	0	0	0	0	0	0	0	0	5.68537	4.65488	2.34024		0.0025974	0	0	0	0	0	0	0
0.00609756	0	0	0	0	0	0	0	0	0	4.9561	4.01098	2.06341		0.00609756	0	0	0	0	0	0	0	0	0	0.640854	0.0713415	0		0.00609756	0	0	0	0	0	0	0	0	0	6.36951	5.47866	3.04817		0.00324675	0	0	0	0	0	0	0
0.00731707	0	0	0	0	0	0	0	0	0	6.12561	5.79024	3.32683		0.00731707	0	0	0	0	0	0	0	0	0	0.823171	0.153659	0.0146341		0.00731707	0	0	0	0	0	0	0	0	0	7.84268	7.3439	4.76707		0.0038961	0	0	0	0	0	0	0
0.00853659	0	0	0	0	0	0	0	0	0					0.00853659	0	0	0	0	0	0	0	0	0					0.00853659	0	0	0	0	0	0	0	0	0					0.00454545	0	0	0	0	0	0	0
0.0097561	0	0	0	0	0	0	0	0	0	IBV experimental value (black line)				0.0097561	0	0	0	0	0	0	0	0	0	IBV experimental value (black line)				0.0097561	0	0	0	0	0	0	0	0	0	IBV experimental value (black line)				0.00519481	0	0	0	0	0	0	0
0.0109756	0.0133333	0	0	0.114889	0	0	0	0	0	3.81951	2.77317	0.931707		0.0109756	0.00666667	0	0	0.081513	0	0	0	0	0	3.81951	2.77317	0.931707		0.0109756	0	0	0	0	0	0	0.0769231	0	0	5.90976	8.09024	4.60854		0.00584416	0	0	0	0	0	0	0
0.0121951	0.02	0	0	0.140234	0	0	0	0	0					0.0121951	0.00333333	0	0	0.057735	0	0	0	0	0					0.0121951	0	0	0	0	0	0	0.153846	0	0					0.00649351	0.00333333	0	0	0.057735	0	0	0
0.0134146	0.0266667	0	0	0.161376	0	0	0	0	0	L1D model boxplot (2.5, 25, 50, 75, 97.5 percentiles)				0.0134146	0.01	0	0	0.099665	0	0	0	0	0	L1D model boxplot (2.5, 25, 50, 75, 97.5 percentiles)				0.0134146	0.00333333	0	0	0.057735	0	0	0.230769	0	0	L1D model boxplot (2.5, 25, 50, 75, 97.5 percentiles)				0.00714286	0.00333333	0	0	0.057735	0	0	0
0.0146341	0.0366667	0	0	0.205254	0	0	0	0	0	0.547703	0.631976	0.454431		0.0146341	0.00666667	0	0	0.081513	0	0	0	0	0	0.194833	0.0476098	0.00113821		0.0146341	0.0233333	0	0	0.151212	0	0	0.307692	0	0	0.58715	0.692411	0.542829		0.00779221	0.00666667	0	0	0.081513	0	0	0
0.0158537	0.06	0	0	0.25155	0	0	0	0	0	0.830443	1.02663	0.706829		0.0158537	0.00666667	0	0	0.081513	0	0	0	0	0	0.256593	0.0549106	0.00113821		0.0158537	0.0366667	0	0	0.188256	0	0	0.461538	0	0	0.884654	1.19008	0.948939		0.00844156	0.01	0	0	0.099665	0	0	0
0.0170732	0.0733333	0	0	0.273627	0	0	0	0	0	1.14521	1.37492	0.941285		0.0170732	0.00666667	0	0	0.081513	0	0	0	0	0	0.314159	0.0722846	0.00113821		0.0170732	0.0466667	0	0	0.211276	0	0	0.615385	0	0	1.13485	1.57428	1.21879		0.00909091	0.0166667	0	0	0.128233	0	0	0
0.0182927	0.09	0	0	0.309115	0	0	0	0	0	1.58101	1.92966	1.2378		0.0182927	0.0133333	0	0	0.114889	0	0	0	0	0	0.381533	0.0978699	0.00113821		0.0182927	0.0666667	0	0	0.262905	0	0	0.769231	0	0	1.55646	2.14155	1.60204		0.00974026	0.0266667	0	0	0.161376	0	0	0
0.0195122	0.106667	0	0	0.33013	0	0	0	0	0	2.54022	3.03175	2.15099		0.0195122	0.03	0	0	0.170872	0	0	0	0	0	0.539354	0.161463	0.0155772		0.0195122	0.0933333	0	0	0.302645	0	0	0.923077	0	0	2.62159	3.67986	2.6326		0.0103896	0.0366667	0	0	0.188256	0	0	0
0.0207317	0.13	0	0	0.346651	0	0	0	0	0					0.0207317	0.0233333	0	0	0.151212	0	0	0	0	0					0.0207317	0.106667	0	0	0.33013	0	0	1.07692	0	0					0.011039	0.05	0	0	0.218309	0	0	0
0.0219512	0.166667	0	0	0.390809	0	0	0	0	0	L1D experimental value (black line)				0.0219512	0.0266667	0	0	0.161376	0	0	0	0	0	L1D experimental value (black line)				0.0219512	0.133333	0	0	0.359611	0	0	1.23077	0	0	L1D experimental value (black line)				0.0116883	0.07	0	0	0.255573	0	0	0.0434783
0.0231707	0.213333	0	0	0.434109	0	0	0	0	0	0.594305	0.768886	0.657691		0.0231707	0.0233333	0	0	0.151212	0	0	0	0	0	3.27754	2.73902	0.931569		0.0231707	0.186667	0	0	0.438707	0	0	1.38462	0	0	0.660427	3.89098	2.69059		0.0123377	0.0833333	0	0	0.288675	0	0	0.0869565
0.0243902	0.276667	0	0	0.510874	0	0	0.0769231	0	0					0.0243902	0.03	0	0	0.170872	0	0	0.0769231	0	0					0.0243902	0.236667	0	0	0.498146	0	0	1.53846	0	0					0.012987	0.103333	0	0	0.336203	0	0	0.130435
0.0256098	0.333333	0	0	0.562682	0	0	0.230769	0	0					0.0256098	0.0366667	0	0	0.205254	0	0	0.230769	0	0					0.0256098	0.296667	0	0	0.544344	0	0	1.69231	0	0					0.0136364	0.106667	0	0	0.349805	0	0	0.173913
0.0268293	0.423333	0	0	0.641999	0	0	0.384615	0	0					0.0268293	0.0533333	0	0	0.239472	0	0	0.384615	0	0					0.0268293	0.353333	0	0	0.585633	0	0	1.84615	0	0					0.0142857	0.12	0	0	0.364293	0	0	0.217391
0.0280488	0.473333	0	0	0.691048	0	0	0.538462	0	0					0.0280488	0.08	0	0	0.295337	0	0	0.538462	0	0					0.0280488	0.423333	0	0	0.626176	0	0	2	0	0					0.0149351	0.15	0	0	0.40171	0	0	0.26087
0.0292683	0.566667	0	0	0.748838	0	0	0.692308	0	0					0.0292683	0.09	0	0	0.319751	0	0	0.692308	0	0					0.0292683	0.49	0	0	0.696311	0	0	2.15385	0	0					0.0155844	0.156667	0	0	0.415569	0	0	0.304348
0.0304878	0.67	0	0	0.834719	0	0	0.846154	0	0					0.0304878	0.103333	0	0	0.326103	0	0	0.846154	0	0					0.0304878	0.583333	0	0	0.769217	0	0	2.38462	0	0					0.0162338	0.17	0	0	0.426269	0	0	0.347826
0.0317073	0.763333	0	0	0.896289	0	0	1	0	0					0.0317073	0.116667	0	0	0.341728	0	0	1	0	0					0.0317073	0.69	0	0	0.801691	0	0	2.53846	0	0					0.0168831	0.193333	0	0	0.450888	0	0	0.391304
0.0329268	0.87	0	0	0.921555	0	0	1.15385	0	0					0.0329268	0.116667	0	0	0.331797	0	0	1.15385	0	0					0.0329268	0.84	0	0	0.900242	0	0	2.69231	0	0					0.0175325	0.223333	0	0	0.490841	0	0	0.434783
0.0341463	0.983333	0	0	0.937721	0	0	1.30769	0	0					0.0341463	0.103333	0	0	0.315681	0	0	1.30769	0	0					0.0341463	0.983333	0	0	0.937721	0	0	2.92308	0	0					0.0181818	0.263333	0	0	0.543113	0	0	0.521739
0.0353659	1.14667	0	0	1.01419	0	0	1.46154	0	0					0.0353659	0.123333	0	0	0.35854	0	0	1.46154	0	0					0.0353659	1.10667	0	0	0.995956	0	0	3.15385	0	0					0.0188312	0.323333	0	0	0.611037	0	0	0.608696
0.0365854	1.33	0	0	1.10688	0	0	1.61538	0	0					0.0365854	0.133333	0	0	0.368794	0	0	1.61538	0	0					0.0365854	1.27333	0	0	1.09665	0	0	3.38462	0	0					0.0194805	0.376667	0	0	0.650281	0	0	0.695652
0.0378049	1.48333	0	0	1.15795	0	0	1.76923	0	0					0.0378049	0.153333	0	0	0.387715	0	0	1.76923	0	0					0.0378049	1.45333	0	0	1.16864	0	0	3.61538	0	0					0.0201299	0.406667	0	0	0.644988	0	0	0.782609
0.0390244	1.67	0	0	1.26482	0	0	2	0	0					0.0390244	0.18	0	0	0.41815	0	0	2	0	0					0.0390244	1.71667	0	0	1.21435	0	0	3.84615	0	0					0.0207792	0.476667	0	0	0.705536	0	0	0.869565
0.0402439	1.84	0	0	1.28579	0	0	2.23077	0	0					0.0402439	0.216667	0	0	0.487011	0	0	2.23077	0	0					0.0402439	1.93667	0	0	1.2851	0	0	4.07692	0	0					0.0214286	0.55	0	0	0.745668	0	0	0.956522
0.0414634	2.05333	0	0	1.37725	0	0	2.38462	0	0					0.0414634	0.223333	0	0	0.48398	0	0	2.38462	0	0					0.0414634	2.2	0	0	1.37828	0	0	4.30769	0	0					0.0220779	0.616667	0	0	0.794876	0	0	1
0.0426829	2.22	0	0	1.43473	0	0	2.53846	0	0					0.0426829	0.256667	0	0	0.521243	0	0	2.53846	0	0					0.0426829	2.47	0	0	1.41744	0	0	4.46154	0	0					0.0227273	0.673333	0	0	0.842013	0	0	1.08696
0.0439024	2.51	0	0	1.51135	0	0	2.69231	0	0					0.0439024	0.3	0	0	0.545581	0	0	2.69231	0	0					0.0439024	2.82667	0	0	1.51137	0	0	4.61538	0	0					0.0233766	0.733333	0	0	0.878328	0	0	1.17391
0.045122	2.77333	0	0	1.60537	0	0	2.84615	0	0					0.045122	0.31	0	0	0.567132	0	0	2.84615	0	0					0.045122	3.14333	0	0	1.58466	0	0	4.84615	0	0					0.024026	0.78	0	0	0.894951	0	0	1.26087
0.0463415	3.03	0	0	1.69864	0	0	3	0	0					0.0463415	0.353333	0	0	0.613523	0	0	3	0	0					0.0463415	3.51333	0	0	1.62232	0	0	5	0	0					0.0246753	0.876667	0	0	0.933288	0	0	1.34783
0.047561	3.29	0	0	1.75008	0	0	3.23077	0	0					0.047561	0.383333	0	0	0.661701	0	0	3.23077	0	0					0.047561	3.88	0	0	1.65167	0	0	5.15385	0	0					0.0253247	0.98	0	0	1.01144	0	0	1.43478
0.0487805	3.60333	0	0	1.79538	0	0	3.53846	0	0					0.0487805	0.423333	0	0	0.667538	0	0	3.53846	0	0					0.0487805	4.23333	0	0	1.63947	0	0	5.38462	0	0					0.025974	1.06667	0	0	1.07053	0	0	1.52174
0.05	3.92	0	0	1.8197	0	0	3.84615	0	0					0.05	0.436667	0	0	0.658865	0	0	3.84615	0	0					0.05	4.63	0	0	1.64584	0	0	5.61538	0	0					0.0266234	1.18333	0	0	1.11078	0	0	1.6087
0.0512195	4.19667	0	0	1.87163	0	0	4.23077	0	0					0.0512195	0.483333	0	0	0.724434	0	0	4.23077	0	0					0.0512195	5.02333	0	0	1.64676	0	0	5.92308	0	0					0.0272727	1.27667	0	0	1.16245	0	0	1.69565
0.052439	4.54	0	0	1.89923	0	0	4.61538	0	0					0.052439	0.543333	0	0	0.768173	0	0	4.61538	0	0					0.052439	5.39333	0	0	1.7384	0	0	6.30769	0	0					0.0279221	1.40333	0	0	1.20783	0	0	1.78261
0.0536585	4.91	0	0	1.94968	0	0	5	0	0					0.0536585	0.593333	0	0	0.781018	0	0	5	0	0					0.0536585	5.82333	0	0	1.7971	0	0	6.69231	0	0					0.0285714	1.55333	0	0	1.27511	0	0	1.86957
0.054878	5.27	0	0	2.02586	0	0	5.38462	0	0					0.054878	0.626667	0	0	0.82232	0	0	5.38462	0	0					0.054878	6.26	0	0	1.83584	0	0	7.15385	0	0					0.0292208	1.64	0	0	1.31001	0	0	1.95652
0.0560976	5.58667	0	0	2.07932	0	0	5.76923	0	0					0.0560976	0.666667	0	0	0.847319	0	0	5.76923	0	0					0.0560976	6.71667	0	0	1.9031	0	0	7.61538	0	0					0.0298701	1.75333	0	0	1.36823	0	0	2.04348
0.0573171	5.92	0	0	2.19766	0	0	6.15385	0	0					0.0573171	0.716667	0	0	0.886383	0	0	6.15385	0	0					0.0573171	7.12	0	0	1.94376	0	0	8.07692	0	0					0.0305195	1.85667	0	0	1.45712	0	0	2.04348
0.0585366	6.23667	0	0	2.28137	0	0	6.61538	0	0					0.0585366	0.79	0	0	0.960369	0	0	6.61538	0	0					0.0585366	7.64333	0	0	1.96528	0	0	8.53846	0	0					0.0311688	1.97	0	0	1.53524	0	0	2.08696
0.0597561	6.59	0	0	2.35948	0	0	7.07692	0	0					0.0597561	0.836667	0	0	1.01328	0	0	7.07692	0	0					0.0597561	8.17667	0	0	2.02132	0	0	9	0	0					0.0318182	2.08667	0	0	1.60241	0	0	2.13043
0.0609756	6.95333	0	0	2.4613	0	0	7.53846	0	0					0.0609756	0.863333	0	0	1.0496	0	0	7.53846	0	0					0.0609756	8.65333	0	0	2.069	0	0	9.46154	0	0					0.0324675	2.24333	0	0	1.65123	0	0	2.17391
0.0621951	7.39333	0	0	2.52319	0	0	8	0	0					0.0621951	0.926667	0	0	1.09175	0	0	8	0	0					0.0621951	9.18667	0	0	2.09119	0	0	10	0	0					0.0331169	2.42667	0	0	1.6914	0	0	2.17391
0.0634146	7.79333	0	0	2.57021	0	0	8.38462	0	0					0.0634146	0.953333	0	0	1.13819	0	0	8.38462	0	0					0.0634146	9.70667	0	0	2.13757	0	0	10.6154	0	0					0.0337662	2.54667	0	0	1.72949	0	0	2.17391
0.0646341	8.10667	0	0	2.59701	0	0	8.76923	0	0					0.0646341	0.99	0.00333333	0	1.14933	0.057735	0	8.76923	0	0					0.0646341	10.1867	0	0	2.19877	0	0	11.2308	0	0					0.0344156	2.69667	0	0	1.79873	0	0	2.17391
0.0658537	8.45667	0	0	2.66429	0	0	9.15385	0	0					0.0658537	1.08	0.00333333	0	1.19094	0.057735	0	9.15385	0	0					0.0658537	10.6933	0	0	2.26341	0	0	11.8462	0	0					0.0350649	2.86	0	0	1.85433	0	0	2.17391
0.0670732	8.82333	0	0	2.72707	0	0	9.53846	0	0					0.0670732	1.11667	0.00333333	0	1.21984	0.057735	0	9.53846	0	0					0.0670732	11.1767	0	0	2.38139	0	0	12.4615	0	0					0.0357143	3.03667	0	0	1.87805	0	0	2.21739
0.0682927	9.25333	0	0	2.80274	0	0	9.92308	0	0					0.0682927	1.14667	0.00333333	0	1.21246	0.057735	0	9.92308	0	0					0.0682927	11.7233	0	0	2.45905	0	0	13.0769	0	0					0.0363636	3.22333	0.00333333	0	1.93544	0.057735	0	2.30435
0.0695122	9.63	0	0	2.86013	0	0	10.3077	0	0					0.0695122	1.20667	0.00666667	0	1.24732	0.081513	0	10.3077	0	0					0.0695122	12.21	0	0	2.51668	0	0	13.7692	0	0					0.037013	3.41667	0.00333333	0	1.95511	0.057735	0	2.43478
0.0707317	9.99333	0	0	2.93633	0	0	10.6154	0	0					0.0707317	1.27	0.01	0	1.21188	0.099665	0	10.6154	0	0					0.0707317	12.6567	0	0	2.60796	0	0	14.4615	0	0					0.0376623	3.60333	0.00333333	0	2.01814	0.057735	0	2.52174
0.0719512	10.3633	0	0	3.06201	0	0	10.9231	0	0					0.0719512	1.32333	0.01	0	1.24524	0.099665	0	10.9231	0	0					0.0719512	13.1933	0	0	2.792	0	0	15.1538	0	0					0.0383117	3.79333	0.00333333	0	2.05052	0.057735	0	2.6087
0.0731707	10.7633	0	0	3.07335	0	0	11.1538	0	0					0.0731707	1.42333	0.01	0	1.28438	0.099665	0	11.1538	0	0					0.0731707	13.66	0	0	2.87261	0	0	15.8462	0	0					0.038961	3.98667	0.00333333	0	2.03477	0.057735	0	2.69565
0.0743902	11.0567	0	0	3.10035	0	0	11.3077	0	0					0.0743902	1.52	0.01	0	1.32746	0.099665	0	11.3077	0	0					0.0743902	14.2167	0	0	2.94709	0	0	16.4615	0	0					0.0396104	4.23	0.00333333	0	2.11471	0.057735	0	2.78261
0.0756098	11.3933	0	0	3.08713	0	0	11.4615	0	0					0.0756098	1.6	0.00666667	0	1.41185	0.081513	0	11.4615	0	0					0.0756098	14.7033	0	0	3.01756	0	0	17.0769	0	0					0.0402597	4.45	0.00333333	0	2.16714	0.057735	0	2.86957
0.0768293	11.7467	0	0	3.20052	0	0	11.6154	0	0					0.0768293	1.67	0.00666667	0	1.45424	0.081513	0	11.6154	0	0					0.0768293	15.22	0	0	3.05002	0	0	17.6923	0	0					0.0409091	4.66333	0.00333333	0	2.23307	0.057735	0	3
0.0780488	12.12	0	0	3.27741	0	0	11.6923	0	0					0.0780488	1.73	0.00666667	0	1.48023	0.081513	0	11.6923	0	0					0.0780488	15.72	0	0	3.13171	0	0	18.3077	0	0					0.0415584	4.86333	0.00333333	0	2.28372	0.057735	0	3.08696
0.0792683	12.49	0	0	3.32165	0	0	11.8462	0	0					0.0792683	1.84333	0.00333333	0	1.54057	0.057735	0	11.8462	0	0					0.0792683	16.17	0	0	3.22528	0	0	18.7692	0	0					0.0422078	5.09333	0.00333333	0	2.31571	0.057735	0	3.17391
0.0804878	12.86	0	0	3.43897	0	0	11.9231	0	0					0.0804878	1.90667	0.00333333	0	1.55758	0.057735	0	11.9231	0	0					0.0804878	16.66	0	0	3.35588	0	0	19.2308	0	0					0.0428571	5.36333	0.00333333	0	2.41885	0.057735	0	3.26087
0.0817073	13.2433	0	0	3.50787	0	0	12	0	0					0.0817073	1.94667	0.00333333	0	1.54654	0.057735	0	12	0	0					0.0817073	17.1567	0	0	3.45135	0	0	19.6923	0	0					0.0435065	5.6	0.00333333	0	2.48069	0.057735	0	3.34783
0.0829268	13.6233	0.00333333	0	3.57174	0.057735	0	12.0769	0	0					0.0829268	2.00667	0.00333333	0	1.56036	0.057735	0	12.0769	0	0					0.0829268	17.6867	0	0	3.50277	0	0	20.0769	0	0					0.0441558	5.84333	0.00333333	0	2.5744	0.057735	0	3.43478
0.0841463	13.99	0.00333333	0	3.74566	0.057735	0	12.2308	0	0					0.0841463	2.04	0.00333333	0	1.58749	0.057735	0	12.2308	0	0					0.0841463	18.2433	0	0	3.60009	0	0	20.3846	0	0					0.0448052	6.10667	0.00333333	0	2.64296	0.057735	0	3.52174
0.0853659	14.37	0.00666667	0	3.87252	0.081513	0	12.3846	0	0					0.0853659	2.10333	0.00333333	0	1.6232	0.057735	0	12.3846	0	0					0.0853659	18.7867	0	0	3.66505	0	0	20.6923	0	0					0.0454545	6.33	0.00333333	0	2.71397	0.057735	0	3.69565
0.0865854	14.6967	0.00666667	0	3.97795	0.081513	0	12.5385	0	0					0.0865854	2.14333	0.00333333	0	1.60146	0.057735	0	12.5385	0	0					0.0865854	19.2567	0	0	3.76271	0	0	20.9231	0	0					0.0461039	6.53667	0.00333333	0	2.77868	0.057735	0	3.82609
0.0878049	15.05	0.00666667	0	4.12605	0.081513	0	12.6923	0	0					0.0878049	2.17	0.00333333	0	1.59884	0.057735	0	12.6923	0	0					0.0878049	19.68	0	0	3.85319	0	0	21.1538	0	0					0.0467532	6.74667	0.00333333	0	2.81939	0.057735	0	3.95652
0.0890244	15.3033	0.00666667	0	4.158	0.081513	0	12.9231	0	0					0.0890244	2.24333	0.00666667	0	1.6492	0.081513	0	12.9231	0	0					0.0890244	20.11	0	0	3.90582	0	0	21.4615	0	0					0.0474026	6.99	0.00333333	0	2.87823	0.057735	0	4.08696
0.0902439	15.6333	0.00666667	0	4.16775	0.081513	0	13.1538	0	0					0.0902439	2.35333	0.00333333	0	1.67067	0.057735	0	13.1538	0	0					0.0902439	20.5833	0	0	3.9516	0	0	21.8462	0	0					0.0480519	7.25333	0.00333333	0	2.90815	0.057735	0	4.21739
0.0914634	15.89	0.00666667	0	4.26911	0.081513	0	13.3846	0	0					0.0914634	2.45667	0.00333333	0	1.73922	0.057735	0	13.3846	0	0					0.0914634	21.0333	0	0	3.98646	0	0	22.1538	0	0					0.0487013	7.54333	0.00333333	0	3.05164	0.057735	0	4.3913
0.0926829	16.2267	0.01	0	4.33797	0.099665	0	13.6154	0	0					0.0926829	2.51	0.00333333	0	1.7474	0.057735	0	13.6154	0	0					0.0926829	21.4933	0	0	4.06921	0	0	22.4615	0	0					0.0493506	7.81667	0.00666667	0	3.1019	0.081513	0	4.56522
0.0939024	16.5733	0.01	0	4.42303	0.099665	0	14	0	0					0.0939024	2.59	0.00333333	0	1.77738	0.057735	0	14	0	0					0.0939024	21.9	0	0	4.04697	0	0	22.7692	0	0					0.05	8.06667	0.00666667	0	3.1531	0.081513	0	4.78261
0.095122	16.9133	0.01	0	4.52409	0.099665	0	14.3846	0	0					0.095122	2.68	0.00333333	0	1.74578	0.057735	0	14.3846	0	0					0.095122	22.38	0	0	4.12541	0	0	23.2308	0	0					0.0506494	8.36	0.01	0	3.25048	0.099665	0	4.95652
0.0963415	17.1867	0.01	0	4.61912	0.099665	0	14.7692	0	0					0.0963415	2.74	0.00333333	0	1.73081	0.057735	0	14.7692	0	0					0.0963415	22.8433	0	0	4.30976	0	0	23.6154	0	0					0.0512987	8.57333	0.01	0	3.31884	0.099665	0	5.08696
0.097561	17.4667	0.01	0	4.75509	0.099665	0	15.1538	0	0					0.097561	2.78667	0.00333333	0	1.71199	0.057735	0	15.1538	0	0					0.097561	23.19	0	0	4.33164	0	0	23.9231	0	0					0.0519481	8.80667	0.01	0	3.33261	0.099665	0	5.26087
0.0987805	17.7533	0.01	0	4.88111	0.099665	0	15.4615	0	0					0.0987805	2.80667	0	0	1.74147	0	0	15.4615	0	0					0.0987805	23.5933	0	0	4.43775	0	0	24.2308	0	0					0.0525974	9.12667	0.01	0	3.34983	0.099665	0	5.43478
0.1	18.1867	0.01	0	4.93352	0.099665	0	15.7692	0	0					0.1	2.86667	0	0	1.7452	0	0	15.7692	0	0					0.1	23.8733	0	0	4.49868	0	0	24.5385	0	0					0.0532468	9.34667	0.00666667	0	3.41742	0.081513	0	5.6087
0.10122	18.4533	0.0133333	0	5.02913	0.114889	0	16.1538	0	0					0.10122	2.89333	0	0	1.76797	0	0	16.1538	0	0					0.10122	24.2067	0	0	4.55189	0	0	24.6923	0	0					0.0538961	9.55333	0.00666667	0	3.48631	0.081513	0	5.78261
0.102439	18.6767	0.0166667	0	5.15889	0.128233	0	16.4615	0	0					0.102439	2.97667	0.00333333	0	1.80564	0.057735	0	16.4615	0	0					0.102439	24.5667	0	0	4.69671	0	0	24.9231	0	0					0.0545455	9.73333	0.00666667	0	3.52851	0.081513	0	5.95652
0.103659	18.8967	0.0166667	0	5.27371	0.128233	0	16.6923	0	0					0.103659	3.02	0.00333333	0	1.81584	0.057735	0	16.6923	0	0					0.103659	24.9567	0	0	4.76134	0	0	25.1538	0	0					0.0551948	9.97667	0.00666667	0	3.62859	0.081513	0	6.13043
0.104878	19.13	0.02	0	5.30411	0.140234	0	17	0	0					0.104878	3.07667	0.00333333	0	1.87506	0.057735	0	17	0	0					0.104878	25.3333	0.00333333	0	4.89169	0.057735	0	25.3077	0	0					0.0558442	10.2967	0.00666667	0	3.71321	0.081513	0	6.26087
0.106098	19.3133	0.02	0	5.30556	0.140234	0	17.2308	0	0					0.106098	3.14333	0.00333333	0	1.92227	0.057735	0	17.2308	0	0					0.106098	25.5933	0.00333333	0	4.95072	0.057735	0	25.4615	0	0					0.0564935	10.5567	0.00666667	0	3.83263	0.081513	0	6.3913
0.107317	19.5567	0.02	0	5.36932	0.140234	0	17.4615	0	0					0.107317	3.18667	0.00333333	0	1.91067	0.057735	0	17.4615	0	0					0.107317	26.0367	0.00333333	0	5.01256	0.057735	0	25.6923	0	0					0.0571429	10.8167	0.01	0	3.92101	0.099665	0	6.52174
0.108537	19.7867	0.0233333	0	5.42025	0.151212	0	17.6923	0	0					0.108537	3.18	0.00666667	0	1.88488	0.081513	0	17.6923	0	0					0.108537	26.3833	0.00333333	0	5.11569	0.057735	0	25.9231	0	0					0.0577922	11.0633	0.01	0	4.0141	0.099665	0	6.6087
0.109756	19.9767	0.0266667	0	5.57012	0.161376	0	17.8462	0	0					0.109756	3.22667	0.00666667	0	1.92031	0.081513	0	17.8462	0	0					0.109756	26.6733	0	0	5.22151	0	0	26.0769	0	0					0.0584416	11.3	0.01	0	4.15784	0.099665	0	6.69565
0.110976	20.2767	0.0266667	0	5.64858	0.161376	0	17.9231	0	0					0.110976	3.25667	0.00666667	0	1.94338	0.081513	0	17.9231	0	0					0.110976	27.0367	0	0	5.32508	0	0	26.2308	0	0					0.0590909	11.53	0.01	0	4.31018	0.099665	0	6.78261
0.112195	20.46	0.03	0	5.74268	0.170872	0	18.0769	0	0					0.112195	3.26667	0.00666667	0	1.91689	0.081513	0	18.0769	0	0					0.112195	27.4133	0.00333333	0	5.3658	0.057735	0	26.4615	0	0					0.0597403	11.7733	0.01	0	4.3977	0.099665	0	6.86957
0.113415	20.6133	0.03	0	5.89573	0.170872	0	18.2308	0	0					0.113415	3.31667	0.01	0	1.89253	0.099665	0	18.2308	0	0					0.113415	27.7567	0.00333333	0	5.38462	0.057735	0	26.7692	0	0					0.0603896	12	0.0166667	0	4.45565	0.128233	0	6.95652
0.114634	20.75	0.0366667	0	6.04173	0.188256	0	18.3846	0	0					0.114634	3.32333	0.01	0	1.87898	0.099665	0	18.3846	0	0					0.114634	28.07	0.00333333	0	5.46424	0.057735	0	27.0769	0	0					0.061039	12.22	0.0166667	0	4.51289	0.128233	0	7.04348
0.115854	20.8933	0.0366667	0	6.09199	0.188256	0	18.5385	0	0					0.115854	3.32333	0.0133333	0	1.85389	0.114889	0	18.5385	0	0					0.115854	28.3433	0.00666667	0	5.48322	0.081513	0	27.3846	0	0					0.0616883	12.4167	0.0166667	0	4.62034	0.128233	0	7.13043
0.117073	21.0233	0.04	0	6.17981	0.212644	0	18.6154	0	0					0.117073	3.36333	0.0133333	0	1.84825	0.114889	0	18.6154	0	0					0.117073	28.6567	0.00666667	0	5.56976	0.081513	0	27.7692	0	0					0.0623377	12.68	0.0166667	0	4.68802	0.128233	0	7.21739
0.118293	21.2733	0.0433333	0	6.19029	0.219734	0	18.7692	0	0					0.118293	3.39333	0.0166667	0	1.83754	0.128233	0	18.7692	0	0					0.118293	28.9667	0.00666667	0	5.63899	0.081513	0	28.0769	0	0					0.062987	12.89	0.0166667	0	4.76307	0.128233	0	7.34783
0.119512	21.44	0.0466667	0	6.2522	0.226554	0	18.9231	0	0					0.119512	3.43667	0.0166667	0	1.84499	0.128233	0	18.9231	0	0					0.119512	29.1933	0.00666667	0	5.70712	0.081513	0	28.4615	0	0					0.0636364	13.0933	0.0133333	0	4.85832	0.114889	0	7.43478
0.120732	21.5767	0.0566667	0	6.27978	0.245608	0	19	0	0					0.120732	3.46	0.02	0	1.82744	0.140234	0	19	0	0					0.120732	29.4433	0.01	0	5.80797	0.099665	0	28.9231	0	0					0.0642857	13.3167	0.0166667	0	4.90543	0.128233	0	7.52174
0.121951	21.73	0.0533333	0	6.40734	0.239472	0	19.1538	0	0					0.121951	3.47667	0.02	0	1.82406	0.140234	0	19.1538	0	0					0.121951	29.5933	0.0133333	0	5.83278	0.114889	0	29.3846	0	0					0.0649351	13.5733	0.0266667	0	4.98271	0.161376	0	7.56522
0.123171	21.8733	0.0466667	0	6.4526	0.211276	0	19.3077	0	0					0.123171	3.49667	0.0233333	0	1.86769	0.151212	0	19.3077	0	0					0.123171	29.82	0.0133333	0	5.94182	0.114889	0	29.9231	0	0					0.0655844	13.78	0.03	0	5.06991	0.170872	0	7.6087
0.12439	21.9967	0.0633333	0	6.54059	0.243968	0	19.4615	0	0					0.12439	3.51	0.02	0	1.88016	0.140234	0	19.4615	0	0					0.12439	30.1833	0.0133333	0	6.03361	0.114889	0	30.3077	0	0					0.0662338	13.9933	0.0333333	0	5.14927	0.179805	0	7.65217
0.12561	22.18	0.07	0	6.63987	0.255573	0	19.6154	0	0					0.12561	3.5	0.0233333	0	1.90493	0.151212	0	19.6154	0	0					0.12561	30.38	0.0133333	0	6.10079	0.114889	0	30.7692	0	0					0.0668831	14.1433	0.0366667	0	5.21088	0.188256	0	7.65217
0.126829	22.2967	0.0666667	0	6.75679	0.249861	0	19.6923	0	0					0.126829	3.53333	0.0233333	0	1.90639	0.151212	0	19.6923	0	0					0.126829	30.5933	0.02	0	6.21208	0.140234	0	31.2308	0	0					0.0675325	14.3667	0.04	0	5.29771	0.196287	0	7.65217
0.128049	22.3633	0.07	0	6.72374	0.255573	0	19.6923	0	0					0.128049	3.52	0.0333333	0	1.87652	0.179805	0	19.6923	0	0					0.128049	30.7367	0.0266667	0	6.35415	0.180918	0	31.6923	0	0					0.0681818	14.62	0.0433333	0	5.33703	0.203947	0	7.65217
0.129268	22.51	0.08	0	6.72115	0.271746	0	19.6923	0	0					0.129268	3.54	0.0333333	0	1.91152	0.179805	0	19.6923	0	0					0.129268	30.94	0.0333333	0	6.44268	0.197532	0	32.0769	0	0					0.0688312	14.8467	0.05	0	5.40189	0.218309	0	7.65217
0.130488	22.63	0.0866667	0	6.84221	0.293444	0	19.6923	0	0					0.130488	3.55	0.0333333	0	1.88663	0.179805	0	19.6923	0	0					0.130488	31.18	0.0333333	0	6.4901	0.197532	0	32.4615	0	0					0.0694805	14.99	0.05	0	5.47202	0.218309	0	7.65217
0.131707	22.67	0.0966667	0	6.84426	0.317793	0	19.6154	0	0					0.131707	3.53333	0.0333333	0	1.86381	0.179805	0	19.6154	0	0					0.131707	31.3433	0.0366667	0	6.55046	0.2356	0	32.9231	0	0					0.0701299	15.2	0.05	0	5.53009	0.218309	0	7.65217
0.132927	22.7833	0.0966667	0	6.97365	0.317793	0	19.6154	0	0					0.132927	3.52	0.03	0	1.83325	0.170872	0	19.6154	0	0					0.132927	31.58	0.04	0	6.52063	0.242065	0	33.4615	0	0					0.0707792	15.4033	0.0533333	0	5.5561	0.239472	0	7.65217
0.134146	22.84	0.11	0	7.0132	0.343939	0	19.6154	0	0					0.134146	3.53667	0.0366667	0	1.86734	0.188256	0	19.6154	0	0					0.134146	31.72	0.0433333	0	6.62227	0.248317	0	34	0	0					0.0714286	15.5833	0.0533333	0	5.66008	0.239472	0	7.65217
0.135366	22.89	0.116667	0	7.06524	0.351379	0	19.6923	0	0					0.135366	3.52667	0.0333333	0	1.86213	0.179805	0	19.6923	0	0					0.135366	31.8167	0.0466667	0	6.61531	0.226554	0	34.4615	0	0					0.0720779	15.7433	0.05	0	5.71194	0.218309	0	7.65217
0.136585	22.8867	0.133333	0	7.122	0.386506	0	19.7692	0	0					0.136585	3.53	0.03	0	1.80924	0.170872	0	19.7692	0	0					0.136585	32.0133	0.0466667	0	6.70146	0.226554	0	34.8462	0	0					0.0727273	15.9467	0.0633333	0	5.77074	0.257312	0	7.69565
0.137805	22.97	0.136667	0	7.18944	0.389652	0	19.9231	0	0					0.137805	3.52333	0.03	0	1.77952	0.170872	0	19.9231	0	0					0.137805	32.1533	0.0633333	0	6.77022	0.282113	0	35.1538	0	0					0.0733766	16.13	0.0633333	0	5.80564	0.257312	0	7.73913
0.139024	22.9867	0.143333	0	7.19251	0.395783	0	20.1538	0	0					0.139024	3.53	0.0266667	0	1.79252	0.161376	0	20.1538	0	0					0.139024	32.2233	0.0666667	0	6.78924	0.287223	0	35.3846	0	0					0.074026	16.3667	0.0633333	0	5.87599	0.257312	0	7.78261
0.140244	23	0.153333	0	7.19996	0.412783	0	20.3846	0	0					0.140244	3.52333	0.03	0	1.81672	0.170872	0	20.3846	0	0					0.140244	32.39	0.0766667	0	6.87474	0.301815	0	35.4615	0	0					0.0746753	16.49	0.06	0	5.8866	0.25155	0	7.86957
0.141463	23.03	0.17	0	7.22749	0.441683	0	20.6154	0	0					0.141463	3.53333	0.0366667	0	1.84215	0.188256	0	20.6154	0	0					0.141463	32.4867	0.0766667	0	6.92988	0.301815	0	35.3846	0	0					0.0753247	16.6367	0.0633333	0	5.90714	0.269997	0	7.95652
0.142683	23.0567	0.176667	0	7.19811	0.446602	0	20.9231	0	0					0.142683	3.6	0.0333333	0	1.86322	0.179805	0	20.9231	0	0					0.142683	32.58	0.08	0	6.95881	0.306452	0	35.2308	0	0					0.075974	16.8133	0.0666667	0	5.95567	0.275333	0	8.04348
0.143902	23.0467	0.183333	0	7.27376	0.443898	0	21.3077	0	0					0.143902	3.59	0.03	0	1.84751	0.170872	0	21.3077	0	0					0.143902	32.6533	0.0833333	0	7.04024	0.321559	0	35.0769	0	0					0.0766234	16.9867	0.0733333	0	6.06375	0.285588	0	8.13043
0.145122	23.0133	0.203333	0	7.33661	0.478978	0	21.6923	0	0					0.145122	3.58333	0.0333333	0	1.8131	0.179805	0	21.6923	0	0					0.145122	32.7167	0.09	0	7.10479	0.349725	0	34.8462	0	0					0.0772727	17.1633	0.0733333	0	6.1315	0.285588	0	8.21739
0.146341	23.0767	0.216667	0	7.35285	0.500557	0	22.1538	0	0					0.146341	3.57667	0.0333333	0	1.8226	0.179805	0	22.1538	0	0					0.146341	32.8733	0.09	0	7.13444	0.349725	0	34.6154	0	0					0.0779221	17.3	0.08	0	6.19445	0.295337	0	8.26087
0.147561	23.1367	0.226667	0	7.34924	0.512671	0	22.6154	0	0					0.147561	3.59667	0.0433333	0	1.82348	0.203947	0	22.6154	0	0					0.147561	33.0533	0.0966667	0	7.15223	0.347935	0	34.3077	0	0					0.0785714	17.4167	0.0766667	0	6.24605	0.290523	0	8.30435
0.14878	23.2	0.25	0	7.41913	0.549399	0	23	0	0					0.14878	3.58	0.04	0	1.82795	0.196287	0	23	0	0					0.14878	33.0633	0.103333	0	7.21616	0.355542	0	33.8462	0	0					0.0792208	17.5233	0.08	0	6.32742	0.295337	0	8.34783
0.15	23.25	0.276667	0	7.499	0.595515	0	23.3077	0	0					0.15	3.56667	0.0333333	0	1.84488	0.179805	0	23.3077	0	0					0.15	33.12	0.12	0	7.26509	0.382213	0	33.3846	0	0					0.0798701	17.67	0.0833333	0	6.3815	0.300037	0	8.3913
0.15122	23.23	0.286667	0	7.55783	0.604738	0	23.5385	0	0					0.15122	3.52	0.03	0	1.85501	0.170872	0	23.5385	0	0					0.15122	33.21	0.12	0	7.33931	0.382213	0	33	0	0					0.0805195	17.87	0.09	0	6.44605	0.319751	0	8.43478
0.152439	23.2567	0.306667	0	7.59141	0.616893	0	23.7692	0	0					0.152439	3.52333	0.0366667	0	1.83685	0.188256	0	23.7692	0	0					0.152439	33.2667	0.123333	0	7.40168	0.39409	0	32.6154	0	0					0.0811688	18.0233	0.0933333	0	6.49899	0.323994	0	8.52174
0.153659	23.21	0.31	0	7.54735	0.612495	0	24	0	0					0.153659	3.49	0.04	0	1.85148	0.196287	0	24	0	0					0.153659	33.31	0.123333	0	7.39252	0.402487	0	32.3077	0	0					0.0818182	18.22	0.0966667	0	6.57844	0.328148	0	8.6087
0.154878	23.1733	0.32	0	7.49738	0.626291	0	24.0769	0	0					0.154878	3.50333	0.04	0	1.88552	0.196287	0	24.0769	0	0					0.154878	33.3367	0.13	0	7.40537	0.416748	0	32.0769	0	0					0.0824675	18.3267	0.103333	0	6.66644	0.336203	0	8.69565
0.156098	23.11	0.323333	0	7.5375	0.627243	0	24.1538	0	0					0.156098	3.46667	0.04	0	1.86022	0.196287	0	24.1538	0	0					0.156098	33.3467	0.14	0	7.46406	0.440887	0	32.0769	0	0					0.0831169	18.4933	0.103333	0	6.7643	0.336203	0	8.78261
0.157317	23.06	0.353333	0	7.57502	0.670812	0	24.3077	0	0					0.157317	3.43	0.04	0	1.84294	0.212644	0	24.3077	0	0					0.157317	33.2767	0.14	0	7.53898	0.440887	0	32.1538	0	0					0.0837662	18.6133	0.0966667	0	6.80624	0.317793	0	8.86957
0.158537	22.9	0.373333	0	7.50852	0.684727	0	24.4615	0	0					0.158537	3.39333	0.04	0	1.78397	0.212644	0	24.4615	0	0					0.158537	33.3233	0.146667	0	7.54155	0.446265	0	32.2308	0	0					0.0844156	18.7533	0.106667	0	6.89281	0.33013	0	8.95652
0.159756	22.8833	0.41	0	7.48977	0.709633	0	24.5385	0	0					0.159756	3.34333	0.04	0	1.79896	0.212644	0	24.5385	0	0					0.159756	33.2533	0.163333	0	7.56792	0.46624	0	32.2308	0	0					0.0850649	18.92	0.106667	0	6.93546	0.33013	0	9.04348
0.160976	22.8833	0.426667	0	7.47055	0.73468	0	24.6154	0	0					0.160976	3.35333	0.0433333	0	1.78675	0.219734	0	24.6154	0	0					0.160976	33.2033	0.166667	0	7.61415	0.468637	0	32.1538	0	0					0.0857143	19.04	0.11	0	7.01206	0.334074	0	9.13043
0.162195	22.77	0.443333	0	7.51256	0.767301	0	24.6154	0	0					0.162195	3.3	0.0466667	0	1.72625	0.226554	0	24.6154	0	0					0.162195	33.1933	0.173333	0	7.65056	0.480338	0	32.1538	0	0					0.0863636	19.1967	0.103333	0	7.04581	0.326103	0	9.21739
0.163415	22.7967	0.45	0	7.51912	0.77643	0	24.6154	0	0					0.163415	3.31333	0.0433333	0	1.73161	0.219734	0	24.6154	0	0					0.163415	33.1267	0.183333	0	7.74795	0.513746	0	32.0769	0	0					0.087013	19.2433	0.11	0	7.12883	0.35353	0	9.34783
0.164634	22.7067	0.463333	0	7.61274	0.78998	0	24.5385	0	0					0.164634	3.29667	0.0533333	0	1.71028	0.239472	0	24.5385	0	0					0.164634	33.0833	0.19	0	7.74141	0.53057	0	32.0769	0	0					0.0876623	19.3633	0.12	0	7.25305	0.364293	0	9.52174
0.165854	22.6367	0.476667	0	7.61476	0.786246	0	24.6154	0	0					0.165854	3.28	0.0533333	0	1.68852	0.239472	0	24.6154	0	0					0.165854	32.95	0.193333	0	7.77059	0.557067	0	32.1538	0	0					0.0883117	19.55	0.133333	0	7.33896	0.411648	0	9.69565
0.167073	22.5533	0.506667	0	7.618	0.799219	0	24.6154	0	0					0.167073	3.23333	0.06	0	1.65974	0.25155	0	24.6154	0	0					0.167073	32.89	0.206667	0	7.78373	0.552243	0	32.1538	0	0					0.088961	19.6167	0.143333	0	7.38771	0.443597	0	9.86957
0.168293	22.5133	0.513333	0	7.64928	0.799136	0	24.6154	0	0					0.168293	3.19	0.06	0	1.59448	0.25155	0	24.6154	0	0					0.168293	32.8	0.216667	0	7.85913	0.575174	0	32.1538	0	0					0.0896104	19.7633	0.15	0	7.48157	0.448893	0	10.0435
0.169512	22.36	0.536667	0	7.64582	0.862827	0	24.5385	0	0					0.169512	3.18333	0.0766667	0	1.58896	0.278773	0	24.5385	0	0					0.169512	32.7133	0.233333	0	7.93775	0.588822	0	32.0769	0	0					0.0902597	19.87	0.153333	0	7.58143	0.451481	0	10.2174
0.170732	22.2933	0.56	0	7.69532	0.884501	0	24.5385	0	0					0.170732	3.16333	0.0733333	0	1.61411	0.261118	0	24.5385	0	0					0.170732	32.5033	0.256667	0	8.01357	0.598875	0	31.9231	0	0					0.0909091	19.9667	0.143333	0	7.61833	0.435992	0	10.4348
0.171951	22.1967	0.573333	0	7.68254	0.879698	0	24.5385	0	0					0.171951	3.09	0.08	0	1.57379	0.271746	0	24.5385	0	0					0.171951	32.4567	0.266667	0	8.00636	0.602855	0	31.7692	0	0					0.0915584	20.06	0.146667	0	7.64928	0.438707	0	10.6522
0.173171	22.1367	0.593333	0	7.6821	0.866289	0	24.3846	0	0					0.173171	3.05	0.0766667	0	1.57133	0.266506	0	24.3846	0	0					0.173171	32.26	0.28	0	8.02165	0.613341	0	31.6154	0	0					0.0922078	20.12	0.15	0	7.65469	0.44138	0	10.8696
0.17439	22.04	0.606667	0	7.73506	0.868603	0	24.1538	0	0					0.17439	3.03	0.0733333	0	1.58455	0.261118	0	24.1538	0	0					0.17439	32.0767	0.31	0	7.81843	0.644426	0	31.4615	0	0					0.0928571	20.1267	0.156667	0	7.76132	0.482596	0	11.087
0.17561	21.9433	0.64	0	7.71396	0.89053	0	23.9231	0	0					0.17561	3.01	0.0666667	0	1.57634	0.249861	0	23.9231	0	0					0.17561	31.97	0.33	0	7.84608	0.670272	0	31.3077	0	0					0.0935065	20.21	0.16	0	7.67391	0.491806	0	11.3043
0.176829	21.8667	0.653333	0	7.65665	0.914299	0	23.6923	0	0					0.176829	2.97333	0.0633333	0	1.54291	0.243968	0	23.6923	0	0					0.176829	31.84	0.336667	0	7.85238	0.686703	0	31.3077	0	0					0.0941558	20.2767	0.166667	0	7.72609	0.496364	0	11.5217
0.178049	21.7867	0.666667	0	7.71749	0.926508	0	23.4615	0	0					0.178049	2.95333	0.07	0	1.51839	0.255573	0	23.4615	0	0					0.178049	31.66	0.363333	0	7.83938	0.706862	0	31.1538	0	0					0.0948052	20.3433	0.18	0	7.79882	0.518165	0	11.6957
0.179268	21.6333	0.703333	0	7.72947	0.968736	0	23.1538	0	0					0.179268	2.91667	0.0766667	0	1.5135	0.266506	0	23.1538	0	0					0.179268	31.5467	0.38	0	7.91306	0.714588	0	31.0769	0	0					0.0954545	20.4133	0.193333	0	7.86312	0.526192	0	11.8696
0.180488	21.5633	0.763333	0	7.78082	1.02183	0	22.9231	0	0					0.180488	2.88667	0.0733333	0	1.52805	0.261118	0	22.9231	0	0					0.180488	31.5133	0.406667	0	7.94272	0.750444	0	31.0769	0	0					0.0961039	20.47	0.206667	0	8.01185	0.539995	0	12
0.181707	21.47	0.8	0	7.73619	1.06636	0	22.6154	0	0					0.181707	2.85	0.0733333	0	1.52158	0.261118	0	22.6154	0	0					0.181707	31.3833	0.456667	0	8.03898	0.830917	0	31	0	0					0.0967532	20.5533	0.21	0	8.11995	0.547936	0	12.1304
0.182927	21.33	0.82	0	7.71922	1.10074	0	22.3846	0	0					0.182927	2.84333	0.0733333	0	1.54057	0.273627	0	22.3846	0	0					0.182927	31.1467	0.486667	0	8.05864	0.843917	0	31	0	0					0.0974026	20.6467	0.213333	0	8.13156	0.549693	0	12.2609
0.184146	21.1633	0.876667	0	7.72023	1.12502	0	22.1538	0	0					0.184146	2.81	0.08	0	1.53245	0.283787	0	22.1538	0	0					0.184146	31.01	0.506667	0	8.02983	0.863583	0	31	0	0					0.0980519	20.7233	0.22	0	8.19781	0.55313	0	12.3913
0.185366	20.9233	0.936667	0	7.66769	1.17071	0	21.9231	0	0					0.185366	2.75333	0.08	0	1.51221	0.283787	0	21.9231	0	0					0.185366	30.7867	0.53	0	8.05008	0.893548	0	31	0	0					0.0987013	20.7767	0.23	0	8.23201	0.587296	0	12.5217
0.186585	20.8433	0.993333	0	7.64375	1.22677	0	21.6923	0	0					0.186585	2.74333	0.0833333	0	1.49384	0.288675	0	21.6923	0	0					0.186585	30.6467	0.553333	0.00333333	8.10725	0.918314	0.057735	31	0	0					0.0993506	20.8667	0.243333	0	8.23376	0.609942	0	12.6522
0.187805	20.6767	1.01667	0	7.57562	1.25498	0	21.3077	0	0					0.187805	2.71	0.08	0	1.4536	0.283787	0	21.3077	0	0					0.187805	30.4167	0.576667	0.00333333	8.09577	0.93472	0.057735	31	0	0					0.1	20.9167	0.253333	0	8.24275	0.630195	0	12.8261
0.189024	20.4067	1.06667	0	7.50081	1.30687	0	20.9231	0	0					0.189024	2.71667	0.07	0	1.46636	0.268341	0	20.9231	0	0					0.189024	30.1867	0.62	0.00333333	8.14245	0.96888	0.057735	31	0	0					0.100649	20.98	0.253333	0	8.31123	0.630195	0	13
0.190244	20.3133	1.11333	0	7.46688	1.35151	0	20.6154	0	0					0.190244	2.68	0.07	0	1.46906	0.268341	0	20.6154	0	0					0.190244	29.8967	0.646667	0.00333333	8.08603	0.978954	0.057735	30.9231	0	0					0.101299	21.0067	0.246667	0	8.34097	0.616785	0	13.1739
0.191463	20.1267	1.15667	0	7.37554	1.38993	0	20.3077	0	0					0.191463	2.65333	0.07	0	1.44688	0.268341	0	20.3077	0	0					0.191463	29.63	0.676667	0.00333333	7.94082	1.01763	0.057735	30.8462	0	0					0.101948	21.1167	0.246667	0	8.42613	0.616785	0	13.3478
0.192683	20.04	1.18667	0	7.32283	1.41368	0	20	0	0					0.192683	2.6	0.07	0	1.42599	0.268341	0	20	0	0					0.192683	29.4267	0.696667	0.00333333	7.88449	1.02705	0.057735	30.8462	0	0					0.102597	21.1433	0.253333	0.00333333	8.50198	0.61949	0.057735	13.5217
0.193902	19.9233	1.18333	0	7.37555	1.41293	0	19.6154	0	0					0.193902	2.58	0.0733333	0	1.41549	0.273627	0	19.6154	0	0					0.193902	29.23	0.723333	0.00333333	7.87467	1.06013	0.057735	30.9231	0	0					0.103247	21.1533	0.26	0.00333333	8.55143	0.622112	0.057735	13.6957
0.195122	19.7433	1.21333	0	7.34374	1.43807	0	19.3077	0	0					0.195122	2.57	0.0766667	0	1.397	0.278773	0	19.3077	0	0					0.195122	29.0167	0.766667	0.00333333	7.91487	1.09065	0.057735	30.9231	0	0					0.103896	21.2433	0.266667	0.00333333	8.54209	0.61385	0.057735	13.8261
0.196341	19.5967	1.26333	0	7.29369	1.45639	0	18.9231	0	0					0.196341	2.51333	0.08	0	1.38185	0.283787	0	18.9231	0	0					0.196341	28.8067	0.813333	0.00333333	7.86568	1.11473	0.057735	30.7692	0	0					0.104545	21.2333	0.29	0.00333333	8.52297	0.658797	0.057735	13.913
0.197561	19.4533	1.3	0	7.26202	1.48459	0	18.5385	0	0					0.197561	2.49333	0.0833333	0	1.3819	0.288675	0	18.5385	0	0					0.197561	28.4433	0.876667	0.00333333	7.82587	1.17732	0.057735	30.5385	0	0					0.105195	21.21	0.293333	0.00333333	8.54102	0.659854	0.057735	14
0.19878	19.2667	1.33333	0	7.29609	1.49096	0	18.1538	0	0					0.19878	2.46	0.0933333	0.00333333	1.38376	0.291385	0.057735	18.1538	0	0					0.19878	28.1933	0.913333	0.00333333	7.83159	1.17634	0.057735	30.1538	0	0					0.105844	21.1967	0.306667	0.00333333	8.61153	0.673896	0.057735	14.0435
0.2	19.0333	1.38	0	7.21613	1.49322	0	17.7692	0	0					0.2	2.42	0.09	0.00333333	1.3576	0.28666	0.057735	17.7692	0	0					0.2	27.8867	0.973333	0.00333333	7.79249	1.20171	0.057735	29.6923	0	0					0.106494	21.27	0.326667	0.00333333	8.7184	0.703519	0.057735	14.087
0.20122	18.83	1.45	0	7.16278	1.54774	0	17.3846	0	0					0.20122	2.38667	0.0966667	0.00333333	1.34033	0.295997	0.057735	17.3846	0	0					0.20122	27.6733	1	0.00333333	7.75287	1.22133	0.057735	29.3077	0	0					0.107143	21.3933	0.343333	0.00333333	8.77622	0.744291	0.057735	14.1739
0.202439	18.64	1.49	0	7.16437	1.5657	0	16.9231	0	0					0.202439	2.31667	0.103333	0.00333333	1.35493	0.304902	0.057735	16.9231	0	0					0.202439	27.38	1.04	0.00333333	7.70368	1.22886	0.057735	28.9231	0	0					0.107792	21.3667	0.35	0.00333333	8.78842	0.763398	0.057735	14.2609
0.203659	18.3933	1.57	0	7.12046	1.64544	0	16.5385	0	0					0.203659	2.28	0.103333	0.00333333	1.35439	0.304902	0.057735	16.5385	0	0					0.203659	27.0767	1.11333	0.00333333	7.56449	1.26193	0.057735	28.4615	0	0					0.108442	21.39	0.373333	0.00333333	8.76741	0.797544	0.057735	14.3478
0.204878	18.2	1.65	0	7.11586	1.67437	0	16.1538	0	0					0.204878	2.25333	0.106667	0.00333333	1.33983	0.309205	0.057735	16.1538	0	0					0.204878	26.8933	1.20333	0.00333333	7.45389	1.33213	0.057735	27.9231	0	0					0.109091	21.4267	0.386667	0.00333333	8.81231	0.832345	0.057735	14.4348
0.206098	18.0067	1.71667	0	7.09562	1.7281	0	15.6923	0	0					0.206098	2.24	0.11	0.00333333	1.36208	0.313413	0.057735	15.6923	0	0					0.206098	26.51	1.28333	0.00333333	7.41664	1.37697	0.057735	27.4615	0	0					0.10974	21.46	0.4	0.00333333	8.86776	0.85778	0.057735	14.6087
0.207317	17.9	1.78	0	7.01003	1.76123	0	15.2308	0	0					0.207317	2.23667	0.11	0.00333333	1.36634	0.313413	0.057735	15.2308	0	0					0.207317	26.24	1.37	0.00333333	7.33497	1.45608	0.057735	26.9231	0	0					0.11039	21.5233	0.41	0.00333333	8.87423	0.847128	0.057735	14.7826
0.208537	17.6833	1.86	0	6.92263	1.88119	0	14.6923	0	0					0.208537	2.21333	0.106667	0.00333333	1.39798	0.309205	0.057735	14.6923	0	0					0.208537	26.06	1.41667	0.00333333	7.34139	1.49124	0.057735	26.2308	0	0					0.111039	21.5967	0.42	0.00333333	8.97529	0.852068	0.057735	15
0.209756	17.4867	1.92667	0	6.90086	1.92882	0	14.3077	0	0					0.209756	2.18	0.113333	0.00333333	1.3979	0.317529	0.057735	14.3077	0	0					0.209756	25.6667	1.49	0.00333333	7.28187	1.50692	0.057735	25.4615	0	0					0.111688	21.6067	0.43	0.00333333	9.01051	0.860757	0.057735	15.2174
0.210976	17.32	2.01667	0	6.79595	1.95511	0	13.9231	0	0					0.210976	2.16	0.116667	0	1.38834	0.321559	0	13.9231	0	0					0.210976	25.3367	1.54667	0.00333333	7.1788	1.52608	0.057735	24.8462	0	0					0.112338	21.6633	0.45	0.00333333	9.11264	0.869879	0.057735	15.4348
0.212195	17.0733	2.11	0	6.68358	2.01779	0	13.6154	0	0					0.212195	2.12	0.116667	0	1.38274	0.321559	0	13.6154	0	0					0.212195	25.0267	1.63667	0.00333333	7.0951	1.58103	0.057735	24.1538	0	0					0.112987	21.5933	0.463333	0.00333333	9.07759	0.885779	0.057735	15.6522
0.213415	16.8733	2.13333	0	6.60829	2.0089	0	13.3077	0.0769231	0					0.213415	2.08	0.113333	0	1.3808	0.317529	0	13.3077	0.0769231	0					0.213415	24.74	1.71667	0.00333333	7.10262	1.6078	0.057735	23.4615	0	0					0.113636	21.5633	0.463333	0.00333333	9.08963	0.885779	0.057735	15.8696
0.214634	16.7233	2.2	0	6.61154	2.06257	0	13.0769	0.153846	0					0.214634	2.06667	0.113333	0	1.36691	0.317529	0	13.0769	0.153846	0					0.214634	24.4067	1.82	0.00333333	6.98694	1.66438	0.057735	22.8462	0	0					0.114286	21.5533	0.476667	0	9.07275	0.901201	0	16.087
0.215854	16.4933	2.30667	0	6.55795	2.12312	0	12.8462	0.230769	0					0.215854	2.01667	0.116667	0	1.33754	0.321559	0	12.8462	0.230769	0					0.215854	24.03	1.94333	0.00333333	6.90565	1.73112	0.057735	22.2308	0	0					0.114935	21.5133	0.486667	0	9.08763	0.893953	0	16.2609
0.217073	16.2833	2.40333	0	6.55997	2.15005	0	12.5385	0.307692	0					0.217073	1.98667	0.123333	0	1.30851	0.339371	0	12.5385	0.307692	0					0.217073	23.7733	2.03	0.00333333	6.90223	1.78317	0.057735	21.6154	0	0					0.115584	21.4767	0.493333	0	9.05554	0.897761	0	16.4348
0.218293	16.08	2.5	0	6.41697	2.17542	0	12.2308	0.384615	0					0.218293	1.97333	0.133333	0	1.29804	0.377754	0	12.2308	0.384615	0					0.218293	23.39	2.13333	0.00333333	6.79449	1.86561	0.057735	21	0	0					0.116234	21.4867	0.496667	0	9.0869	0.91986	0	16.6087
0.219512	15.86	2.58333	0	6.35834	2.19982	0	12	0.461538	0					0.219512	1.9	0.14	0	1.28146	0.375326	0	12	0.461538	0					0.219512	23.06	2.21	0.00333333	6.71815	1.91785	0.057735	20.4615	0	0					0.116883	21.5067	0.526667	0	9.05446	0.919478	0	16.7391
0.220732	15.7033	2.68667	0	6.23202	2.21166	0	11.8462	0.538462	0					0.220732	1.88	0.16	0	1.2745	0.393594	0	11.8462	0.538462	0					0.220732	22.7533	2.33667	0.00333333	6.57138	2.00417	0.057735	20	0	0					0.117532	21.4267	0.55	0	9.03864	0.903819	0	16.8261
0.221951	15.49	2.76333	0	6.10909	2.22497	0	11.7692	0.615385	0					0.221951	1.84333	0.17	0	1.26918	0.393637	0	11.7692	0.615385	0					0.221951	22.4133	2.41	0.00333333	6.48403	2.03364	0.057735	19.5385	0	0					0.118182	21.4367	0.573333	0	9.09405	0.916929	0	16.913
0.223171	15.2867	2.80667	0.00333333	6.07956	2.24487	0.057735	11.6923	0.692308	0					0.223171	1.83	0.15	0	1.25952	0.3669	0	11.6923	0.692308	0					0.223171	22.0967	2.5	0.00333333	6.42534	2.08274	0.057735	19.0769	0	0					0.118831	21.4867	0.606667	0	9.07843	0.956559	0	17.087
0.22439	15.04	2.87	0.00333333	6.03654	2.27531	0.057735	11.5385	0.769231	0					0.22439	1.8	0.153333	0	1.25642	0.370061	0	11.5385	0.769231	0					0.22439	21.79	2.58333	0.00333333	6.39862	2.1475	0.057735	18.6923	0	0					0.119481	21.5	0.61	0	9.1108	0.920539	0	17.2609
0.22561	14.82	2.96667	0.00333333	5.90796	2.30578	0.057735	11.2308	0.846154	0					0.22561	1.77333	0.153333	0	1.24383	0.370061	0	11.2308	0.846154	0					0.22561	21.53	2.71333	0.00333333	6.4187	2.21831	0.057735	18.3846	0.0769231	0					0.12013	21.4533	0.603333	0	9.16631	0.917676	0	17.4348
0.226829	14.64	3.03667	0.00333333	5.84044	2.31658	0.057735	10.8462	0.923077	0					0.226829	1.74	0.143333	0	1.23185	0.369564	0	10.8462	0.923077	0					0.226829	21.2467	2.88667	0.00333333	6.41011	2.34638	0.057735	18	0.230769	0					0.120779	21.39	0.62	0	9.2699	0.94086	0	17.6087
0.228049	14.36	3.15667	0.00333333	5.73294	2.37013	0.057735	10.5385	1	0					0.228049	1.7	0.15	0	1.23087	0.384699	0	10.5385	1	0					0.228049	20.9	3.00667	0.00333333	6.32535	2.38023	0.057735	17.6923	0.384615	0					0.121429	21.4067	0.65	0	9.22016	0.975023	0	17.7826
0.229268	14.0467	3.26333	0.00333333	5.66847	2.4097	0.057735	10.2308	1	0					0.229268	1.66667	0.153333	0	1.21124	0.396248	0	10.2308	1	0					0.229268	20.5133	3.1	0.00333333	6.17551	2.42961	0.057735	17.5385	0.538462	0					0.122078	21.3133	0.663333	0	9.22128	0.976302	0	17.913
0.230488	13.8433	3.36667	0.00333333	5.57996	2.47507	0.057735	9.84615	1	0					0.230488	1.63667	0.136667	0	1.19838	0.372089	0	9.84615	1	0					0.230488	20.1933	3.21667	0.00333333	6.12653	2.40882	0.057735	17.3077	0.692308	0					0.122727	21.3633	0.68	0	9.24172	1.00047	0	18.0435
0.231707	13.6933	3.52667	0.00333333	5.49362	2.54642	0.057735	9.53846	1	0					0.231707	1.59	0.146667	0	1.186	0.381629	0	9.53846	1	0					0.231707	19.89	3.35667	0.00333333	6.04425	2.47451	0.057735	17.1538	0.923077	0					0.123377	21.3367	0.713333	0	9.23332	1.06219	0	18.1739
0.232927	13.5067	3.65667	0.00333333	5.37832	2.62585	0.057735	9.30769	1	0					0.232927	1.57	0.136667	0	1.17887	0.372089	0	9.30769	1	0					0.232927	19.5533	3.48667	0.00333333	5.97043	2.52277	0.057735	17	1.23077	0					0.124026	21.2533	0.716667	0	9.2463	1.05202	0	18.3043
0.234146	13.2867	3.75	0.00333333	5.34413	2.59163	0.057735	9.15385	1	0					0.234146	1.54333	0.14	0	1.18015	0.366307	0	9.15385	1	0					0.234146	19.23	3.63333	0.00333333	5.90083	2.57052	0.057735	16.8462	1.53846	0					0.124675	21.1933	0.746667	0	9.21733	1.08924	0	18.4348
0.235366	13.1233	3.86333	0.00333333	5.29038	2.65735	0.057735	9	1.07692	0					0.235366	1.50333	0.136667	0	1.14061	0.36299	0	9	1.07692	0					0.235366	18.9033	3.87333	0.00333333	5.85276	2.66852	0.057735	16.6923	1.84615	0					0.125325	21.2067	0.76	0	9.19888	1.09532	0	18.5652
0.236585	12.97	3.93667	0.00333333	5.21021	2.66765	0.057735	8.84615	1.15385	0					0.236585	1.47667	0.14	0	1.14038	0.35706	0	8.84615	1.15385	0					0.236585	18.5933	3.99667	0.00333333	5.81153	2.72054	0.057735	16.4615	2.15385	0					0.125974	21.1667	0.783333	0	9.23018	1.09257	0	18.6522
0.237805	12.78	4.07667	0.00333333	5.19631	2.70713	0.057735	8.69231	1.23077	0					0.237805	1.43333	0.136667	0	1.1209	0.353656	0	8.69231	1.23077	0					0.237805	18.2367	4.13667	0.00333333	5.81205	2.76226	0.057735	16.1538	2.46154	0					0.126623	21.13	0.816667	0.00333333	9.17207	1.14634	0.057735	18.7391
0.239024	12.5733	4.18	0	5.13477	2.77969	0	8.46154	1.30769	0					0.239024	1.43	0.136667	0	1.12069	0.353656	0	8.46154	1.30769	0					0.239024	17.9133	4.29667	0.00333333	5.71209	2.82049	0.057735	16	2.76923	0					0.127273	21.1367	0.823333	0.00333333	9.21091	1.1561	0.057735	18.8261
0.240244	12.3233	4.28333	0	5.07194	2.77887	0	8.38462	1.46154	0					0.240244	1.39667	0.143333	0	1.10001	0.3604	0	8.38462	1.46154	0					0.240244	17.5767	4.47667	0.00333333	5.72071	2.89553	0.057735	15.8462	3.15385	0					0.127922	21.0367	0.84	0.00333333	9.19695	1.17146	0.057735	18.913
0.241463	12.1133	4.44	0	4.9957	2.83665	0	8.38462	1.69231	0					0.241463	1.37	0.143333	0	1.07562	0.3604	0	8.38462	1.69231	0					0.241463	17.3067	4.62	0.00333333	5.63012	2.97632	0.057735	15.6154	3.46154	0					0.128571	20.98	0.866667	0.00333333	9.16586	1.19176	0.057735	19
0.242683	11.9167	4.56667	0	4.94008	2.90868	0	8.46154	1.92308	0					0.242683	1.34333	0.14	0	1.07205	0.35706	0	8.46154	1.92308	0					0.242683	17.01	4.75	0.00333333	5.58934	3.05044	0.057735	15.4615	3.69231	0					0.129221	20.9133	0.883333	0.00333333	9.1786	1.19771	0.057735	19.087
0.243902	11.73	4.67	0	4.953	2.99851	0	8.46154	2.15385	0					0.243902	1.32333	0.146667	0	1.07205	0.36368	0	8.46154	2.15385	0					0.243902	16.7933	4.98	0.00333333	5.59479	3.08079	0.057735	15.3846	4	0					0.12987	20.8467	0.9	0.00333333	9.10014	1.19782	0.057735	19.1739
0.245122	11.4933	4.81333	0	4.87056	3.05115	0	8.46154	2.38462	0					0.245122	1.28333	0.143333	0	1.07092	0.350998	0	8.46154	2.38462	0					0.245122	16.4567	5.16	0.00333333	5.54713	3.10266	0.057735	15.3077	4.30769	0					0.130519	20.78	0.94	0.00333333	9.09104	1.22532	0.057735	19.1739
0.246341	11.3067	4.92	0	4.83776	3.1208	0	8.46154	2.61538	0					0.246341	1.25667	0.156667	0	1.05253	0.364094	0	8.46154	2.61538	0					0.246341	16.22	5.35	0.00333333	5.46362	3.17086	0.057735	15.3077	4.69231	0					0.131169	20.7467	0.953333	0.00333333	8.97986	1.21494	0.057735	19.1739
0.247561	11.11	5.03	0	4.80919	3.13398	0	8.38462	2.84615	0					0.247561	1.23333	0.166667	0	1.05638	0.390809	0	8.38462	2.84615	0					0.247561	15.9267	5.54667	0.00333333	5.4412	3.19822	0.057735	15.3846	5	0					0.131818	20.6633	0.98	0.00333333	8.93773	1.2695	0.057735	19.1304
0.24878	10.9567	5.10667	0	4.81651	3.16998	0	8.30769	3.07692	0					0.24878	1.19333	0.18	0	1.06131	0.41815	0	8.30769	3.07692	0					0.24878	15.57	5.80333	0.00333333	5.29641	3.25987	0.057735	15.5385	5.23077	0					0.132468	20.53	1.03667	0.00333333	8.89604	1.33464	0.057735	19.087
0.25	10.77	5.21667	0	4.72067	3.21	0	8.23077	3.30769	0					0.25	1.16333	0.193333	0	1.05532	0.443408	0	8.23077	3.30769	0					0.25	15.2667	5.96	0.00333333	5.23772	3.28243	0.057735	15.7692	5.46154	0					0.133117	20.4367	1.06	0.00333333	8.8495	1.32246	0.057735	19.087
0.25122	10.62	5.42667	0	4.66133	3.29659	0	8.15385	3.46154	0					0.25122	1.14333	0.196667	0	1.05823	0.460466	0	8.15385	3.46154	0					0.25122	15.04	6.15667	0.00333333	5.20597	3.37095	0.057735	15.9231	5.69231	0					0.133766	20.3933	1.08667	0.00333333	8.8706	1.34854	0.057735	19.087
0.252439	10.4267	5.60333	0	4.58855	3.29477	0	8.07692	3.61538	0					0.252439	1.12333	0.193333	0	1.05443	0.450888	0	8.07692	3.61538	0					0.252439	14.72	6.35	0.00333333	5.16176	3.39104	0.057735	16.0769	5.92308	0					0.134416	20.3067	1.10333	0.00333333	8.87667	1.33864	0.057735	19.087
0.253659	10.2233	5.78667	0	4.54853	3.36038	0	8	3.76923	0					0.253659	1.09667	0.196667	0	1.04128	0.460466	0	8	3.76923	0					0.253659	14.4533	6.53	0.00333333	5.09454	3.4344	0.057735	16.3077	6.15385	0					0.135065	20.1967	1.13667	0.00333333	8.83505	1.35552	0.057735	19.0435
0.254878	9.99	5.95	0.00333333	4.53635	3.37622	0.057735	8	4	0					0.254878	1.07667	0.193333	0	1.03974	0.465487	0	8	4	0					0.254878	14.1633	6.77333	0.00333333	4.96375	3.4846	0.057735	16.3846	6.38462	0					0.135714	20.1233	1.16333	0.00333333	8.83071	1.34014	0.057735	19
0.256098	9.82667	6.08667	0.00333333	4.45377	3.42514	0.057735	8	4.15385	0					0.256098	1.05333	0.206667	0	1.0396	0.47403	0	8	4.15385	0					0.256098	13.86	6.93	0.00666667	4.89287	3.58999	0.081513	16.4615	6.53846	0					0.136364	20.09	1.18667	0.00333333	8.80114	1.33081	0.057735	18.9565
0.257317	9.64667	6.26667	0.00666667	4.41287	3.48272	0.081513	8	4.30769	0					0.257317	1.02	0.203333	0	1.01144	0.471944	0	8	4.30769	0					0.257317	13.6167	7.08667	0.01	4.80347	3.63085	0.099665	16.6154	6.69231	0					0.137013	20.1167	1.19667	0	8.855	1.34313	0	18.913
0.258537	9.44333	6.43	0.00666667	4.36849	3.54216	0.081513	8	4.46154	0					0.258537	1	0.2	0.00333333	0.984835	0.483853	0.057735	8	4.46154	0					0.258537	13.32	7.33	0.01	4.79035	3.70227	0.099665	16.6923	6.84615	0					0.137662	20.06	1.21667	0	8.97133	1.34999	0	18.8261
0.259756	9.27667	6.54	0.00666667	4.35315	3.63213	0.081513	8	4.61538	0					0.259756	0.97	0.2	0	0.951552	0.490716	0	8	4.61538	0					0.259756	13.0433	7.55667	0.01	4.76906	3.72734	0.099665	16.6923	7	0					0.138312	19.96	1.24333	0	8.91684	1.37249	0	18.7391
0.260976	9.12	6.65333	0.01	4.32604	3.6603	0.099665	8	4.84615	0					0.260976	0.973333	0.19	0	0.967337	0.47043	0	8	4.84615	0					0.260976	12.81	7.86667	0.0133333	4.69831	3.80401	0.141027	16.6154	7.15385	0					0.138961	19.88	1.25667	0	8.91875	1.37493	0	18.6087
0.262195	8.99	6.82	0.0133333	4.30717	3.67686	0.114889	8.07692	5.07692	0					0.262195	0.94	0.196667	0	0.944833	0.488656	0	8.07692	5.07692	0					0.262195	12.5167	8.05	0.0133333	4.60874	3.84057	0.141027	16.3846	7.23077	0					0.13961	19.8233	1.28333	0	8.86609	1.3721	0	18.4348
0.263415	8.78667	7.02667	0.0133333	4.26165	3.69569	0.114889	8.15385	5.30769	0					0.263415	0.92	0.2	0	0.936227	0.490716	0	8.15385	5.30769	0					0.263415	12.27	8.25	0.0166667	4.52238	3.86315	0.152094	16.0769	7.38462	0					0.14026	19.73	1.29333	0	8.85127	1.38577	0	18.2609
0.264634	8.58667	7.22	0.0133333	4.1746	3.74589	0.114889	8.30769	5.53846	0					0.264634	0.886667	0.206667	0	0.925569	0.501458	0	8.30769	5.53846	0					0.264634	11.9233	8.47667	0.0166667	4.42826	3.97182	0.152094	15.6923	7.53846	0					0.140909	19.68	1.30333	0	8.83882	1.39204	0	18.087
0.265854	8.46667	7.43	0.0133333	4.18976	3.8758	0.114889	8.46154	5.76923	0					0.265854	0.87	0.196667	0	0.928785	0.502158	0	8.46154	5.76923	0					0.265854	11.6767	8.82	0.0166667	4.40114	4.0984	0.152094	15.1538	7.69231	0					0.141558	19.57	1.33667	0	8.86682	1.40353	0	17.913
0.267073	8.34	7.55333	0.0133333	4.14427	3.93005	0.114889	8.61538	6	0					0.267073	0.86	0.206667	0	0.925521	0.514624	0	8.61538	6	0					0.267073	11.4633	9.07667	0.0166667	4.36258	4.19158	0.152094	14.6923	8	0					0.142208	19.52	1.40333	0	8.8429	1.44022	0	17.7826
0.268293	8.23333	7.71333	0.0133333	4.12662	4.00891	0.114889	8.69231	6.23077	0					0.268293	0.846667	0.213333	0.00333333	0.912468	0.531127	0.057735	8.69231	6.23077	0					0.268293	11.25	9.44333	0.0233333	4.36628	4.25053	0.171913	14.2308	8.30769	0					0.142857	19.43	1.43333	0.00333333	8.86267	1.4067	0.057735	17.6522
0.269512	8.04	7.84333	0.0133333	4.06861	4.05796	0.114889	8.76923	6.46154	0					0.269512	0.83	0.206667	0.00333333	0.911337	0.527462	0.057735	8.76923	6.46154	0					0.269512	10.9367	9.72667	0.0233333	4.30361	4.31207	0.171913	13.7692	8.61538	0					0.143506	19.37	1.46333	0.00333333	8.8718	1.42903	0.057735	17.5217
0.270732	7.88333	8.01333	0.0166667	4.0428	4.10886	0.128233	8.84615	6.61538	0					0.270732	0.81	0.21	0	0.896239	0.522951	0	8.84615	6.61538	0					0.270732	10.6467	9.96333	0.0233333	4.13184	4.35874	0.171913	13.3846	9	0					0.144156	19.2133	1.5	0.00333333	8.8178	1.42247	0.057735	17.3913
0.271951	7.68667	8.24667	0.02	3.98263	4.19497	0.140234	8.92308	6.76923	0					0.271951	0.81	0.203333	0	0.918356	0.512704	0	8.92308	6.76923	0					0.271951	10.4033	10.1333	0.0233333	4.07382	4.37791	0.171913	13	9.46154	0					0.144805	19.1267	1.53667	0.00333333	8.8081	1.42669	0.057735	17.2609
0.273171	7.53667	8.40667	0.0233333	3.94553	4.26481	0.151212	9	6.84615	0					0.273171	0.796667	0.22	0	0.908151	0.522023	0	9	6.84615	0					0.273171	10.18	10.4067	0.0266667	3.96569	4.43699	0.198545	12.6154	9.92308	0					0.145455	19.0833	1.57333	0.00333333	8.79322	1.47599	0.057735	17.2174
0.27439	7.37667	8.64	0.0233333	3.89341	4.31499	0.151212	9.07692	6.92308	0					0.27439	0.796667	0.23	0	0.915487	0.520901	0	9.07692	6.92308	0					0.27439	9.95333	10.6767	0.0366667	3.8809	4.45852	0.2356	12.2308	10.4615	0					0.146104	19.0067	1.59333	0.00333333	8.76524	1.46576	0.057735	17.1739
0.27561	7.22333	8.78	0.0266667	3.81339	4.41019	0.161376	9.15385	6.92308	0					0.27561	0.773333	0.24	0	0.908132	0.544722	0	9.15385	6.92308	0					0.27561	9.67333	11	0.0366667	3.75593	4.53894	0.2356	11.9231	10.9231	0					0.146753	18.8933	1.58	0.00666667	8.7474	1.4505	0.081513	17.2174
0.276829	7.06333	8.97667	0.0266667	3.76029	4.48216	0.161376	9.23077	6.84615	0					0.276829	0.736667	0.253333	0	0.892549	0.550909	0	9.23077	6.84615	0					0.276829	9.48667	11.1933	0.0366667	3.73582	4.60289	0.2356	11.6923	11.3846	0					0.147403	18.85	1.58333	0.00666667	8.74007	1.46408	0.081513	17.3043
0.278049	6.88333	9.17333	0.0266667	3.69168	4.62688	0.161376	9.15385	6.76923	0					0.278049	0.713333	0.243333	0	0.864279	0.533922	0	9.15385	6.76923	0					0.278049	9.35667	11.4533	0.0366667	3.73308	4.65331	0.2356	11.5385	11.9231	0					0.148052	18.75	1.61	0.00666667	8.81209	1.49623	0.081513	17.3478
0.279268	6.76667	9.31	0.0266667	3.64919	4.68048	0.161376	9.07692	6.76923	0					0.279268	0.693333	0.253333	0	0.829608	0.53863	0	9.07692	6.76923	0					0.279268	9.15333	11.7533	0.04	3.6935	4.7308	0.242065	11.2308	12.3846	0					0.148701	18.6567	1.65667	0.00666667	8.76746	1.51871	0.081513	17.3043
0.280488	6.62667	9.43	0.0266667	3.61074	4.76594	0.161376	8.92308	6.76923	0					0.280488	0.68	0.25	0	0.820474	0.511572	0	8.92308	6.76923	0					0.280488	8.92333	11.9967	0.0366667	3.69635	4.78186	0.220949	10.8462	12.8462	0					0.149351	18.6967	1.71	0.00666667	8.77656	1.52764	0.081513	17.3043
0.281707	6.46667	9.59	0.0266667	3.53892	4.86698	0.161376	8.76923	6.76923	0					0.281707	0.666667	0.256667	0	0.81513	0.527621	0	8.76923	6.76923	0					0.281707	8.71333	12.2067	0.0366667	3.69006	4.87955	0.220949	10.5385	13.3077	0					0.15	18.7033	1.74333	0.00666667	8.81937	1.55956	0.081513	17.2609
0.282927	6.34	9.72	0.03	3.51077	4.97569	0.170872	8.69231	6.76923	0					0.282927	0.643333	0.253333	0	0.803081	0.526065	0	8.69231	6.76923	0					0.282927	8.52	12.51	0.0366667	3.69166	5.06776	0.220949	10.2308	13.7692	0					0.150649	18.56	1.80333	0.01	8.75492	1.64123	0.099665	17.2174
0.284146	6.22333	9.86	0.0366667	3.48913	4.99971	0.205254	8.61538	6.76923	0					0.284146	0.626667	0.256667	0	0.797544	0.527621	0	8.61538	6.76923	0					0.284146	8.32667	12.77	0.0366667	3.63281	5.11903	0.220949	10	14.3077	0					0.151299	18.4933	1.84667	0.0133333	8.69571	1.65901	0.141027	17.1739
0.285366	6.04333	10.01	0.0466667	3.43231	5.10327	0.240864	8.46154	6.84615	0					0.285366	0.603333	0.25	0	0.775453	0.524484	0	8.46154	6.84615	0					0.285366	8.14	13.0567	0.04	3.61071	5.16938	0.22783	9.76923	14.9231	0					0.151948	18.3533	1.87	0.0133333	8.68793	1.65799	0.141027	17.1739
0.286585	5.90333	10.23	0.0466667	3.39003	5.2468	0.240864	8.30769	6.92308	0					0.286585	0.606667	0.25	0	0.775	0.524484	0	8.30769	6.92308	0					0.286585	7.87333	13.38	0.0433333	3.60193	5.26765	0.234461	9.53846	15.4615	0					0.152597	18.3033	1.9	0.0133333	8.67268	1.72818	0.141027	17.2174
0.287805	5.78333	10.4733	0.0466667	3.35269	5.39441	0.240864	8.15385	7	0					0.287805	0.586667	0.253333	0	0.768847	0.506634	0	8.15385	7	0					0.287805	7.63667	13.6933	0.0433333	3.56563	5.34552	0.234461	9.30769	15.9231	0					0.153247	18.28	1.92333	0.0133333	8.66247	1.72454	0.141027	17.2609
0.289024	5.67333	10.6967	0.0466667	3.34023	5.5432	0.240864	8	7.07692	0					0.289024	0.56	0.253333	0	0.762674	0.506634	0	8	7.07692	0					0.289024	7.36667	14.0233	0.0433333	3.47743	5.42472	0.234461	9.07692	16.3846	0					0.153896	18.2367	1.94	0.0133333	8.61091	1.72229	0.141027	17.3043
0.290244	5.55667	10.8133	0.0466667	3.24786	5.54506	0.240864	7.69231	7.15385	0					0.290244	0.56	0.233333	0	0.767047	0.496364	0	7.69231	7.15385	0					0.290244	7.25	14.3367	0.0433333	3.46036	5.48607	0.234461	8.84615	16.6923	0					0.154545	18.13	1.96333	0.0166667	8.56764	1.75087	0.152094	17.3478
0.291463	5.45	10.9667	0.05	3.22109	5.60269	0.260242	7.38462	7.46154	0					0.291463	0.536667	0.226667	0	0.759767	0.492712	0	7.38462	7.46154	0					0.291463	7.1	14.62	0.04	3.36965	5.56647	0.22783	8.61538	17.0769	0					0.155195	17.9633	2.04667	0.0166667	8.49249	1.80981	0.152094	17.3913
0.292683	5.31	11.0633	0.0533333	3.16342	5.6331	0.265941	7.07692	7.84615	0					0.292683	0.53	0.236667	0	0.760061	0.511397	0	7.07692	7.84615	0					0.292683	6.92667	14.92	0.0433333	3.31934	5.68048	0.234461	8.30769	17.4615	0					0.155844	17.87	2.07667	0.02	8.47146	1.85894	0.162341	17.3913
0.293902	5.16333	11.2533	0.06	3.10518	5.74973	0.276867	6.84615	8.23077	0					0.293902	0.513333	0.23	0	0.738222	0.501269	0	6.84615	8.23077	0					0.293902	6.73333	15.1867	0.0433333	3.23684	5.7639	0.234461	8.07692	17.7692	0					0.156494	17.8033	2.11	0.0166667	8.46346	1.86085	0.152094	17.3913
0.295122	5.01667	11.43	0.06	3.11374	5.86057	0.276867	6.61538	8.46154	0					0.295122	0.5	0.226667	0.00333333	0.719996	0.485876	0.057735	6.61538	8.46154	0					0.295122	6.61	15.4233	0.0433333	3.20189	5.80486	0.234461	8	18.0769	0					0.157143	17.6833	2.15333	0.0166667	8.45466	1.88547	0.152094	17.3478
0.296341	4.88	11.5867	0.0633333	3.04793	5.94477	0.282113	6.30769	8.76923	0					0.296341	0.5	0.236667	0.00333333	0.719996	0.484532	0.057735	6.30769	8.76923	0					0.296341	6.48	15.7033	0.0433333	3.20893	6.00407	0.234461	8	18.4615	0					0.157792	17.5667	2.18333	0.0166667	8.42191	1.88545	0.152094	17.3043
0.297561	4.77667	11.7767	0.0666667	2.99165	6.04886	0.298641	6	9.07692	0					0.297561	0.49	0.23	0	0.705852	0.47383	0	6	9.07692	0					0.297561	6.33333	16.0467	0.0433333	3.11683	6.10207	0.234461	8	19.0769	0					0.158442	17.4267	2.19333	0.0166667	8.40755	1.917	0.152094	17.2609
0.29878	4.67667	11.94	0.0666667	2.92128	6.12548	0.298641	5.61538	9.46154	0					0.29878	0.49	0.236667	0	0.715266	0.47758	0	5.61538	9.46154	0					0.29878	6.19	16.34	0.0466667	3.06571	6.10261	0.254371	7.92308	19.6154	0					0.159091	17.3267	2.24333	0.0166667	8.35219	1.93302	0.152094	17.2174
0.3	4.58	12.13	0.0666667	2.90719	6.18011	0.298641	5.30769	9.84615	0					0.3	0.476667	0.226667	0	0.705536	0.478943	0	5.30769	9.84615	0					0.3	6.02667	16.63	0.0466667	2.99039	6.15353	0.254371	7.84615	20.1538	0					0.15974	17.2	2.26667	0.0133333	8.28909	1.96514	0.114889	17.1739
0.30122	4.46	12.31	0.0733333	2.8884	6.28641	0.308121	5.07692	10.2308	0					0.30122	0.463333	0.223333	0	0.690588	0.477019	0	5.07692	10.2308	0					0.30122	5.89667	16.9367	0.0466667	2.93622	6.33243	0.254371	7.76923	20.5385	0					0.16039	17.1	2.28	0.0166667	8.27597	1.92021	0.128233	17.1304
0.302439	4.36	12.47	0.0766667	2.84089	6.37583	0.3127	4.84615	10.8462	0					0.302439	0.47	0.23	0	0.690911	0.47383	0	4.84615	10.8462	0					0.302439	5.72667	17.1467	0.0533333	2.9361	6.31809	0.265941	7.69231	21	0					0.161039	17.01	2.31667	0.0166667	8.27394	1.96194	0.128233	17.087
0.303659	4.22	12.58	0.0766667	2.76473	6.3974	0.301815	4.61538	11.4615	0					0.303659	0.45	0.25	0	0.679981	0.498325	0	4.61538	11.4615	0					0.303659	5.54	17.47	0.0533333	2.87796	6.43224	0.265941	7.61538	21.4615	0					0.161688	16.93	2.35333	0.0166667	8.22581	1.9904	0.128233	16.9565
0.304878	4.1	12.7933	0.08	2.72423	6.44015	0.306452	4.30769	12.0769	0					0.304878	0.44	0.25	0	0.664232	0.504992	0	4.30769	12.0769	0					0.304878	5.36667	17.68	0.0633333	2.83414	6.45055	0.315681	7.53846	21.9231	0					0.162338	16.89	2.40667	0.0166667	8.21317	2.06126	0.128233	16.7826
0.306098	3.99333	12.9433	0.0866667	2.70265	6.51421	0.325847	4.15385	12.7692	0					0.306098	0.433333	0.253333	0	0.658535	0.513193	0	4.15385	12.7692	0					0.306098	5.25333	17.91	0.0666667	2.80154	6.56752	0.320256	7.46154	22.6154	0					0.162987	16.8	2.42333	0.0166667	8.18597	2.07649	0.128233	16.5652
0.307317	3.89333	13.0767	0.0833333	2.67065	6.61993	0.321559	4	13.3846	0					0.307317	0.416667	0.246667	0	0.635927	0.503322	0	4	13.3846	0					0.307317	5.09	18.22	0.07	2.80859	6.65878	0.324733	7.38462	23.3077	0					0.163636	16.7167	2.44333	0.0166667	8.20696	2.09478	0.128233	16.3913
0.308537	3.81667	13.22	0.08	2.65453	6.71879	0.317178	3.84615	13.9231	0					0.308537	0.406667	0.256667	0	0.634532	0.527621	0	3.84615	13.9231	0					0.308537	4.95333	18.5267	0.0733333	2.77431	6.73452	0.339125	7.30769	24	0					0.164286	16.6033	2.45333	0.0133333	8.15071	2.12514	0.114889	16.1739
0.309756	3.73333	13.3733	0.0866667	2.61502	6.80256	0.345766	3.69231	14.4615	0					0.309756	0.406667	0.263333	0.00333333	0.629239	0.543113	0.057735	3.69231	14.4615	0					0.309756	4.83	18.8533	0.0833333	2.72381	6.88645	0.351379	7.23077	24.6923	0					0.164935	16.4967	2.50667	0.01	8.10694	2.17233	0.099665	16.0435
0.310976	3.63667	13.5033	0.1	2.57555	6.92989	0.370302	3.53846	15.2308	0					0.310976	0.4	0.25	0.00333333	0.628211	0.524484	0.057735	3.53846	15.2308	0					0.310976	4.69	19.2333	0.08	2.65658	6.99586	0.337609	7.15385	25.3077	0					0.165584	16.35	2.55	0.0133333	7.98373	2.16405	0.114889	15.913
0.312195	3.52	13.74	0.103333	2.51476	7.03639	0.382723	3.46154	15.9231	0					0.312195	0.393333	0.24	0.00333333	0.621754	0.506546	0.057735	3.46154	15.9231	0					0.312195	4.52333	19.52	0.0766667	2.58167	7.10525	0.333406	7.07692	25.8462	0					0.166234	16.26	2.59667	0.0133333	7.91462	2.23097	0.114889	15.7826
0.313415	3.43667	13.8633	0.103333	2.45617	7.1448	0.382723	3.38462	16.6923	0					0.313415	0.393333	0.246667	0.00333333	0.621754	0.516441	0.057735	3.38462	16.6923	0					0.313415	4.37667	19.8467	0.0833333	2.49041	7.17459	0.351379	7	26.0769	0					0.166883	16.1633	2.61667	0.0133333	7.85764	2.24049	0.114889	15.6087
0.314634	3.33667	13.8933	0.11	2.41857	7.19034	0.39803	3.30769	17.3846	0					0.314634	0.39	0.256667	0.00333333	0.615763	0.527621	0.057735	3.30769	17.3846	0					0.314634	4.27333	20.0333	0.0933333	2.43001	7.23094	0.362943	7	26.3077	0					0.167532	16.04	2.62667	0.01	7.87008	2.26518	0.099665	15.4348
0.315854	3.26667	14.0367	0.116667	2.37508	7.30844	0.404476	3.23077	18.0769	0					0.315854	0.38	0.253333	0	0.613886	0.519669	0	3.23077	18.0769	0					0.315854	4.16333	20.2367	0.0933333	2.38796	7.42098	0.362943	7	26.4615	0					0.168182	15.88	2.68333	0.01	7.80611	2.31248	0.099665	15.2609
0.317073	3.16667	14.0867	0.116667	2.3389	7.40328	0.404476	3.15385	18.6923	0					0.317073	0.376667	0.256667	0	0.624035	0.527621	0	3.15385	18.6923	0					0.317073	4.04667	20.53	0.0933333	2.35577	7.41118	0.362943	7	26.6923	0					0.168831	15.75	2.73	0.01	7.7938	2.35562	0.099665	15.1304
0.318293	3.09	14.2267	0.12	2.31945	7.51644	0.40762	3.07692	19.0769	0					0.318293	0.353333	0.246667	0	0.602522	0.503322	0	3.07692	19.0769	0					0.318293	3.93333	20.8267	0.1	2.33675	7.50005	0.370302	7	26.9231	0					0.169481	15.6	2.82333	0.0133333	7.73344	2.40654	0.114889	15
0.319512	3	14.3667	0.12	2.27683	7.5198	0.40762	3	19.4615	0					0.319512	0.34	0.25	0	0.587837	0.511572	0	3	19.4615	0					0.319512	3.85667	21.1833	0.1	2.33831	7.58694	0.370302	7	27.2308	0					0.17013	15.4267	2.87	0.0133333	7.7034	2.4549	0.114889	14.8261
0.320732	2.91	14.4333	0.123333	2.23425	7.63281	0.410712	3	19.6923	0					0.320732	0.333333	0.226667	0	0.580239	0.492712	0	3	19.6923	0					0.320732	3.78	21.43	0.0966667	2.29255	7.66295	0.366657	7	27.6154	0					0.170779	15.3	2.95	0.0133333	7.64711	2.49699	0.114889	14.6957
0.321951	2.85	14.4833	0.13	2.18252	7.82392	0.416748	3	19.7692	0					0.321951	0.323333	0.236667	0	0.577263	0.504815	0	3	19.7692	0					0.321951	3.63	21.6767	0.106667	2.23227	7.67954	0.377399	7	27.8462	0					0.171429	15.1867	2.97333	0.0166667	7.55261	2.52465	0.128233	14.5652
0.323171	2.78667	14.5833	0.143333	2.15483	7.87038	0.428253	3	19.7692	0					0.323171	0.31	0.236667	0.00333333	0.561204	0.504815	0.057735	3	19.7692	0					0.323171	3.5	21.9433	0.113333	2.16463	7.8216	0.392857	7	28.1538	0					0.172078	15.0533	3.00333	0.0166667	7.50588	2.5281	0.128233	14.4348
0.32439	2.7	14.71	0.156667	2.1382	7.94079	0.446602	3	19.7692	0					0.32439	0.303333	0.24	0.00666667	0.558895	0.513106	0.081513	3	19.7692	0					0.32439	3.37333	22.2567	0.116667	2.11713	7.90775	0.404476	6.92308	28.4615	0					0.172727	14.94	3.03	0.02	7.51785	2.55817	0.140234	14.3043
0.32561	2.64	14.7267	0.163333	2.09564	7.99113	0.459011	3	19.7692	0					0.32561	0.296667	0.243333	0.00666667	0.550453	0.514787	0.081513	3	19.7692	0					0.32561	3.26	22.4333	0.126667	2.05422	8.09758	0.42176	6.76923	28.7692	0					0.173377	14.8033	3.09	0.0166667	7.46752	2.65431	0.128233	14.1739
0.326829	2.58	14.7033	0.186667	2.0828	8.01433	0.495959	3	19.6154	0					0.326829	0.28	0.243333	0.00666667	0.543985	0.521243	0.081513	3	19.6154	0					0.326829	3.14333	22.62	0.136667	2.05024	8.27429	0.47477	6.61538	29.2308	0					0.174026	14.7033	3.13667	0.0166667	7.44536	2.63206	0.128233	14.0435
0.328049	2.49333	14.84	0.19	2.01581	8.12987	0.498056	3	19.4615	0					0.328049	0.27	0.236667	0.00666667	0.539819	0.504815	0.081513	3	19.4615	0					0.328049	3.05667	22.82	0.146667	2.00837	8.31211	0.489169	6.46154	29.6923	0					0.174675	14.5867	3.17333	0.0166667	7.38541	2.63561	0.128233	13.913
0.329268	2.43333	14.9567	0.223333	1.9947	8.21216	0.536422	3	19.3077	0					0.329268	0.26	0.246667	0.00666667	0.52915	0.509924	0.081513	3	19.3077	0					0.329268	2.97667	22.9667	0.146667	1.95846	8.48443	0.489169	6.30769	30.3077	0					0.175325	14.4933	3.19333	0.02	7.36143	2.67703	0.140234	13.7826
0.330488	2.36333	15.0533	0.236667	1.93662	8.22899	0.549237	3	19.2308	0					0.330488	0.26	0.24	0.00666667	0.535433	0.4999	0.081513	3	19.2308	0					0.330488	2.89667	23.15	0.156667	1.9231	8.54738	0.535173	6.15385	30.9231	0					0.175974	14.38	3.25667	0.0233333	7.30572	2.69475	0.151212	13.6522
0.331707	2.29667	15.1	0.256667	1.89048	8.29575	0.615401	2.92308	19.0769	0					0.331707	0.26	0.233333	0.00666667	0.535433	0.496364	0.081513	2.92308	19.0769	0					0.331707	2.83333	23.23	0.153333	1.90024	8.66144	0.520312	6	31.6923	0					0.176623	14.26	3.36	0.0233333	7.29267	2.77659	0.151212	13.5652
0.332927	2.25667	15.1333	0.266667	1.87862	8.34632	0.624652	2.84615	18.9231	0					0.332927	0.246667	0.233333	0.00666667	0.516441	0.4827	0.081513	2.84615	18.9231	0					0.332927	2.73667	23.4167	0.16	1.8777	8.76122	0.524707	5.84615	32.4615	0					0.177273	14.16	3.42	0.0233333	7.28455	2.79696	0.151212	13.5217
0.334146	2.2	15.24	0.276667	1.87217	8.47043	0.622963	2.76923	18.7692	0					0.334146	0.24	0.223333	0.00666667	0.513106	0.469956	0.081513	2.76923	18.7692	0					0.334146	2.66	23.6467	0.166667	1.84456	8.93203	0.528982	5.53846	33.2308	0					0.177922	14.0167	3.46333	0.0233333	7.24047	2.80742	0.151212	13.4783
0.335366	2.14667	15.32	0.29	1.81553	8.52054	0.653701	2.69231	18.6154	0					0.335366	0.236667	0.206667	0.00666667	0.511397	0.437333	0.081513	2.69231	18.6154	0					0.335366	2.57	23.8333	0.18	1.80628	9.02239	0.53718	5.23077	34	0					0.178571	13.9067	3.51667	0.0233333	7.17656	2.86538	0.151212	13.4348
0.336585	2.07	15.3867	0.303333	1.76128	8.58114	0.67788	2.61538	18.6154	0					0.336585	0.243333	0.203333	0.00666667	0.521243	0.427314	0.081513	2.61538	18.6154	0					0.336585	2.51333	24.0067	0.186667	1.79459	9.09077	0.547254	4.92308	34.7692	0					0.179221	13.7867	3.55	0.0266667	7.16465	2.84273	0.161376	13.3913
0.337805	2.02	15.4667	0.29	1.7329	8.60634	0.643387	2.53846	18.7692	0					0.337805	0.24	0.21	0.00666667	0.532301	0.431882	0.081513	2.53846	18.7692	0					0.337805	2.42	24.1167	0.193333	1.7205	9.14193	0.544927	4.53846	35.6154	0					0.17987	13.6833	3.64	0.0233333	7.09254	2.9164	0.151212	13.3478
0.339024	1.97667	15.5567	0.31	1.6948	8.5579	0.674847	2.46154	18.9231	0					0.339024	0.233333	0.2	0.00666667	0.522621	0.417029	0.081513	2.46154	18.9231	0					0.339024	2.33333	24.25	0.193333	1.69464	9.1246	0.544927	4.07692	36.3846	0					0.180519	13.5267	3.69	0.0233333	7.02713	2.94326	0.151212	13.3043
0.340244	1.93333	15.5233	0.33	1.68275	8.58069	0.704334	2.38462	19.0769	0					0.340244	0.233333	0.22	0.00666667	0.516182	0.446015	0.081513	2.38462	19.0769	0					0.340244	2.26667	24.45	0.193333	1.66276	9.21505	0.568947	3.69231	37.1538	0					0.181169	13.4167	3.77	0.02	7.01287	3.01342	0.140234	13.2609
0.341463	1.88333	15.5633	0.35	1.66703	8.55863	0.736642	2.30769	19.0769	0					0.341463	0.226667	0.216667	0.00666667	0.512671	0.45137	0.081513	2.30769	19.0769	0					0.341463	2.21333	24.57	0.203333	1.6072	9.29227	0.574243	3.38462	37.9231	0					0.181818	13.33	3.80667	0.0233333	6.96679	2.97638	0.151212	13.1739
0.342683	1.84333	15.53	0.38	1.63739	8.55217	0.794378	2.23077	19.0769	0					0.342683	0.22	0.206667	0.01	0.509049	0.437333	0.099665	2.23077	19.0769	0					0.342683	2.15667	24.7267	0.206667	1.59182	9.40675	0.570122	3	38.6154	0					0.182468	13.2333	3.83	0.02	6.91363	2.99516	0.140234	13.087
0.343902	1.80333	15.5467	0.396667	1.59995	8.53134	0.813343	2.15385	19.0769	0					0.343902	0.22	0.206667	0.01	0.509049	0.437333	0.099665	2.15385	19.0769	0					0.343902	2.1	24.76	0.216667	1.57637	9.52952	0.580959	2.61538	39.2308	0					0.183117	13.12	3.88333	0.02	6.82845	3.03872	0.140234	12.913
0.345122	1.76333	15.62	0.426667	1.55199	8.5365	0.84082	2.07692	18.9231	0					0.345122	0.21	0.206667	0.01	0.476084	0.437333	0.099665	2.07692	18.9231	0					0.345122	2.04	24.8267	0.216667	1.57904	9.63949	0.580959	2.23077	39.7692	0					0.183766	13.0333	3.96	0.0266667	6.80981	3.04785	0.161376	12.6957
0.346341	1.72333	15.7133	0.446667	1.51695	8.59753	0.86968	1.92308	18.7692	0					0.346341	0.203333	0.206667	0.01	0.471944	0.444914	0.099665	1.92308	18.7692	0					0.346341	1.95	24.8233	0.24	1.5585	9.66143	0.613995	1.84615	40.2308	0					0.184416	12.9233	3.98333	0.0266667	6.77326	3.04202	0.161376	12.4348
0.347561	1.66667	15.6933	0.473333	1.49991	8.62209	0.912175	1.84615	18.7692	0					0.347561	0.193333	0.21	0.01	0.465487	0.45452	0.099665	1.84615	18.7692	0					0.347561	1.89	24.9067	0.246667	1.52501	9.68524	0.627536	1.46154	40.6923	0					0.185065	12.7867	4.04667	0.0266667	6.73541	3.09998	0.161376	12.2174
0.34878	1.58667	15.7667	0.486667	1.46617	8.6762	0.927013	1.76923	18.8462	0					0.34878	0.19	0.206667	0.01	0.463266	0.444914	0.099665	1.76923	18.8462	0					0.34878	1.82	25	0.263333	1.5017	9.84325	0.684752	1.07692	41.2308	0					0.185714	12.66	4.13	0.0266667	6.68781	3.11536	0.161376	12
0.35	1.55333	15.78	0.513333	1.44942	8.64334	0.951933	1.69231	18.9231	0					0.35	0.193333	0.206667	0.01	0.458245	0.444914	0.099665	1.69231	18.9231	0					0.35	1.77	25.0533	0.276667	1.51153	9.89428	0.703638	0.846154	41.7692	0					0.186364	12.55	4.20667	0.03	6.61766	3.16713	0.170872	11.7826
0.35122	1.5	15.81	0.54	1.4365	8.70823	0.965145	1.53846	19	0					0.35122	0.186667	0.223333	0.01	0.446265	0.48398	0.099665	1.53846	19	0					0.35122	1.7	25.1767	0.29	1.49805	9.98521	0.721782	0.615385	42.3846	0					0.187013	12.47	4.27	0.0333333	6.57316	3.19235	0.179805	11.5652
0.352439	1.46333	15.7967	0.57	1.40781	8.75046	0.973787	1.38462	19.0769	0					0.352439	0.18	0.22	0.0133333	0.426073	0.482052	0.141027	1.38462	19.0769	0					0.352439	1.64667	25.1767	0.31	1.48858	10.0106	0.776257	0.384615	43	0					0.187662	12.4067	4.32333	0.0366667	6.49012	3.227	0.188256	11.3478
0.353659	1.43333	15.86	0.586667	1.39477	8.78622	0.992862	1.23077	19.0769	0					0.353659	0.166667	0.213333	0.0133333	0.41569	0.478105	0.141027	1.23077	19.0769	0					0.353659	1.59667	25.2767	0.323333	1.47691	9.91941	0.792179	0.230769	43.3846	0					0.188312	12.2967	4.39667	0.0366667	6.43272	3.22604	0.188256	11.1304
0.354878	1.39667	15.85	0.606667	1.39732	8.82272	1.01426	1.07692	18.8462	0					0.354878	0.163333	0.213333	0.0133333	0.412986	0.471058	0.141027	1.07692	18.8462	0					0.354878	1.54667	25.3533	0.343333	1.45885	9.94206	0.800578	0.153846	43.6923	0					0.188961	12.2067	4.47667	0.04	6.40735	3.29834	0.212644	10.913
0.356098	1.37	15.93	0.633333	1.39268	8.8487	1.02423	0.923077	18.6923	0					0.356098	0.156667	0.21	0.0133333	0.407442	0.469006	0.141027	0.923077	18.6923	0					0.356098	1.5	25.2867	0.36	1.42482	10.0997	0.811951	0.0769231	43.9231	0					0.18961	12.0533	4.52667	0.04	6.3665	3.31954	0.212644	10.6957
0.357317	1.34333	15.9367	0.676667	1.37541	8.85101	1.06265	0.769231	18.6923	0					0.357317	0.153333	0.2	0.01	0.4046	0.455366	0.128927	0.769231	18.6923	0					0.357317	1.46	25.4467	0.366667	1.38134	10.1715	0.817179	0	44.0769	0					0.19026	11.93	4.61	0.04	6.33341	3.33491	0.212644	10.4783
0.358537	1.32667	15.9467	0.733333	1.38553	8.87504	1.16048	0.615385	18.6154	0					0.358537	0.153333	0.193333	0.00666667	0.4046	0.443408	0.11547	0.615385	18.6154	0					0.358537	1.42333	25.5367	0.393333	1.36271	10.3207	0.853062	0	44.0769	0					0.190909	11.7833	4.67333	0.0366667	6.32533	3.37212	0.205254	10.2174
0.359756	1.28	15.8733	0.75	1.34199	8.85165	1.17136	0.461538	18.6154	0					0.359756	0.146667	0.196667	0.00666667	0.398772	0.445703	0.11547	0.461538	18.6154	0					0.359756	1.37667	25.6267	0.436667	1.36663	10.4042	0.880477	0	44.1538	0					0.191558	11.6967	4.72667	0.0366667	6.2894	3.37985	0.220949	9.95652
0.360976	1.25	15.9233	0.76	1.32666	8.91604	1.18902	0.307692	18.6923	0					0.360976	0.146667	0.19	0.00666667	0.398772	0.433428	0.11547	0.307692	18.6923	0					0.360976	1.32333	25.6567	0.463333	1.3681	10.4484	0.911826	0	44.2308	0					0.192208	11.5833	4.78667	0.04	6.21545	3.41664	0.255508	9.65217
0.362195	1.21	15.9433	0.793333	1.30059	8.88237	1.2092	0.230769	18.6923	0					0.362195	0.146667	0.186667	0.00666667	0.407072	0.438707	0.11547	0.230769	18.6923	0					0.362195	1.29333	25.7267	0.48	1.37121	10.4465	0.958818	0	44.5385	0					0.192857	11.5133	4.84333	0.0466667	6.216	3.45619	0.267196	9.3913
0.363415	1.15667	15.9833	0.833333	1.27444	8.82208	1.2372	0.153846	18.6154	0					0.363415	0.136667	0.18	0.00666667	0.398142	0.426073	0.11547	0.153846	18.6154	0					0.363415	1.25667	25.7333	0.496667	1.36516	10.5248	0.979722	0	44.8462	0					0.193506	11.4067	4.90333	0.0466667	6.17644	3.49495	0.267196	9.17391
0.364634	1.09	15.95	0.87	1.23842	8.85752	1.26693	0.0769231	18.4615	0					0.364634	0.133333	0.176667	0.00666667	0.395064	0.423541	0.11547	0.0769231	18.4615	0					0.364634	1.21333	25.7367	0.52	1.33933	10.5419	1.01639	0	45	0					0.194156	11.34	4.93333	0.0466667	6.12122	3.51236	0.267196	8.91304
0.365854	1.05667	15.9267	0.9	1.19927	8.86019	1.2996	0	18.3077	0					0.365854	0.12	0.17	0.00666667	0.37336	0.41835	0.11547	0	18.3077	0					0.365854	1.19667	25.75	0.516667	1.318	10.5988	0.926959	0	45.1538	0					0.194805	11.22	5.00667	0.0466667	6.12017	3.55839	0.267196	8.65217
0.367073	1.04333	15.8533	0.923333	1.18581	8.77354	1.32791	0	18.1538	0					0.367073	0.12	0.17	0.00333333	0.37336	0.41835	0.057735	0	18.1538	0					0.367073	1.12667	25.7867	0.543333	1.28431	10.7611	0.936864	0	45.2308	0					0.195455	11.0833	5.02667	0.0466667	6.0397	3.58452	0.267196	8.43478
0.368293	0.976667	15.7933	0.943333	1.1433	8.76203	1.35137	0	17.9231	0					0.368293	0.123333	0.17	0.00333333	0.376734	0.41835	0.057735	0	17.9231	0					0.368293	1.10667	25.77	0.566667	1.27306	10.8546	0.963665	0	45.3846	0					0.196104	10.9733	5.07667	0.05	5.98822	3.59358	0.272791	8.21739
0.369512	0.943333	15.7667	0.983333	1.11846	8.71927	1.42002	0	17.6923	0					0.369512	0.12	0.166667	0.00333333	0.37336	0.41569	0.057735	0	17.6923	0					0.369512	1.04667	25.75	0.603333	1.20665	10.8048	1.04064	0	45.6923	0					0.196753	10.88	5.13667	0.05	5.94053	3.60109	0.272791	8.04348
0.370732	0.913333	15.8667	1	1.10902	8.81066	1.45845	0	17.6923	0					0.370732	0.116667	0.166667	0.00333333	0.369926	0.41569	0.057735	0	17.6923	0					0.370732	1.02	25.6933	0.626667	1.17368	10.775	1.06978	0	46.0769	0.0769231					0.197403	10.7467	5.19667	0.05	5.89392	3.6353	0.272791	7.86957
0.371951	0.9	15.75	1.03333	1.10184	8.77368	1.49208	0	17.6154	0					0.371951	0.11	0.176667	0.00333333	0.35353	0.431365	0.057735	0	17.6154	0					0.371951	1	25.5967	0.663333	1.14792	10.7769	1.08347	0	46.5385	0.153846					0.198052	10.66	5.21333	0.05	5.81237	3.66505	0.272791	7.78261
0.373171	0.863333	15.6367	1.06333	1.08408	8.80016	1.52328	0	17.5385	0					0.373171	0.113333	0.173333	0.00333333	0.357185	0.436567	0.057735	0	17.5385	0					0.373171	0.956667	25.5433	0.696667	1.15437	10.8329	1.11751	0	47.3077	0.230769					0.198701	10.52	5.25667	0.05	5.755	3.68094	0.272791	7.73913
0.37439	0.843333	15.59	1.06	1.05633	8.79392	1.50908	0	17.5385	0					0.37439	0.113333	0.17	0.00333333	0.357185	0.434045	0.057735	0	17.5385	0					0.37439	0.923333	25.4633	0.713333	1.15842	10.8073	1.09933	0	48.3846	0.307692					0.199351	10.4	5.27667	0.0533333	5.73553	3.69671	0.278233	7.69565
0.37561	0.816667	15.4367	1.09333	1.04244	8.76215	1.53813	0	17.3846	0					0.37561	0.116667	0.166667	0.00333333	0.360772	0.431481	0.057735	0	17.3846	0					0.37561	0.91	25.3833	0.743333	1.14291	10.8561	1.11727	0	49.4615	0.384615					0.2	10.29	5.34333	0.0533333	5.73663	3.72806	0.278233	7.65217
0.376829	0.77	15.4067	1.11333	0.996868	8.85037	1.57971	0	17.2308	0					0.376829	0.106667	0.173333	0	0.349805	0.436567	0	0	17.2308	0					0.376829	0.88	25.3133	0.803333	1.11493	10.8881	1.17014	0	50.5385	0.461538					0.200649	10.1467	5.42333	0.0466667	5.67502	3.74668	0.267196	7.6087
0.378049	0.766667	15.2633	1.12333	0.987661	8.76337	1.60938	0	17.0769	0					0.378049	0.1	0.166667	0	0.332217	0.431481	0	0	17.0769	0					0.378049	0.866667	25.2633	0.826667	1.11341	10.9572	1.18658	0	51.3077	0.538462					0.201299	10.0667	5.48333	0.05	5.6292	3.77056	0.272791	7.56522
0.379268	0.743333	15.1133	1.15	0.966386	8.74961	1.60085	0	16.9231	0					0.379268	0.1	0.15	0	0.332217	0.409951	0	0	16.9231	0					0.379268	0.83	25.1067	0.86	1.09167	10.82	1.20772	0	51.6923	0.615385					0.201948	9.93333	5.56667	0.0566667	5.60359	3.78859	0.295092	7.52174
0.380488	0.72	15.1133	1.18667	0.95812	8.82649	1.61881	0	16.6923	0					0.380488	0.0966667	0.16	0	0.328148	0.41831	0	0	16.6923	0					0.380488	0.816667	25.0633	0.916667	1.05202	10.774	1.29434	0	52.2308	0.692308					0.202597	9.82667	5.65	0.06	5.60249	3.85188	0.300056	7.47826
0.381707	0.69	15.0767	1.19667	0.925611	8.91904	1.61659	0	16.4615	0					0.381707	0.0933333	0.16	0	0.323994	0.41831	0	0	16.4615	0					0.381707	0.8	25.0067	0.983333	1.05374	10.7567	1.34751	0	52.7692	0.769231					0.203247	9.68667	5.77333	0.05	5.54475	3.95991	0.272791	7.43478
0.382927	0.673333	14.9433	1.23667	0.932481	8.8737	1.61328	0	16.1538	0					0.382927	0.0866667	0.153333	0	0.315416	0.4046	0	0	16.1538	0					0.382927	0.773333	24.96	1.01	1.00598	10.7167	1.36238	0	53.2308	0.846154					0.203896	9.58667	5.81333	0.0533333	5.52306	3.98053	0.278233	7.3913
0.384146	0.66	14.7867	1.29667	0.934869	8.85603	1.68268	0	15.9231	0					0.384146	0.09	0.153333	0.00333333	0.330045	0.4046	0.057735	0	15.9231	0					0.384146	0.743333	24.8367	1.05667	0.990315	10.7035	1.36124	0	53.5385	0.923077					0.204545	9.5	5.84667	0.0566667	5.52798	4.02041	0.31695	7.34783
0.385366	0.646667	14.6867	1.30667	0.926291	8.79582	1.66991	0	15.6923	0.0769231					0.385366	0.0833333	0.153333	0.00333333	0.310984	0.396248	0.057735	0	15.6923	0.0769231					0.385366	0.71	24.7067	1.07333	0.981041	10.6871	1.35921	0	53.8462	1					0.205195	9.4	5.91667	0.06	5.49308	4.02289	0.321576	7.30435
0.386585	0.623333	14.63	1.35333	0.896736	8.73082	1.70436	0	15.4615	0.153846					0.386585	0.0833333	0.153333	0.00333333	0.310984	0.387715	0.057735	0	15.4615	0.153846					0.386585	0.69	24.5733	1.12667	0.954079	10.6242	1.41088	0	54.1538	1					0.205844	9.33333	5.96333	0.0666667	5.43883	4.03935	0.340503	7.30435
0.387805	0.603333	14.52	1.38333	0.880477	8.7509	1.78147	0	15.2308	0.230769					0.387805	0.0833333	0.153333	0.00333333	0.310984	0.387715	0.057735	0	15.2308	0.230769					0.387805	0.656667	24.5267	1.18333	0.949629	10.7434	1.45492	0	54.5385	1					0.206494	9.28	6.04667	0.0733333	5.42892	4.04711	0.348847	7.30435
0.389024	0.583333	14.4333	1.41667	0.871159	8.77014	1.7626	0	14.9231	0.307692					0.389024	0.0833333	0.143333	0.00333333	0.310984	0.378506	0.057735	0	14.9231	0.307692					0.389024	0.626667	24.34	1.22333	0.903702	10.7164	1.48801	0	54.6923	1					0.207143	9.19	6.11	0.0766667	5.42019	4.0743	0.352898	7.30435
0.390244	0.57	14.3567	1.46333	0.856863	8.79359	1.75659	0	14.6154	0.384615					0.390244	0.0733333	0.136667	0.00333333	0.297069	0.372089	0.057735	0	14.6154	0.384615					0.390244	0.603333	24.26	1.27333	0.895542	10.5905	1.53399	0	54.6923	1					0.207792	9.11667	6.2	0.0766667	5.36523	4.08521	0.343291	7.30435
0.391463	0.56	14.3167	1.50333	0.853715	8.78104	1.81686	0	14.3846	0.461538					0.391463	0.0733333	0.14	0.00333333	0.297069	0.375326	0.057735	0	14.3846	0.461538					0.391463	0.583333	24.1533	1.32333	0.897631	10.6194	1.55999	0	54.6923	1					0.208442	9.03667	6.2	0.08	5.32383	4.11051	0.347374	7.26087
0.392683	0.536667	14.16	1.55333	0.823153	8.81135	1.86872	0	14	0.538462					0.392683	0.0666667	0.14	0.00333333	0.275333	0.375326	0.057735	0	14	0.538462					0.392683	0.566667	24.1433	1.39667	0.88023	10.5667	1.60871	0	54.6154	1					0.209091	8.97	6.26667	0.0933333	5.28541	4.19933	0.380928	7.26087
0.393902	0.52	14.0233	1.59667	0.819658	8.74898	1.87234	0	13.6154	0.615385					0.393902	0.0633333	0.14	0.00333333	0.269997	0.375326	0.057735	0	13.6154	0.615385					0.393902	0.553333	24.0433	1.43667	0.86968	10.5289	1.64164	0	54.6154	1					0.20974	8.85667	6.34333	0.0933333	5.17998	4.22828	0.380928	7.26087
0.395122	0.506667	13.8867	1.64	0.811676	8.70669	1.90679	0	13.0769	0.692308					0.395122	0.06	0.133333	0.00333333	0.264512	0.359611	0.057735	0	13.0769	0.692308					0.395122	0.516667	23.9633	1.46667	0.799073	10.5967	1.63436	0	54.8462	1					0.21039	8.75667	6.38667	0.0933333	5.17688	4.26746	0.380928	7.21739
0.396341	0.49	13.7667	1.70333	0.794988	8.59682	1.929	0	12.6154	0.769231					0.396341	0.0533333	0.123333	0.00666667	0.253053	0.349087	0.081513	0	12.6154	0.769231					0.396341	0.496667	23.7833	1.52333	0.778036	10.6411	1.65284	0	54.8462	1					0.211039	8.63667	6.49667	0.103333	5.13868	4.32964	0.408098	7.17391
0.397561	0.466667	13.6567	1.68667	0.768673	8.65922	1.88512	0	12.0769	0.846154					0.397561	0.0533333	0.12	0.00333333	0.253053	0.345443	0.057735	0	12.0769	0.846154					0.397561	0.486667	23.6267	1.58333	0.769282	10.6514	1.69883	0	54.6923	1					0.211688	8.56667	6.54	0.103333	5.14137	4.37021	0.408098	7.13043
0.39878	0.433333	13.5167	1.74	0.707501	8.56393	1.90907	0	11.5385	0.923077					0.39878	0.06	0.12	0.00333333	0.264512	0.345443	0.057735	0	11.5385	0.923077					0.39878	0.473333	23.4567	1.65667	0.760185	10.6124	1.74995	0	54.5385	1					0.212338	8.42667	6.62333	0.106667	5.08305	4.37171	0.411322	7.08696
0.4	0.426667	13.3533	1.79667	0.697311	8.50586	1.96337	0	11.0769	1					0.4	0.0533333	0.12	0.00333333	0.239472	0.345443	0.057735	0	11.0769	1					0.4	0.456667	23.1933	1.69667	0.754998	10.4384	1.8043	0	54.4615	1					0.212987	8.32	6.71667	0.11	5.04736	4.47023	0.414495	7.04348
0.40122	0.413333	13.2233	1.85667	0.686094	8.44222	1.97208	0	10.7692	1					0.40122	0.0533333	0.123333	0.00333333	0.239472	0.349087	0.057735	0	10.7692	1					0.40122	0.45	23.0367	1.78333	0.754585	10.4824	1.85865	0	54.3077	1					0.213636	8.21333	6.79333	0.116667	4.98437	4.50388	0.443898	7
0.402439	0.416667	13.1	1.90667	0.691363	8.36	1.99279	0	10.4615	1					0.402439	0.0533333	0.11	0.00333333	0.239472	0.334074	0.057735	0	10.4615	1					0.402439	0.433333	22.82	1.83667	0.739851	10.3579	1.88552	0	53.9231	1					0.214286	8.07333	6.88333	0.123333	4.92023	4.57597	0.471377	7
0.403659	0.393333	12.9633	1.92	0.663392	8.18731	1.99001	0	10.2308	1					0.403659	0.0533333	0.1	0.00333333	0.239472	0.321992	0.057735	0	10.2308	1					0.403659	0.403333	22.67	1.88	0.713456	10.3223	1.85032	0	53.5385	1					0.214935	7.99333	6.95	0.123333	4.94315	4.62589	0.471377	6.95652
0.404878	0.386667	12.85	1.97	0.657213	8.12491	2.04198	0	10.0769	1					0.404878	0.0466667	0.09	0.00333333	0.226554	0.298099	0.057735	0	10.0769	1					0.404878	0.393333	22.4433	1.92333	0.692981	10.3086	1.86433	0	53.2308	1					0.215584	7.92667	7.01	0.13	4.91819	4.64922	0.483611	6.91304
0.406098	0.376667	12.6433	2.02	0.655404	7.96414	2.05272	0	9.92308	1					0.406098	0.0433333	0.0933333	0.00333333	0.219734	0.302645	0.057735	0	9.92308	1					0.406098	0.37	22.28	1.99333	0.674252	10.3311	1.9128	0	52.9231	1					0.216234	7.84333	7.05667	0.136667	4.88792	4.66182	0.488656	6.86957
0.407317	0.37	12.5033	2.11	0.648977	7.91362	2.10221	0	9.69231	1					0.407317	0.0433333	0.09	0	0.219734	0.28666	0	0	9.69231	1					0.407317	0.353333	22.1333	2.05667	0.660765	10.3188	1.93717	0	52.6154	1					0.216883	7.78	7.18	0.14	4.90085	4.70547	0.491125	6.82609
0.408537	0.366667	12.3733	2.13333	0.648298	7.81906	2.14731	0	9.61538	1					0.408537	0.0433333	0.0933333	0	0.219734	0.291385	0	0	9.61538	1					0.408537	0.35	21.9767	2.16667	0.644633	10.2149	1.96939	0	52.3077	1					0.217532	7.68667	7.27	0.14	4.8318	4.75877	0.491125	6.78261
0.409756	0.36	12.2533	2.21667	0.641695	7.81234	2.21648	0	9.46154	1					0.409756	0.0433333	0.09	0	0.219734	0.28666	0	0	9.46154	1					0.409756	0.333333	21.71	2.29	0.640513	10.2164	1.99981	0	51.9231	1					0.218182	7.61	7.31333	0.146667	4.81406	4.82765	0.522237	6.73913
0.410976	0.34	12.1567	2.28667	0.615627	7.78508	2.24975	0	9.46154	1.15385					0.410976	0.0433333	0.0966667	0	0.219734	0.295997	0	0	9.46154	1.15385					0.410976	0.33	21.4233	2.39667	0.629089	10.2916	2.06402	0	51.5385	1.07692					0.218831	7.53	7.38667	0.15	4.80271	4.90483	0.530823	6.69565
0.412195	0.326667	12.0867	2.35667	0.600965	7.75023	2.33401	0	9.46154	1.30769					0.412195	0.0466667	0.0866667	0	0.226554	0.281816	0	0	9.46154	1.30769					0.412195	0.316667	21.1633	2.48	0.619949	10.1818	2.08745	0	51.2308	1.15385					0.219481	7.45667	7.4	0.16	4.75993	4.92282	0.549612	6.65217
0.413415	0.32	11.92	2.44333	0.598996	7.63509	2.39846	0	9.46154	1.53846					0.413415	0.0466667	0.08	0	0.226554	0.271746	0	0	9.46154	1.53846					0.413415	0.303333	20.9167	2.56	0.604876	10.0515	2.1185	0	50.9231	1.23077					0.22013	7.35667	7.48667	0.16	4.70566	4.9953	0.537304	6.6087
0.414634	0.3	11.8533	2.53	0.563672	7.64941	2.45408	0	9.53846	1.76923					0.414634	0.0466667	0.0866667	0	0.226554	0.281816	0	0	9.53846	1.76923					0.414634	0.296667	20.6867	2.64667	0.60266	10.0814	2.14721	0	50.5385	1.30769					0.220779	7.25333	7.52333	0.163333	4.66207	5.01264	0.539406	6.56522
0.415854	0.283333	11.7133	2.58667	0.545326	7.48764	2.47174	0	9.53846	2					0.415854	0.0466667	0.0833333	0	0.226554	0.276847	0	0	9.53846	2					0.415854	0.283333	20.4667	2.76333	0.597981	10.0761	2.21895	0	50.2308	1.38462					0.221429	7.19	7.60667	0.163333	4.62947	5.05342	0.526859	6.52174
0.417073	0.273333	11.5333	2.65333	0.547376	7.37225	2.52211	0	9.38462	2.23077					0.417073	0.0466667	0.08	0.00333333	0.226554	0.271746	0.057735	0	9.38462	2.23077					0.417073	0.283333	20.29	2.83667	0.597981	9.97887	2.31542	0	49.9231	1.53846					0.222078	7.11667	7.64	0.163333	4.58838	5.06054	0.526859	6.47826
0.418293	0.26	11.37	2.66333	0.541644	7.34618	2.48541	0	9.23077	2.46154					0.418293	0.0466667	0.08	0.00333333	0.226554	0.271746	0.057735	0	9.23077	2.46154					0.418293	0.276667	20.04	2.95667	0.589872	9.91528	2.38336	0	49.6923	1.69231					0.222727	7.09667	7.70333	0.17	4.57644	5.06367	0.555694	6.43478
0.419512	0.25	11.2467	2.73667	0.530823	7.33429	2.49025	0	9	2.69231					0.419512	0.0466667	0.07	0.00333333	0.226554	0.255573	0.057735	0	9	2.69231					0.419512	0.273333	19.7867	3.03	0.577119	9.77273	2.43218	0	49.3077	1.84615					0.223377	7.01	7.77	0.166667	4.52602	5.07572	0.547621	6.3913
0.420732	0.25	11.0967	2.86	0.530823	7.20651	2.53413	0	8.84615	2.92308					0.420732	0.0466667	0.0733333	0.00666667	0.226554	0.261118	0.081513	0	8.84615	2.92308					0.420732	0.266667	19.4433	3.13333	0.574447	9.62752	2.47575	0	48.9231	2					0.224026	6.96	7.85667	0.163333	4.49731	5.07497	0.526859	6.34783
0.421951	0.236667	10.97	2.9	0.517896	7.18479	2.59083	0	8.69231	3.15385					0.421951	0.0466667	0.0733333	0.00666667	0.226554	0.261118	0.081513	0	8.69231	3.15385					0.421951	0.266667	19.1767	3.25667	0.580239	9.54651	2.58322	0	48.6154	2.15385					0.224675	6.87333	7.87	0.166667	4.45685	5.12451	0.528982	6.30435
0.423171	0.22	10.82	2.99	0.482052	7.12344	2.70078	0	8.61538	3.38462					0.423171	0.0466667	0.07	0.00666667	0.226554	0.255573	0.081513	0	8.61538	3.38462					0.423171	0.263333	18.9567	3.37	0.578883	9.49114	2.62604	0	48.0769	2.30769					0.225325	6.79667	7.97333	0.166667	4.45963	5.21247	0.528982	6.26087
0.42439	0.213333	10.7233	3.07667	0.471058	7.10034	2.78147	0	8.38462	3.61538					0.42439	0.0466667	0.0733333	0.00666667	0.226554	0.261118	0.081513	0	8.38462	3.61538					0.42439	0.253333	18.7733	3.48	0.56292	9.39768	2.69453	0	47.4615	2.46154					0.225974	6.74	7.96667	0.17	4.42995	5.21436	0.531075	6.17391
0.42561	0.21	10.54	3.18333	0.469006	7.02849	2.87354	0	8.23077	3.84615					0.42561	0.0433333	0.07	0.00666667	0.219734	0.255573	0.081513	0	8.23077	3.84615					0.42561	0.243333	18.5	3.63667	0.540149	9.23911	2.76105	0	46.9231	2.61538					0.226623	6.65	8.03	0.17	4.36321	5.25877	0.531075	6.04348
0.426829	0.206667	10.4167	3.28333	0.466921	6.92649	2.96406	0	8.07692	4					0.426829	0.0466667	0.0666667	0.00666667	0.226554	0.249861	0.081513	0	8.07692	4					0.426829	0.233333	18.31	3.76667	0.535267	9.14838	2.8235	0	46.2308	2.69231					0.227273	6.54	8.13	0.18	4.33409	5.33052	0.54337	5.91304
0.428049	0.196667	10.2933	3.35667	0.47477	6.90504	3.03758	0	7.92308	4.23077					0.428049	0.0466667	0.0666667	0.00666667	0.226554	0.249861	0.081513	0	7.92308	4.23077					0.428049	0.226667	17.9767	3.91333	0.525556	9.09019	2.8868	0	45.4615	2.76923					0.227922	6.48	8.17667	0.176667	4.28612	5.38164	0.541386	5.78261
0.429268	0.193333	10.1433	3.44333	0.472617	6.80616	3.16652	0	7.84615	4.38462					0.429268	0.0466667	0.0666667	0.00666667	0.226554	0.249861	0.081513	0	7.84615	4.38462					0.429268	0.223333	17.68	4.05	0.523804	9.06559	2.97608	0	44.7692	2.84615					0.228571	6.42	8.23	0.173333	4.26037	5.42481	0.539375	5.65217
0.430488	0.19	9.92667	3.56	0.455989	6.66504	3.21884	0	7.76923	4.53846					0.430488	0.0466667	0.0666667	0.00666667	0.226554	0.249861	0.081513	0	7.76923	4.53846					0.430488	0.213333	17.3867	4.18333	0.498649	9.03822	3.03762	0	44.1538	2.92308					0.229221	6.36333	8.29	0.18	4.2353	5.51185	0.54949	5.47826
0.431707	0.186667	9.72667	3.61333	0.453698	6.70586	3.24741	0	7.69231	4.76923					0.431707	0.0466667	0.05	0.00666667	0.226554	0.218309	0.081513	0	7.69231	4.76923					0.431707	0.196667	17.1733	4.36	0.467673	9.03005	3.116	0	43.5385	3					0.22987	6.30667	8.30333	0.19	4.23072	5.53112	0.561204	5.34783
0.432927	0.183333	9.61	3.64	0.45137	6.67631	3.23604	0	7.53846	5					0.432927	0.0466667	0.0533333	0.00666667	0.226554	0.225073	0.081513	0	7.53846	5					0.432927	0.183333	16.84	4.48333	0.443898	8.8375	3.19956	0	43	3					0.230519	6.23333	8.41333	0.193333	4.22355	5.58688	0.563038	5.21739
0.434146	0.18	9.39667	3.78333	0.441493	6.60946	3.35069	0	7.38462	5.23077					0.434146	0.0466667	0.0466667	0.00666667	0.226554	0.211276	0.081513	0	7.38462	5.23077					0.434146	0.166667	16.58	4.63667	0.407565	8.85655	3.2465	0	42.5385	3					0.231169	6.15667	8.47	0.19	4.19254	5.64938	0.555212	5.04348
0.435366	0.18	9.22667	3.87667	0.441493	6.55631	3.41178	0	7.23077	5.46154					0.435366	0.0466667	0.0433333	0.00666667	0.226554	0.203947	0.081513	0	7.23077	5.46154					0.435366	0.163333	16.2133	4.78667	0.404807	8.68981	3.3534	0	42.3077	3					0.231818	6.07667	8.51667	0.186667	4.11589	5.71243	0.547254	4.86957
0.436585	0.18	9.08667	3.98667	0.441493	6.43562	3.48333	0	7	5.69231					0.436585	0.0433333	0.0433333	0.00333333	0.219734	0.203947	0.057735	0	7	5.69231					0.436585	0.146667	16.0033	4.91667	0.381629	8.59007	3.43838	0	42	3					0.232468	6.01667	8.51333	0.17	4.05519	5.71946	0.484992	4.69565
0.437805	0.16	8.89	4.08	0.42623	6.32967	3.57719	0	6.76923	6					0.437805	0.04	0.04	0.00333333	0.212644	0.196287	0.057735	0	6.76923	6					0.437805	0.143333	15.7133	5.03667	0.378506	8.46147	3.57181	0	41.4615	3					0.233117	5.93	8.54667	0.176667	3.98305	5.73213	0.475615	4.52174
0.439024	0.15	8.7	4.13333	0.409951	6.30204	3.5868	0	6.53846	6.30769					0.439024	0.04	0.0366667	0.00666667	0.212644	0.188256	0.081513	0	6.53846	6.30769					0.439024	0.143333	15.3233	5.22	0.378506	8.29466	3.67923	0	41.1538	3					0.233766	5.86667	8.62333	0.18	3.89694	5.75487	0.48482	4.34783
0.440244	0.146667	8.52667	4.23667	0.407072	6.25029	3.63382	0	6.46154	6.69231					0.440244	0.0366667	0.0366667	0.00333333	0.205254	0.188256	0.057735	0	6.46154	6.69231					0.440244	0.13	15.1	5.41333	0.356169	8.15711	3.77846	0	41	3					0.234416	5.8	8.66333	0.183333	3.84742	5.76374	0.500557	4.17391
0.441463	0.133333	8.4	4.35	0.395064	6.16929	3.695	0	6.38462	7.23077					0.441463	0.03	0.0366667	0.00333333	0.189437	0.188256	0.057735	0	6.38462	7.23077					0.441463	0.116667	14.7567	5.54667	0.341728	8.01154	3.84584	0	40.8462	3					0.235065	5.73333	8.70333	0.186667	3.87802	5.78968	0.515793	4
0.442683	0.123333	8.28	4.42	0.376734	6.01461	3.69266	0	6.30769	7.69231					0.442683	0.03	0.0366667	0.00333333	0.189437	0.188256	0.057735	0	6.30769	7.69231					0.442683	0.11	14.4367	5.72333	0.334074	7.85568	3.88808	0	40.6923	3					0.235714	5.63667	8.73	0.193333	3.86451	5.85017	0.526192	3.82609
0.443902	0.113333	8.17667	4.52667	0.366428	5.93601	3.77316	0	6.23077	8.07692					0.443902	0.03	0.0333333	0.00333333	0.189437	0.179805	0.057735	0	6.23077	8.07692					0.443902	0.11	14.1967	5.97667	0.334074	7.81676	4.02784	0	40.6154	3					0.236364	5.55	8.78333	0.193333	3.80558	5.89624	0.526192	3.65217
0.445122	0.113333	8.09333	4.60667	0.366428	5.88445	3.81757	0	6.07692	8.30769					0.445122	0.03	0.0366667	0.00333333	0.189437	0.188256	0.057735	0	6.07692	8.30769					0.445122	0.11	13.95	6.11667	0.334074	7.78564	4.06013	0	40.3846	3					0.237013	5.48667	8.82	0.193333	3.7688	5.88981	0.526192	3.47826
0.446341	0.11	7.97	4.66667	0.362867	5.88255	3.83988	0	5.92308	8.53846					0.446341	0.03	0.0366667	0.00333333	0.189437	0.188256	0.057735	0	5.92308	8.53846					0.446341	0.0966667	13.6933	6.30667	0.317793	7.63634	4.04481	0	40.0769	3					0.237662	5.42	8.94	0.19	3.70712	6.00694	0.51781	3.30435
0.447561	0.11	7.74	4.74	0.362867	5.77381	3.8802	0	5.76923	8.69231					0.447561	0.03	0.04	0.00333333	0.189437	0.196287	0.057735	0	5.76923	8.69231					0.447561	0.0966667	13.4233	6.44333	0.317793	7.52504	4.09994	0	39.6154	3					0.238312	5.36333	8.94	0.2	3.6637	6.01084	0.530034	3.13043
0.44878	0.11	7.62	4.82333	0.362867	5.77061	3.97468	0	5.69231	8.84615					0.44878	0.0266667	0.0433333	0.00333333	0.180918	0.203947	0.057735	0	5.69231	8.84615					0.44878	0.0933333	13.18	6.58333	0.313501	7.4309	4.1433	0	39.1538	3					0.238961	5.33667	8.98667	0.203333	3.64614	6.01057	0.525588	2.95652
0.45	0.106667	7.48333	4.83	0.359239	5.6138	3.96571	0	5.61538	9					0.45	0.0233333	0.0433333	0.00333333	0.171913	0.203947	0.057735	0	5.61538	9					0.45	0.0933333	13.0033	6.70333	0.313501	7.23541	4.19292	0	38.7692	3					0.23961	5.29667	9.01333	0.21	3.61	5.98268	0.541798	2.78261
0.45122	0.1	7.33	4.99	0.351775	5.48282	4.03288	0	5.53846	9.15385					0.45122	0.0233333	0.0466667	0.00333333	0.171913	0.211276	0.057735	0	5.53846	9.15385					0.45122	0.0933333	12.82	6.86667	0.313501	7.1651	4.38249	0	38.2308	3					0.24026	5.24667	9.11667	0.213333	3.56767	6.06843	0.543575	2.6087
0.452439	0.0966667	7.12	5.07333	0.347935	5.37916	4.06568	0	5.46154	9.23077					0.452439	0.02	0.0466667	0.00333333	0.162341	0.211276	0.057735	0	5.46154	9.23077					0.452439	0.09	12.5567	7.01	0.309115	6.96528	4.42589	0	37.6154	3					0.240909	5.21333	9.16667	0.216667	3.56232	6.11967	0.545326	2.52174
0.453659	0.0933333	6.97333	5.12333	0.34402	5.25401	4.08948	0	5.38462	9.23077					0.453659	0.0233333	0.05	0.00333333	0.171913	0.218309	0.057735	0	5.38462	9.23077					0.453659	0.08	12.2267	7.18333	0.283787	6.84677	4.46874	0	37.1538	3					0.241558	5.11	9.18333	0.226667	3.53736	6.19659	0.580009	2.47826
0.454878	0.0933333	6.9	5.26	0.34402	5.19808	4.20611	0	5.30769	9.23077					0.454878	0.0166667	0.0533333	0.00666667	0.128233	0.225073	0.081513	0	5.30769	9.23077					0.454878	0.0766667	12.0067	7.36	0.278773	6.82411	4.54745	0	36.4615	3					0.242208	5.01333	9.26667	0.233333	3.46794	6.27643	0.583114	2.43478
0.456098	0.09	6.77333	5.21333	0.340028	5.1579	4.11065	0	5.15385	9.15385					0.456098	0.0133333	0.0533333	0.00333333	0.114889	0.225073	0.057735	0	5.15385	9.15385					0.456098	0.0766667	11.75	7.44	0.278773	6.6318	4.59384	0	35.6154	3.07692					0.242857	4.94333	9.35667	0.243333	3.44087	6.36063	0.626176	2.3913
0.457317	0.09	6.67	5.29667	0.340028	5.08862	4.19292	0	5	8.92308					0.457317	0.0133333	0.05	0.00333333	0.114889	0.218309	0.057735	0	5	8.92308					0.457317	0.08	11.4367	7.60333	0.295337	6.43927	4.64592	0	34.6154	3.23077					0.243506	4.89333	9.45	0.25	3.41577	6.40972	0.639424	2.34783
0.458537	0.09	6.52667	5.37667	0.340028	5.02994	4.26953	0	4.84615	8.69231					0.458537	0.0133333	0.0533333	0.00333333	0.114889	0.225073	0.057735	0	4.84615	8.69231					0.458537	0.08	11.0867	7.75667	0.295337	6.26712	4.74755	0	33.5385	3.38462					0.244156	4.83667	9.52	0.27	3.46362	6.44215	0.65717	2.34783
0.459756	0.08	6.37667	5.52	0.327553	4.96558	4.36345	0	4.61538	8.46154					0.459756	0.0133333	0.0533333	0.00333333	0.114889	0.225073	0.057735	0	4.61538	8.46154					0.459756	0.0766667	10.9133	7.93333	0.290523	6.14805	4.85394	0	32.3077	3.53846					0.244805	4.79	9.53	0.273333	3.42418	6.46698	0.663392	2.34783
0.460976	0.0733333	6.29	5.65	0.297069	4.903	4.49535	0	4.46154	8.30769					0.460976	0.0133333	0.05	0.00333333	0.114889	0.218309	0.057735	0	4.46154	8.30769					0.460976	0.07	10.72	8.06	0.280527	6.07987	4.95023	0	31.2308	3.69231					0.245455	4.73	9.66667	0.276667	3.37368	6.55531	0.66954	2.34783
0.462195	0.0633333	6.16333	5.75333	0.269997	4.83887	4.56164	0	4.38462	8.15385					0.462195	0.0133333	0.0433333	0.00333333	0.114889	0.203947	0.057735	0	4.38462	8.15385					0.462195	0.07	10.4833	8.18667	0.280527	5.92904	5.01554	0	30.0769	4					0.246104	4.70333	9.72	0.283333	3.37044	6.59798	0.671734	2.3913
0.463415	0.06	5.98	5.88667	0.264512	4.78706	4.60919	0	4.30769	7.84615					0.463415	0.0133333	0.0433333	0.00333333	0.114889	0.203947	0.057735	0	4.30769	7.84615					0.463415	0.0666667	10.25	8.37	0.275333	5.77686	5.15834	0	28.8462	4.38462					0.246753	4.67	9.75333	0.283333	3.3504	6.64377	0.676694	2.43478
0.464634	0.06	5.88	6.00333	0.264512	4.69671	4.69291	0	4.23077	7.53846					0.464634	0.0133333	0.0433333	0.00333333	0.114889	0.203947	0.057735	0	4.23077	7.53846					0.464634	0.0566667	9.99333	8.65	0.245608	5.66807	5.26243	0	27.5385	4.76923					0.247403	4.60333	9.78333	0.293333	3.28562	6.66768	0.684727	2.47826
0.465854	0.0566667	5.73667	6.18	0.245608	4.6237	4.78581	0	4.15385	7.23077					0.465854	0.0133333	0.0366667	0.00333333	0.114889	0.188256	0.057735	0	4.15385	7.23077					0.465854	0.0533333	9.79333	8.86333	0.239472	5.51774	5.40636	0	26.1538	5.23077					0.248052	4.57333	9.87333	0.31	3.28541	6.71423	0.727322	2.52174
0.467073	0.0533333	5.60333	6.24333	0.239472	4.55358	4.81887	0	4.07692	7					0.467073	0.0133333	0.03	0.00333333	0.114889	0.170872	0.057735	0	4.07692	7					0.467073	0.0466667	9.65	9.07	0.211276	5.51503	5.47647	0	24.6923	5.69231					0.248701	4.5	9.91333	0.33	3.2277	6.70091	0.736824	2.6087
0.468293	0.0533333	5.53	6.42	0.239472	4.53774	4.85408	0	4	6.84615					0.468293	0.0133333	0.03	0.00333333	0.114889	0.170872	0.057735	0	4	6.84615					0.468293	0.0466667	9.46	9.3	0.211276	5.43755	5.56356	0	23.2308	6.30769					0.249351	4.45333	9.98	0.333333	3.22529	6.76205	0.737588	2.69565
0.469512	0.0533333	5.40333	6.47667	0.253053	4.46922	4.95493	0	4	6.69231					0.469512	0.0133333	0.03	0.00333333	0.114889	0.170872	0.057735	0	4	6.69231					0.469512	0.0366667	9.25667	9.51	0.188256	5.35222	5.72356	0	21.6154	7.07692					0.25	4.38	10.05	0.343333	3.15946	6.86376	0.739784	2.78261
0.470732	0.0533333	5.22667	6.59	0.253053	4.41061	5.01455	0	4	6.46154					0.470732	0.01	0.03	0.00333333	0.099665	0.170872	0.057735	0	4	6.46154					0.470732	0.0333333	9.12333	9.63	0.179805	5.22997	5.78255	0	20.1538	7.92308					0.250649	4.31333	10.0733	0.36	3.10386	6.90702	0.765301	2.86957
0.471951	0.0466667	5.06667	6.69333	0.226554	4.30006	5.10157	0	4.07692	6.23077					0.471951	0.01	0.0333333	0.00666667	0.099665	0.179805	0.081513	0	4.07692	6.23077					0.471951	0.0333333	8.85667	9.9	0.179805	5.10847	5.92342	0	18.8462	8.69231					0.251299	4.26	10.0767	0.356667	3.08504	6.94826	0.77338	2.95652
0.473171	0.04	4.99	6.84333	0.212644	4.23829	5.1699	0	4.07692	6.15385					0.473171	0.01	0.0333333	0.00666667	0.099665	0.179805	0.081513	0	4.07692	6.15385					0.473171	0.03	8.68333	10.1233	0.170872	4.99997	6.08261	0	17.6923	9.46154					0.251948	4.22	10.1167	0.366667	3.08274	6.91635	0.783754	3.04348
0.47439	0.0366667	4.85	6.9	0.205254	4.04335	5.23718	0	4.07692	6.07692					0.47439	0.01	0.0333333	0.00666667	0.099665	0.179805	0.081513	0	4.07692	6.07692					0.47439	0.0266667	8.46333	10.32	0.161376	4.93388	6.16096	0	16.8462	10.3077					0.252597	4.16333	10.17	0.39	3.05085	6.90749	0.824723	3.13043
0.47561	0.0333333	4.74333	6.99	0.197532	3.9585	5.37272	0	4.15385	6					0.47561	0.01	0.0333333	0.00666667	0.099665	0.179805	0.081513	0	4.15385	6					0.47561	0.0266667	8.27	10.41	0.161376	4.85755	6.18677	0	16.1538	11.2308					0.253247	4.11	10.1767	0.38	3.05325	6.94644	0.823322	3.21739
0.476829	0.0333333	4.66333	7.06667	0.197532	3.91165	5.41541	0	4.23077	6					0.476829	0.01	0.0333333	0.01	0.099665	0.179805	0.099665	0	4.23077	6					0.476829	0.0266667	8.09667	10.51	0.161376	4.7175	6.2482	0	15.4615	12.2308					0.253896	4.06333	10.18	0.383333	3.00824	6.99696	0.799073	3.30435
0.478049	0.0333333	4.57667	7.14333	0.197532	3.88774	5.50793	0	4.23077	6					0.478049	0.01	0.0333333	0.01	0.099665	0.179805	0.099665	0	4.23077	6					0.478049	0.03	7.92667	10.6633	0.170872	4.61073	6.2845	0	14.8462	13.2308					0.254545	4.01667	10.2067	0.386667	3.00218	7.01484	0.820202	3.3913
0.479268	0.0333333	4.43667	7.21333	0.197532	3.80186	5.61482	0	4.15385	6.15385					0.479268	0.01	0.0333333	0.01	0.099665	0.179805	0.099665	0	4.15385	6.15385					0.479268	0.03	7.64333	10.85	0.170872	4.48291	6.42223	0	14.2308	14.2308					0.255195	3.96	10.2367	0.403333	2.97679	7.07726	0.862051	3.47826
0.480488	0.0333333	4.28333	7.33333	0.197532	3.70975	5.71411	0	4.23077	6.30769					0.480488	0.01	0.0266667	0.01	0.099665	0.161376	0.099665	0	4.23077	6.30769					0.480488	0.0233333	7.39	11.02	0.151212	4.42453	6.50338	0	13.6154	15.3846					0.255844	3.91333	10.2467	0.41	2.95549	7.17524	0.874327	3.52174
0.481707	0.0333333	4.16667	7.35333	0.197532	3.5975	5.78851	0	4.30769	6.53846					0.481707	0.01	0.0266667	0.01	0.099665	0.161376	0.099665	0	4.30769	6.53846					0.481707	0.02	7.20667	11.29	0.140234	4.33975	6.65886	0	12.9231	16.5385					0.256494	3.88	10.3267	0.42	2.97126	7.31608	0.879115	3.56522
0.482927	0.0333333	4.00333	7.44333	0.197532	3.52962	5.88634	0	4.38462	6.76923					0.482927	0.01	0.0233333	0.00666667	0.099665	0.151212	0.081513	0	4.38462	6.76923					0.482927	0.0233333	7	11.4233	0.151212	4.27797	6.68029	0	12.3077	17.6923					0.257143	3.81667	10.43	0.416667	2.93002	7.43613	0.87499	3.6087
0.484146	0.0333333	3.91667	7.52333	0.197532	3.47515	5.91377	0	4.46154	6.84615					0.484146	0.00666667	0.0233333	0.00666667	0.081513	0.151212	0.081513	0	4.46154	6.84615					0.484146	0.0233333	6.80667	11.66	0.151212	4.19698	6.79743	0	11.7692	18.8462					0.257792	3.77333	10.5033	0.403333	2.94009	7.48935	0.834452	3.65217
0.485366	0.03	3.82667	7.61333	0.189437	3.45104	6.02091	0	4.38462	6.92308					0.485366	0.00666667	0.02	0.01	0.081513	0.140234	0.099665	0	4.38462	6.92308					0.485366	0.0233333	6.54667	11.84	0.151212	4.08699	6.83741	0	11.3846	19.9231					0.258442	3.71333	10.5667	0.406667	2.9085	7.51001	0.834833	3.69565
0.486585	0.03	3.74333	7.61667	0.189437	3.40236	6.07944	0	4.30769	7.07692					0.486585	0.00666667	0.02	0.01	0.081513	0.140234	0.099665	0	4.30769	7.07692					0.486585	0.0233333	6.36333	12.0133	0.151212	4.02309	6.88072	0	11.0769	21.0769					0.259091	3.68667	10.6333	0.403333	2.90343	7.55175	0.834452	3.73913
0.487805	0.0266667	3.62667	7.70333	0.180918	3.31218	6.13466	0	4.23077	7.23077					0.487805	0.00666667	0.0166667	0.01	0.081513	0.128233	0.099665	0	4.23077	7.23077					0.487805	0.0233333	6.21667	12.2667	0.151212	3.92186	6.98318	0	10.7692	22.3077					0.25974	3.64667	10.69	0.41	2.88146	7.56868	0.84317	3.78261
0.489024	0.0266667	3.47	7.85	0.180918	3.19842	6.25015	0	4.23077	7.23077					0.489024	0.00666667	0.0133333	0.00666667	0.081513	0.114889	0.081513	0	4.23077	7.23077					0.489024	0.0233333	5.96667	12.3833	0.151212	3.79212	7.05613	0	10.3846	23.5385					0.26039	3.61667	10.7233	0.416667	2.86305	7.5841	0.847812	3.82609
0.490244	0.0266667	3.39	7.89667	0.180918	3.16194	6.25859	0	4.23077	7.23077					0.490244	0.00666667	0.0133333	0.00666667	0.081513	0.114889	0.081513	0	4.23077	7.23077					0.490244	0.0233333	5.84333	12.5633	0.151212	3.77974	7.11769	0	9.92308	24.7692					0.261039	3.55333	10.79	0.433333	2.88587	7.59858	0.872598	3.86957
0.491463	0.0266667	3.28	7.93333	0.180918	3.03297	6.35375	0	4.23077	7.30769					0.491463	0.00666667	0.0133333	0.00666667	0.081513	0.114889	0.081513	0	4.23077	7.30769					0.491463	0.0233333	5.69	12.7167	0.151212	3.704	7.30898	0	9.61538	25.9231					0.261688	3.51333	10.8433	0.43	2.86423	7.60734	0.83712	3.91304
0.492683	0.0233333	3.17	7.99667	0.171913	2.97612	6.48306	0	4.23077	7.38462					0.492683	0.00666667	0.0133333	0.00666667	0.081513	0.114889	0.081513	0	4.23077	7.38462					0.492683	0.02	5.54	12.92	0.140234	3.65874	7.49717	0	9.23077	27.0769					0.262338	3.47333	10.8567	0.436667	2.84069	7.66847	0.86515	3.95652
0.493902	0.02	3.1	8.02333	0.162341	2.93691	6.5477	0	4.23077	7.46154					0.493902	0.00666667	0.0133333	0.00666667	0.081513	0.114889	0.081513	0	4.23077	7.46154					0.493902	0.02	5.37667	13.1633	0.140234	3.62287	7.5547	0	8.92308	28.1538					0.262987	3.42333	10.8967	0.44	2.80422	7.69828	0.861515	4
0.495122	0.02	3.06	8.06667	0.162341	2.92431	6.58585	0	4.30769	7.61538					0.495122	0.00666667	0.0133333	0.01	0.081513	0.114889	0.099665	0	4.30769	7.61538					0.495122	0.02	5.18667	13.4033	0.140234	3.55442	7.68967	0	8.69231	29.1538					0.263636	3.37333	10.91	0.466667	2.78324	7.71277	0.911955	4
0.496341	0.02	3.00333	8.14	0.162341	2.85256	6.64235	0	4.15385	7.53846					0.496341	0.00666667	0.0133333	0.01	0.081513	0.114889	0.099665	0	4.15385	7.53846					0.496341	0.0166667	5.08333	13.5667	0.128233	3.52768	7.70867	0	8.53846	29.9231					0.264286	3.32333	10.96	0.476667	2.77208	7.7657	0.926815	4
0.497561	0.0133333	2.92	8.16333	0.141027	2.79995	6.63098	0	4	7.38462					0.497561	0.00666667	0.0133333	0.01	0.081513	0.114889	0.099665	0	4	7.38462					0.497561	0.0166667	4.94	13.7567	0.128233	3.51343	7.78972	0	8.38462	30.7692					0.264935	3.27667	10.97	0.476667	2.74808	7.80762	0.95174	4
0.49878	0.0133333	2.85667	8.16667	0.141027	2.74492	6.6824	0	3.84615	7					0.49878	0.00666667	0.0133333	0.01	0.081513	0.114889	0.099665	0	3.84615	7					0.49878	0.0166667	4.77333	13.9767	0.128233	3.42848	7.92246	0	8.07692	31.6154					0.265584	3.21667	10.9767	0.493333	2.72295	7.81621	0.972853	4.04348
0.5	0.0133333	2.78667	8.18	0.141027	2.70658	6.67403	0	3.69231	6.76923					0.5	0.00666667	0.0133333	0.00666667	0.081513	0.114889	0.081513	0	3.69231	6.76923					0.5	0.0166667	4.57333	14.0933	0.128233	3.30672	7.98941	0	7.69231	32.5385					0.266234	3.19	11.0033	0.493333	2.73474	7.81496	0.962485	4.08696
0.50122	0.0133333	2.70333	8.3	0.141027	2.64929	6.73904	0	3.61538	6.53846					0.50122	0.00666667	0.0166667	0.00666667	0.081513	0.128233	0.081513	0	3.61538	6.53846					0.50122	0.0133333	4.42667	14.3133	0.114889	3.21336	8.07543	0	7.30769	33.4615					0.266883	3.14333	11.0733	0.496667	2.69574	7.89572	0.972871	4.13043
0.502439	0.0133333	2.64	8.28	0.141027	2.57666	6.76566	0	3.53846	6.30769					0.502439	0.00333333	0.0133333	0.00666667	0.057735	0.114889	0.081513	0	3.53846	6.30769					0.502439	0.01	4.27	14.4467	0.099665	3.09122	8.18273	0	6.92308	34.3077					0.267532	3.07667	11.06	0.496667	2.65095	7.88481	0.993283	4.17391
0.503659	0.0133333	2.56333	8.28333	0.141027	2.52466	6.73605	0	3.46154	6.07692					0.503659	0.00333333	0.0133333	0.00666667	0.057735	0.114889	0.081513	0	3.46154	6.07692					0.503659	0.01	4.13667	14.63	0.099665	3.01579	8.23808	0	6.53846	35.1538					0.268182	3.04333	11.13	0.5	2.59691	7.94503	0.989916	4.21739
0.504878	0.0133333	2.51	8.37	0.141027	2.45969	6.80152	0	3.38462	5.92308					0.504878	0.00333333	0.0133333	0.00666667	0.057735	0.114889	0.081513	0	3.38462	5.92308					0.504878	0.01	3.99333	14.76	0.099665	2.92606	8.25446	0	6.23077	36					0.268831	2.99333	11.1533	0.506667	2.54195	8.01982	0.976285	4.26087
0.506098	0.0133333	2.45	8.43333	0.141027	2.39861	6.83334	0	3.30769	5.69231					0.506098	0.00333333	0.0133333	0.00666667	0.057735	0.114889	0.081513	0	3.30769	5.69231					0.506098	0.01	3.84667	14.85	0.099665	2.85722	8.36345	0	5.92308	36.8462					0.269481	2.92667	11.1667	0.503333	2.50243	8.06364	0.976302	4.30435
0.507317	0.0133333	2.38667	8.44333	0.141027	2.35563	6.94701	0	3.23077	5.38462					0.507317	0	0.0133333	0.00666667	0	0.114889	0.081513	0	3.23077	5.38462					0.507317	0.01	3.77	14.9	0.099665	2.85733	8.41702	0	5.53846	37.6923					0.27013	2.89667	11.22	0.516667	2.48056	8.06941	1.00985	4.34783
0.508537	0.0133333	2.33333	8.43667	0.141027	2.31663	6.97003	0	3.15385	5.07692					0.508537	0	0.01	0.00666667	0	0.099665	0.081513	0	3.15385	5.07692					0.508537	0.01	3.62667	15.11	0.099665	2.72127	8.5952	0	5.23077	38.5385					0.270779	2.87333	11.2033	0.533333	2.4421	8.08165	1.02912	4.3913
0.509756	0.0133333	2.24667	8.42333	0.141027	2.22764	6.95356	0	3	4.76923					0.509756	0	0.0133333	0.00666667	0	0.114889	0.081513	0	3	4.76923					0.509756	0.01	3.55667	15.24	0.099665	2.68156	8.7791	0	4.92308	39.0769					0.271429	2.83	11.2133	0.546667	2.42915	8.08449	1.03508	4.43478
0.510976	0.0133333	2.18333	8.50333	0.141027	2.19982	7.02051	0	2.84615	4.38462					0.510976	0	0.0133333	0.00666667	0	0.114889	0.081513	0	2.84615	4.38462					0.510976	0.01	3.42667	15.39	0.099665	2.55991	8.7613	0	4.61538	39.6923					0.272078	2.78333	11.2067	0.566667	2.36821	8.18539	1.05954	4.43478
0.512195	0.01	2.09667	8.56333	0.128927	2.11397	7.10264	0	2.76923	4.23077					0.512195	0	0.0133333	0.00666667	0	0.114889	0.081513	0	2.76923	4.23077					0.512195	0.01	3.28667	15.5067	0.099665	2.51241	8.90173	0	4.30769	40.3846					0.272727	2.77	11.1967	0.59	2.37541	8.26796	1.0735	4.43478
0.513415	0.01	2.04333	8.54	0.128927	2.07585	7.05604	0	2.61538	4.07692					0.513415	0	0.0133333	0.00333333	0	0.114889	0.057735	0	2.61538	4.07692					0.513415	0.01	3.19667	15.63	0.099665	2.50177	8.93491	0	4.07692	40.9231					0.273377	2.74333	11.2267	0.596667	2.38111	8.31218	1.05722	4.43478
0.514634	0.01	1.98333	8.63333	0.128927	2.02898	7.12001	0	2.46154	4.07692					0.514634	0	0.0133333	0.00333333	0	0.114889	0.057735	0	2.46154	4.07692					0.514634	0.01	3.08	15.6933	0.099665	2.42622	9.10507	0	4	41.3846					0.274026	2.71333	11.2833	0.59	2.35577	8.43724	1.06412	4.43478
0.515854	0.01	1.93667	8.63333	0.128927	2.00651	7.2152	0	2.30769	4.15385					0.515854	0	0.0133333	0.00333333	0	0.114889	0.057735	0	2.30769	4.15385					0.515854	0.01	2.93333	15.8833	0.099665	2.34675	9.19556	0	4	41.6923					0.274675	2.67667	11.3033	0.616667	2.35598	8.47333	1.05836	4.43478
0.517073	0.0133333	1.91	8.62	0.141027	1.96846	7.22979	0	2.15385	4.23077					0.517073	0	0.01	0.00333333	0	0.099665	0.057735	0	2.15385	4.23077					0.517073	0.01	2.82	15.8133	0.099665	2.25786	9.20803	0	4	42					0.275325	2.65	11.3067	0.613333	2.34075	8.46432	1.05872	4.43478
0.518293	0.01	1.83667	8.58667	0.128927	1.86769	7.22934	0	2	4.30769					0.518293	0	0.00666667	0	0	0.081513	0	0	2	4.30769					0.518293	0.00666667	2.72333	15.8867	0.081513	2.19458	9.21395	0	3.92308	42.2308					0.275974	2.61	11.2767	0.613333	2.29684	8.43984	1.02665	4.43478
0.519512	0.01	1.76333	8.61667	0.128927	1.80504	7.45576	0	1.84615	4.38462					0.519512	0	0.00666667	0	0	0.081513	0	0	1.84615	4.38462					0.519512	0.00666667	2.63	15.9367	0.081513	2.17152	9.31137	0	3.84615	42.3846					0.276623	2.57333	11.2667	0.623333	2.28664	8.50942	1.03523	4.43478
0.520732	0.01	1.71333	8.60333	0.128927	1.78562	7.49934	0	1.69231	4.38462					0.520732	0	0.00666667	0	0	0.081513	0	0	1.69231	4.38462					0.520732	0.00666667	2.53333	16.0267	0.081513	2.12853	9.43377	0	3.69231	42.5385					0.277273	2.53	11.31	0.626667	2.2803	8.56378	1.03805	4.43478
0.521951	0.00666667	1.67333	8.51667	0.081513	1.74263	7.44454	0	1.53846	4.53846					0.521951	0	0.00666667	0	0	0.081513	0	0	1.53846	4.53846					0.521951	0.00666667	2.42	16.0467	0.081513	2.0828	9.44503	0	3.53846	42.7692					0.277922	2.51	11.3	0.633333	2.26429	8.53891	1.05321	4.3913
0.523171	0.00666667	1.61	8.50333	0.081513	1.71689	7.49649	0	1.38462	4.69231					0.523171	0	0.00333333	0	0	0.057735	0	0	1.38462	4.69231					0.523171	0.00666667	2.34333	16.1567	0.081513	2.07843	9.48254	0	3.38462	42.6923					0.278571	2.46333	11.37	0.646667	2.25513	8.61979	1.06722	4.34783
0.52439	0.00666667	1.56333	8.50667	0.081513	1.69772	7.5152	0	1.23077	4.84615					0.52439	0	0.00333333	0	0	0.057735	0	0	1.23077	4.84615					0.52439	0.00666667	2.26667	16.1933	0.081513	2.05173	9.5088	0	3.23077	42.5385					0.279221	2.44333	11.4	0.646667	2.23535	8.63918	1.05461	4.30435
0.52561	0.00666667	1.51667	8.56667	0.081513	1.66903	7.61263	0	1.15385	5					0.52561	0	0.00333333	0	0	0.057735	0	0	1.15385	5					0.52561	0.00666667	2.18667	16.2467	0.081513	2.01794	9.67598	0	3.07692	42.7692					0.27987	2.41333	11.35	0.666667	2.21484	8.57278	1.06112	4.26087
0.526829	0.00666667	1.46333	8.51	0.081513	1.63837	7.59444	0	1.07692	5.15385					0.526829	0	0.00333333	0	0	0.057735	0	0	1.07692	5.15385					0.526829	0.00666667	2.1	16.1667	0.081513	1.92241	9.80404	0	2.92308	42.9231					0.280519	2.36667	11.3233	0.663333	2.18666	8.56094	1.05532	4.17391
0.528049	0.00666667	1.38667	8.45	0.081513	1.62253	7.64782	0	1	5.30769					0.528049	0	0.00333333	0	0	0.057735	0	0	1	5.30769					0.528049	0.00666667	2.00333	16.1933	0.081513	1.82238	9.91583	0	2.76923	43					0.281169	2.33	11.31	0.663333	2.19023	8.58368	1.05215	4.08696
0.529268	0.00666667	1.34667	8.41	0.081513	1.58583	7.7093	0	0.923077	5.46154					0.529268	0	0.00333333	0	0	0.057735	0	0	0.923077	5.46154					0.529268	0.00666667	1.93333	16.2167	0.081513	1.78873	10.0485	0	2.61538	43.1538					0.281818	2.30667	11.3067	0.67	2.17602	8.60539	1.06059	4
0.530488	0.00333333	1.33	8.39	0.057735	1.58202	7.75576	0	0.846154	5.61538					0.530488	0	0.00333333	0	0	0.057735	0	0	0.846154	5.61538					0.530488	0.00666667	1.87667	16.3	0.081513	1.75072	10.1079	0	2.38462	43.3846					0.282468	2.27	11.2933	0.683333	2.15233	8.62721	1.06151	3.91304
0.531707	0.00333333	1.3	8.39667	0.057735	1.58061	7.81984	0	0.769231	5.61538					0.531707	0	0.00333333	0	0	0.057735	0	0	0.769231	5.61538					0.531707	0.00666667	1.80667	16.2833	0.081513	1.71438	10.1778	0	2.07692	43.7692					0.283117	2.22	11.3433	0.69	2.14014	8.65845	1.06663	3.82609
0.532927	0.00333333	1.27333	8.39667	0.057735	1.53181	7.80399	0	0.692308	5.61538					0.532927	0	0.00333333	0	0	0.057735	0	0	0.692308	5.61538					0.532927	0.00666667	1.75667	16.3233	0.081513	1.67535	10.3332	0	1.76923	44.0769					0.283766	2.18	11.3167	0.686667	2.13137	8.66989	1.07347	3.73913
0.534146	0.00333333	1.22333	8.23	0.057735	1.48125	7.73195	0	0.615385	5.53846					0.534146	0	0.00333333	0	0	0.057735	0	0	0.615385	5.53846					0.534146	0.00666667	1.71333	16.3133	0.081513	1.66746	10.4191	0	1.53846	44.0769					0.284416	2.14667	11.34	0.686667	2.10235	8.73989	1.06722	3.65217
0.535366	0	1.16667	8.15333	0	1.45348	7.72672	0	0.538462	5.38462					0.535366	0	0.00666667	0	0	0.081513	0	0	0.538462	5.38462					0.535366	0.00666667	1.68667	16.2433	0.081513	1.63832	10.4589	0	1.30769	43.9231					0.285065	2.11	11.35	0.686667	2.06206	8.74007	1.092	3.56522
0.536585	0	1.11333	8.06333	0	1.44016	7.64903	0	0.461538	5.23077					0.536585	0	0.00333333	0	0	0.057735	0	0	0.461538	5.23077					0.536585	0.00666667	1.62333	16.2367	0.081513	1.60521	10.4655	0	1.15385	43.6923					0.285714	2.07	11.3767	0.69	2.03114	8.83677	1.0791	3.47826
0.537805	0	1.07667	8.07667	0	1.42039	7.74451	0	0.384615	5					0.537805	0	0.00333333	0	0	0.057735	0	0	0.384615	5					0.537805	0.00333333	1.57667	16.1733	0.057735	1.56812	10.3421	0	1	43.4615					0.286364	2.06333	11.4067	0.693333	2.02145	8.80719	1.0939	3.3913
0.539024	0	1.03667	8.11667	0	1.41018	7.8393	0	0.307692	4.76923					0.539024	0	0.00333333	0	0	0.057735	0	0	0.307692	4.76923					0.539024	0.00333333	1.48333	16.1733	0.057735	1.49795	10.44	0	0.846154	43.4615					0.287013	2.05667	11.4267	0.72	2.00837	8.78342	1.12211	3.34783
0.540244	0	0.993333	8.09333	0	1.36608	7.8811	0	0.230769	4.53846					0.540244	0	0.00333333	0	0	0.057735	0	0	0.230769	4.53846					0.540244	0.00333333	1.45667	16.1633	0.057735	1.45206	10.3983	0	0.692308	43.4615					0.287662	2.01333	11.4767	0.743333	2.01163	8.89305	1.15553	3.30435
0.541463	0	0.93	8.02333	0	1.26111	7.85845	0	0.153846	4.23077					0.541463	0	0.00333333	0	0	0.057735	0	0	0.153846	4.23077					0.541463	0.00333333	1.40667	16.0633	0.057735	1.4589	10.2813	0	0.538462	43.3077					0.288312	1.99	11.5	0.756667	1.99579	8.90849	1.16991	3.26087
0.542683	0	0.88	7.90667	0	1.19318	7.72032	0	0.0769231	3.92308					0.542683	0	0.00333333	0	0	0.057735	0	0	0.0769231	3.92308					0.542683	0.00333333	1.38333	16.0333	0.057735	1.489	10.3803	0	0.384615	43.0769					0.288961	1.97	11.51	0.763333	2.00228	8.87689	1.18265	3.21739
0.543902	0	0.866667	7.86	0	1.20293	7.66221	0	0	3.61538					0.543902	0	0.00333333	0	0	0.057735	0	0	0	3.61538					0.543902	0.00333333	1.35667	15.8967	0.057735	1.48891	10.3604	0	0.230769	42.9231					0.28961	1.95333	11.5333	0.776667	1.98771	8.88173	1.17675	3.17391
0.545122	0	0.826667	7.71	0	1.17241	7.56991	0	0	3.30769					0.545122	0	0.00333333	0	0	0.057735	0	0	0	3.30769					0.545122	0.00333333	1.29667	15.7867	0.057735	1.44994	10.2703	0	0.0769231	42.9231					0.29026	1.93	11.51	0.776667	1.97436	8.83838	1.1739	3.13043
0.546341	0	0.786667	7.63333	0	1.12489	7.49128	0	0	3					0.546341	0	0	0	0	0	0	0	0	3					0.546341	0.00333333	1.24333	15.7367	0.057735	1.40143	10.283	0	0	42.6923					0.290909	1.93	11.5167	0.79	1.96417	8.81374	1.20724	3.08696
0.547561	0	0.736667	7.50333	0	1.08532	7.39995	0	0	2.76923					0.547561	0	0	0	0	0	0	0	0	2.76923					0.547561	0.00333333	1.18333	15.5633	0.057735	1.34502	10.1839	0	0	42.2308					0.291558	1.89333	11.4833	0.786667	1.94626	8.74134	1.20527	3.04348
0.54878	0	0.71	7.40333	0	1.11207	7.34851	0	0	2.53846					0.54878	0	0	0	0	0	0	0	0	2.53846					0.54878	0	1.17	15.3967	0	1.34926	10.1114	0	0	41.7692					0.292208	1.86333	11.47	0.81	1.94351	8.80269	1.24596	3
0.55	0	0.673333	7.29	0	1.08499	7.25452	0	0	2.38462					0.55	0	0	0	0	0	0	0	0	2.38462					0.55	0	1.14333	15.3367	0	1.32992	10.0589	0	0	41.4615					0.292857	1.81333	11.4867	0.823333	1.9194	8.87161	1.24524	3
0.55122	0	0.636667	7.16333	0	1.06855	7.16667	0	0	2.38462					0.55122	0	0	0	0	0	0	0	0	2.38462					0.55122	0	1.07	15.2367	0	1.29771	10.0627	0	0	41.3077					0.293506	1.78667	11.3967	0.846667	1.90611	8.82263	1.27878	3
0.552439	0	0.603333	7.13667	0	1.04705	7.05388	0	0	2.38462					0.552439	0	0	0	0	0	0	0	0	2.38462					0.552439	0	1.00667	15.1233	0	1.22131	10.0481	0	0	41.2308					0.294156	1.74	11.4	0.853333	1.85757	8.84992	1.28478	3
0.553659	0	0.586667	7.10333	0	1.02925	7.0307	0	0	2.38462					0.553659	0	0	0	0	0	0	0	0	2.38462					0.553659	0	0.963333	14.9833	0	1.1747	10.0342	0	0	40.6923					0.294805	1.71333	11.36	0.866667	1.82819	8.83992	1.31198	3
0.554878	0	0.576667	6.95333	0	1.02679	6.90968	0	0	2.38462					0.554878	0	0	0	0	0	0	0	0	2.38462					0.554878	0	0.913333	14.8833	0	1.12697	9.98275	0	0	40					0.295455	1.68333	11.36	0.88	1.78709	8.86146	1.35341	3
0.556098	0	0.55	6.85	0	1.00209	6.86035	0	0	2.38462					0.556098	0	0	0	0	0	0	0	0	2.38462					0.556098	0	0.896667	14.73	0	1.09391	9.87804	0	0	39.2308					0.296104	1.65667	11.3233	0.903333	1.74804	8.87438	1.35897	3
0.557317	0	0.543333	6.74333	0	0.99234	6.7232	0	0	2.46154					0.557317	0	0	0	0	0	0	0	0	2.46154					0.557317	0	0.87	14.57	0	1.07562	9.87337	0	0	38.4615					0.296753	1.61	11.2767	0.923333	1.72854	8.885	1.37978	3
0.558537	0	0.483333	6.68667	0	0.901349	6.64598	0	0	2.53846					0.558537	0	0	0	0	0	0	0	0	2.53846					0.558537	0	0.85	14.3333	0	1.07922	9.76388	0	0	37.7692					0.297403	1.58333	11.28	0.946667	1.69686	8.89035	1.40609	3
0.559756	0	0.48	6.64333	0	0.897563	6.68569	0	0	2.61538					0.559756	0	0	0	0	0	0	0	0	2.61538					0.559756	0	0.816667	14.1833	0	1.05202	9.74438	0	0	36.6154					0.298052	1.55	11.2767	0.943333	1.69027	8.93717	1.39041	3
0.560976	0	0.463333	6.53667	0	0.862827	6.58584	0	0	2.61538					0.560976	0	0	0	0	0	0	0	0	2.61538					0.560976	0	0.79	13.91	0	1.05337	9.66817	0	0	35.3077					0.298701	1.53333	11.2733	0.95	1.68275	8.95765	1.40025	3
0.562195	0	0.446667	6.4	0	0.830334	6.46369	0	0	2.61538					0.562195	0	0	0	0	0	0	0	0	2.61538					0.562195	0	0.736667	13.7833	0	1.0251	9.56773	0	0	34.2308					0.299351	1.51667	11.27	0.97	1.67902	8.91302	1.40321	3
0.563415	0	0.433333	6.32	0	0.829366	6.35233	0	0	2.61538					0.563415	0	0	0	0	0	0	0	0	2.61538					0.563415	0	0.683333	13.6067	0	0.969289	9.46629	0	0	33.1538					0.3	1.5	11.2633	1	1.68507	8.89369	1.40948	3
0.564634	0	0.413333	6.27333	0	0.798717	6.2772	0	0	2.61538					0.564634	0	0	0	0	0	0	0	0	2.61538					0.564634	0	0.663333	13.4967	0	0.952021	9.31374	0	0	32					0.300649	1.48667	11.3267	1.01333	1.69491	8.97562	1.43061	3
0.565854	0	0.386667	6.21333	0	0.769717	6.31671	0	0	2.61538					0.565854	0	0	0	0	0	0	0	0	2.61538					0.565854	0	0.636667	13.37	0	0.942133	9.27288	0	0	31.0769					0.301299	1.46	11.3067	1	1.68459	8.93638	1.40234	3
0.567073	0	0.366667	6.11	0	0.748838	6.19131	0	0	2.53846					0.567073	0	0	0	0	0	0	0	0	2.53846					0.567073	0	0.613333	13.0833	0	0.916491	9.08579	0	0	30.1538					0.301948	1.43667	11.3567	1.02	1.65382	8.94592	1.41643	3
0.568293	0	0.356667	6.03667	0	0.719617	6.16023	0	0	2.46154					0.568293	0	0	0	0	0	0	0	0	2.46154					0.568293	0	0.593333	12.8333	0	0.907764	8.96251	0	0	29					0.302597	1.38667	11.3767	1.02	1.62459	8.96266	1.41879	3
0.569512	0	0.343333	5.94667	0	0.70743	6.13645	0	0	2.38462					0.569512	0	0	0	0	0	0	0	0	2.38462					0.569512	0	0.583333	12.6067	0	0.893897	8.8947	0	0	28.2308					0.303247	1.35333	11.3567	1.05333	1.59278	9.00146	1.48025	3
0.570732	0	0.326667	5.84	0	0.684239	6.06109	0	0	2.30769					0.570732	0	0	0	0	0	0	0	0	2.30769					0.570732	0	0.56	12.4233	0	0.880711	8.80431	0	0	27.6923					0.303896	1.34	11.2767	1.10333	1.58517	8.97153	1.56016	3
0.571951	0	0.316667	5.69333	0	0.676694	5.90782	0	0	2.23077					0.571951	0	0	0	0	0	0	0	0	2.23077					0.571951	0	0.536667	12.1833	0	0.862827	8.67567	0	0	27.2308					0.304545	1.32	11.2533	1.13333	1.55961	8.97204	1.5908	3
0.573171	0	0.29	5.57	0	0.622246	5.76506	0	0	2.15385					0.573171	0	0	0	0	0	0	0	0	2.15385					0.573171	0	0.513333	11.9933	0	0.843917	8.47936	0	0	26.7692					0.305195	1.29	11.26	1.14667	1.53637	9.02351	1.58541	3
0.57439	0	0.276667	5.46667	0	0.606643	5.6606	0	0	2.07692					0.57439	0	0	0	0	0	0	0	0	2.07692					0.57439	0	0.48	11.7033	0	0.794799	8.29042	0	0	26.2308					0.305844	1.26667	11.3033	1.16	1.48872	9.07704	1.6258	3
0.57561	0	0.266667	5.40667	0	0.585975	5.57958	0	0	2					0.57561	0	0	0	0	0	0	0	0	2					0.57561	0	0.456667	11.55	0	0.798068	8.20275	0	0	26.0769					0.306494	1.24	11.3067	1.18667	1.46842	9.12855	1.63321	3
0.576829	0	0.256667	5.25333	0	0.576103	5.51942	0	0	2					0.576829	0	0	0	0	0	0	0	0	2					0.576829	0	0.43	11.3867	0	0.787719	8.18252	0	0	25.8462					0.307143	1.24	11.27	1.2	1.46614	9.11743	1.60892	3
0.578049	0	0.256667	5.17	0	0.576103	5.56816	0	0	2					0.578049	0	0	0	0	0	0	0	0	2					0.578049	0	0.403333	11.1933	0	0.76765	8.14106	0	0	25.5385					0.307792	1.21667	11.2333	1.22333	1.43408	9.13036	1.63166	3
0.579268	0	0.24	5.06333	0	0.568751	5.479	0	0	2					0.579268	0	0	0	0	0	0	0	0	2					0.579268	0	0.393333	10.9867	0	0.739671	8.12238	0	0	25.2308					0.308442	1.18333	11.1667	1.22333	1.39387	9.03943	1.58804	3
0.580488	0	0.233333	4.96	0	0.57735	5.42431	0	0	2					0.580488	0	0	0	0	0	0	0	0	2					0.580488	0	0.383333	10.7533	0	0.715141	7.90744	0	0	24.9231					0.309091	1.16333	11.1767	1.23	1.35009	8.97593	1.58075	3
0.581707	0	0.21	4.79667	0	0.522951	5.24152	0	0	2					0.581707	0	0	0	0	0	0	0	0	2					0.581707	0	0.366667	10.5333	0	0.693174	7.80032	0	0	24.4615					0.30974	1.14333	11.2233	1.23333	1.34492	8.96706	1.58343	3
0.582927	0	0.203333	4.71667	0	0.519186	5.18065	0	0	2					0.582927	0	0	0	0	0	0	0	0	2					0.582927	0	0.35	10.3233	0	0.684882	7.7208	0	0	23.7692					0.31039	1.14333	11.2133	1.26	1.33494	8.97644	1.58349	3
0.584146	0	0.19	4.62667	0	0.491295	5.11022	0	0	1.92308					0.584146	0	0	0	0	0	0	0	0	1.92308					0.584146	0	0.313333	10.06	0	0.608047	7.5094	0	0	23.0769					0.311039	1.15	11.23	1.27333	1.33671	8.96838	1.59177	3
0.585366	0	0.183333	4.54667	0	0.480094	5.02647	0	0	1.84615					0.585366	0	0	0	0	0	0	0	0	1.84615					0.585366	0	0.286667	9.84667	0	0.593574	7.33593	0	0	22.3077					0.311688	1.14333	11.1833	1.32	1.32488	8.86972	1.6694	3
0.586585	0	0.173333	4.40333	0	0.458975	4.88743	0	0	1.76923					0.586585	0	0	0	0	0	0	0	0	1.76923					0.586585	0	0.283333	9.59333	0	0.592361	7.33945	0	0	21.4615					0.312338	1.12667	11.2167	1.34667	1.31009	8.91448	1.69787	3
0.587805	0	0.156667	4.26667	0	0.431365	4.79572	0	0	1.69231					0.587805	0	0	0	0	0	0	0	0	1.69231					0.587805	0	0.266667	9.37667	0	0.591655	7.21955	0	0	20.5385					0.312987	1.10667	11.1533	1.35667	1.28092	8.8535	1.7066	3
0.589024	0	0.156667	4.15667	0	0.431365	4.71376	0	0	1.61538					0.589024	0	0	0	0	0	0	0	0	1.61538					0.589024	0	0.25	9.17	0	0.573232	6.99028	0	0	19.6154					0.313636	1.1	11.1033	1.38667	1.30217	8.78616	1.7533	3
0.590244	0	0.146667	4.01667	0	0.415207	4.56573	0	0	1.53846					0.590244	0	0	0	0	0	0	0	0	1.53846					0.590244	0	0.24	8.99333	0	0.544722	6.8295	0	0	18.6923					0.314286	1.09	11.07	1.44	1.29647	8.72308	1.7955	3
0.591463	0	0.136667	3.85667	0	0.398142	4.4266	0	0	1.46154					0.591463	0	0	0	0	0	0	0	0	1.46154					0.591463	0	0.223333	8.75	0	0.510874	6.67002	0	0	17.6923					0.314935	1.07	10.9833	1.45	1.2558	8.67837	1.83632	3
0.592683	0	0.136667	3.73667	0	0.398142	4.29754	0	0	1.38462					0.592683	0	0	0	0	0	0	0	0	1.38462					0.592683	0	0.196667	8.55667	0	0.467673	6.5862	0	0	16.6154					0.315584	1.04667	10.9567	1.47667	1.25021	8.68097	1.87292	3
0.593902	0	0.133333	3.62333	0	0.395064	4.21275	0	0	1.30769					0.593902	0	0	0	0	0	0	0	0	1.30769					0.593902	0	0.186667	8.34333	0	0.453698	6.52795	0	0	15.6154					0.316234	1.03	10.9367	1.5	1.23322	8.63023	1.90493	3
0.595122	0	0.126667	3.56333	0	0.388749	4.17101	0	0	1.23077					0.595122	0	0	0	0	0	0	0	0	1.23077					0.595122	0	0.173333	8.04333	0	0.428838	6.32467	0	0	14.5385					0.316883	1.00333	10.8767	1.51333	1.20617	8.65667	1.88725	3
0.596341	0	0.12	3.47	0	0.37336	4.16014	0	0	1.15385					0.596341	0	0	0	0	0	0	0	0	1.15385					0.596341	0	0.163333	7.81667	0	0.412986	6.21007	0	0	13.5385					0.317532	0.983333	10.8267	1.54333	1.20883	8.59707	1.92018	3
0.597561	0	0.126667	3.38667	0	0.380049	4.09386	0	0	1.07692					0.597561	0	0	0	0	0	0	0	0	1.07692					0.597561	0	0.156667	7.58333	0	0.407442	6.0164	0	0	12.5385					0.318182	0.95	10.71	1.56667	1.19678	8.55315	1.92646	3
0.59878	0	0.123333	3.28667	0	0.376734	3.96445	0	0	1					0.59878	0	0	0	0	0	0	0	0	1					0.59878	0	0.15	7.38	0	0.393297	5.84432	0	0	11.6923					0.318831	0.936667	10.6733	1.61333	1.17925	8.50103	1.97064	3
0.6	0	0.116667	3.22	0	0.369926	3.99811	0	0	1					0.6	0	0	0	0	0	0	0	0	1					0.6	0	0.136667	7.19667	0	0.380972	5.76734	0	0	11					0.319481	0.92	10.6233	1.66667	1.17111	8.48576	2.06796	3
0.60122	0	0.106667	3.08667	0	0.340109	3.84992	0	0	1					0.60122	0	0	0	0	0	0	0	0	1					0.60122	0	0.13	7.04	0	0.374478	5.6697	0	0	10.3077					0.32013	0.906667	10.58	1.71333	1.17298	8.45193	2.11646	3
0.602439	0	0.103333	3.00667	0	0.336203	3.74969	0	0	1					0.602439	0	0	0	0	0	0	0	0	1					0.602439	0	0.113333	6.83	0	0.337939	5.50656	0	0	9.69231					0.320779	0.9	10.5	1.71667	1.16671	8.48784	2.09707	3
0.603659	0	0.0966667	2.92667	0	0.328148	3.65593	0	0	1					0.603659	0	0	0	0	0	0	0	0	1					0.603659	0	0.113333	6.69667	0	0.337939	5.45869	0	0	9.15385					0.321429	0.886667	10.4167	1.72	1.16261	8.47402	2.05483	3
0.604878	0	0.09	2.78333	0	0.319751	3.43449	0	0	1					0.604878	0	0	0	0	0	0	0	0	1					0.604878	0	0.11	6.51667	0	0.334074	5.3839	0	0	8.69231					0.322078	0.866667	10.36	1.73333	1.1547	8.50715	2.08247	3
0.606098	0	0.09	2.68	0	0.309115	3.36184	0	0	1					0.606098	0	0	0	0	0	0	0	0	1					0.606098	0	0.103333	6.32667	0	0.326103	5.21382	0	0	8.23077					0.322727	0.846667	10.3067	1.69333	1.14347	8.48248	2.05101	3
0.607317	0	0.09	2.64	0	0.309115	3.35079	0	0	1					0.607317	0	0	0	0	0	0	0	0	1					0.607317	0	0.0933333	6.09667	0	0.313501	5.08266	0	0	7.92308					0.323377	0.846667	10.2667	1.71333	1.13466	8.50077	2.0392	3
0.608537	0	0.0833333	2.52	0	0.300037	3.22245	0	0	0.923077					0.608537	0	0	0	0	0	0	0	0	0.923077					0.608537	0	0.0833333	5.89	0	0.300037	4.92192	0	0	7.69231					0.324026	0.833333	10.2867	1.74	1.1089	8.48909	2.07043	3
0.609756	0	0.08	2.45	0	0.295337	3.08966	0	0	0.846154					0.609756	0	0	0	0	0	0	0	0	0.846154					0.609756	0	0.0766667	5.71667	0	0.278773	4.82778	0	0	7.46154					0.324675	0.816667	10.26	1.78333	1.0895	8.46075	2.10503	3
0.610976	0	0.0766667	2.38	0	0.290523	3.05615	0	0	0.769231					0.610976	0	0	0	0	0	0	0	0	0.769231					0.610976	0	0.07	5.55667	0	0.268341	4.68258	0	0	7.30769					0.325325	0.793333	10.23	1.80333	1.04927	8.46024	2.11334	3
0.612195	0	0.0733333	2.33	0	0.285588	3.04939	0	0	0.692308					0.612195	0	0	0	0	0	0	0	0	0.692308					0.612195	0	0.0666667	5.42	0	0.262905	4.7164	0	0	7.15385					0.325974	0.793333	10.1567	1.80667	1.05562	8.4556	2.11918	3
0.613415	0	0.0766667	2.24	0	0.290523	2.98867	0	0	0.615385					0.613415	0	0	0	0	0	0	0	0	0.615385					0.613415	0	0.0633333	5.25333	0	0.257312	4.63618	0	0	7.07692					0.326623	0.776667	10.1267	1.83667	1.04423	8.50402	2.15378	3
0.614634	0	0.0733333	2.13	0	0.285588	2.89153	0	0	0.538462					0.614634	0	0	0	0	0	0	0	0	0.538462					0.614634	0	0.0533333	5.08667	0	0.239472	4.50408	0	0	7.07692					0.327273	0.78	10.0633	1.85	1.04334	8.43662	2.21295	3
0.615854	0	0.0666667	2.07	0	0.275333	2.8246	0	0	0.461538					0.615854	0	0	0	0	0	0	0	0	0.461538					0.615854	0	0.0533333	4.92333	0	0.239472	4.44334	0	0	7.07692					0.327922	0.76	9.98667	1.86667	1.02921	8.37658	2.25815	3
0.617073	0	0.0666667	2	0	0.275333	2.74197	0	0	0.384615					0.617073	0	0	0	0	0	0	0	0	0.384615					0.617073	0	0.05	4.78	0	0.233126	4.34679	0	0	7.07692					0.328571	0.753333	9.93333	1.91667	1.02762	8.40104	2.30378	2.95652
0.618293	0	0.0666667	1.99333	0	0.275333	2.68277	0	0	0.307692					0.618293	0	0	0	0	0	0	0	0	0.307692					0.618293	0	0.0533333	4.60667	0	0.239472	4.19491	0	0	7.07692					0.329221	0.74	9.81333	1.93667	1.00454	8.39524	2.31022	2.91304
0.619512	0	0.0666667	1.89	0	0.275333	2.56381	0	0	0.230769					0.619512	0	0	0	0	0	0	0	0	0.230769					0.619512	0	0.0566667	4.48667	0	0.245608	4.20103	0	0	7.07692					0.32987	0.723333	9.79	1.94667	0.991665	8.34254	2.3054	2.86957
0.620732	0	0.0666667	1.82667	0	0.275333	2.52014	0	0	0.153846					0.620732	0	0	0	0	0	0	0	0	0.153846					0.620732	0	0.05	4.27667	0	0.233126	3.99416	0	0	7					0.330519	0.713333	9.77	1.98667	0.966576	8.31389	2.36894	2.82609
0.621951	0	0.0666667	1.83	0	0.275333	2.49704	0	0	0.0769231					0.621951	0	0	0	0	0	0	0	0	0.0769231					0.621951	0	0.05	4.08667	0	0.233126	3.82727	0	0	7					0.331169	0.7	9.69	2.04	0.959027	8.25395	2.44369	2.78261
0.623171	0	0.0666667	1.75333	0	0.275333	2.36031	0	0	0					0.623171	0	0	0	0	0	0	0	0	0					0.623171	0	0.0466667	3.88333	0	0.226554	3.68896	0	0	7					0.331818	0.673333	9.68333	2.07333	0.939627	8.24559	2.48769	2.73913
0.62439	0	0.06	1.69333	0	0.25155	2.30876	0	0	0					0.62439	0	0	0	0	0	0	0	0	0					0.62439	0	0.04	3.76333	0	0.212644	3.59682	0	0	7					0.332468	0.643333	9.65667	2.09333	0.908593	8.32445	2.51643	2.69565
0.62561	0	0.06	1.65	0	0.25155	2.22501	0	0	0					0.62561	0	0	0	0	0	0	0	0	0					0.62561	0	0.0366667	3.58667	0	0.205254	3.45479	0	0	7					0.333117	0.626667	9.59	2.12667	0.888776	8.31217	2.52028	2.65217
0.626829	0	0.0533333	1.57333	0	0.239472	2.11175	0	0	0					0.626829	0	0	0	0	0	0	0	0	0					0.626829	0	0.0366667	3.43	0	0.205254	3.31286	0	0	7					0.333766	0.616667	9.56	2.16667	0.882602	8.29875	2.54962	2.6087
0.628049	0	0.05	1.53333	0	0.233126	2.09048	0	0	0					0.628049	0	0	0	0	0	0	0	0	0					0.628049	0	0.0366667	3.3	0	0.205254	3.32971	0	0	7					0.334416	0.6	9.55333	2.19	0.869398	8.32656	2.52491	2.56522
0.629268	0	0.05	1.45333	0	0.247056	1.96827	0	0	0					0.629268	0	0	0	0	0	0	0	0	0					0.629268	0	0.0333333	3.15	0	0.197532	3.2889	0	0	6.92308					0.335065	0.593333	9.56333	2.23667	0.858533	8.34695	2.50764	2.52174
0.630488	0	0.05	1.38333	0	0.247056	1.86941	0	0	0					0.630488	0	0	0	0	0	0	0	0	0					0.630488	0	0.03	3.03	0	0.189437	3.19423	0	0	6.84615					0.335714	0.593333	9.50333	2.23667	0.86242	8.23952	2.52095	2.47826
0.631707	0	0.0466667	1.31	0	0.240864	1.82529	0	0	0					0.631707	0	0	0	0	0	0	0	0	0					0.631707	0	0.0233333	2.94	0	0.151212	3.07483	0	0	6.76923					0.336364	0.583333	9.43667	2.25333	0.843858	8.19695	2.5621	2.43478
0.632927	0	0.0466667	1.28333	0	0.240864	1.80386	0	0	0					0.632927	0	0	0	0	0	0	0	0	0					0.632927	0	0.02	2.86	0	0.140234	3.04488	0	0	6.69231					0.337013	0.57	9.42	2.27333	0.825047	8.14851	2.56787	2.3913
0.634146	0	0.0433333	1.22333	0	0.234461	1.75415	0	0	0					0.634146	0	0	0	0	0	0	0	0	0					0.634146	0	0.02	2.73667	0	0.140234	2.97155	0	0	6.61538					0.337662	0.55	9.31333	2.31667	0.797676	8.10024	2.58948	2.34783
0.635366	0	0.0333333	1.15667	0	0.213794	1.64758	0	0	0					0.635366	0	0	0	0	0	0	0	0	0					0.635366	0	0.0133333	2.58667	0	0.114889	2.78598	0	0	6.53846					0.338312	0.54	9.30333	2.30667	0.789818	8.08471	2.62467	2.30435
0.636585	0	0.0333333	1.10333	0	0.213794	1.60871	0	0	0					0.636585	0	0	0	0	0	0	0	0	0					0.636585	0	0.0133333	2.49667	0	0.114889	2.78133	0	0	6.46154					0.338961	0.513333	9.20333	2.33333	0.764922	8.01182	2.6316	2.26087
0.637805	0	0.0333333	1.06	0	0.213794	1.57629	0	0	0					0.637805	0	0	0	0	0	0	0	0	0					0.637805	0	0.01	2.4	0	0.099665	2.67404	0	0	6.38462					0.33961	0.5	9.19	2.36667	0.760655	8.02008	2.6487	2.21739
0.639024	0	0.03	1.02667	0	0.189437	1.50782	0	0	0					0.639024	0	0	0	0	0	0	0	0	0					0.639024	0	0.01	2.28333	0	0.099665	2.49073	0	0	6.30769					0.34026	0.496667	9.18333	2.41333	0.751802	7.97591	2.7302	2.17391
0.640244	0	0.0266667	0.99	0	0.180918	1.44575	0	0	0					0.640244	0	0	0	0	0	0	0	0	0					0.640244	0	0.01	2.2	0	0.099665	2.39146	0	0	6.23077					0.340909	0.49	9.1	2.44333	0.742791	7.89755	2.78075	2.13043
0.641463	0	0.0233333	0.953333	0	0.171913	1.38717	0	0	0					0.641463	0	0	0	0	0	0	0	0	0					0.641463	0	0.00666667	2.16667	0	0.081513	2.35884	0	0	6.15385					0.341558	0.483333	9.06333	2.45667	0.738154	7.85781	2.80375	2.08696
0.642683	0	0.0233333	0.896667	0	0.171913	1.3634	0	0	0					0.642683	0	0	0	0	0	0	0	0	0					0.642683	0	0.00666667	2.10667	0	0.081513	2.30354	0	0	6					0.342208	0.47	9.01333	2.47667	0.733184	7.82029	2.81707	2.04348
0.643902	0	0.0233333	0.856667	0	0.171913	1.31474	0	0	0					0.643902	0	0	0	0	0	0	0	0	0					0.643902	0	0.00333333	2.07	0	0.057735	2.2573	0	0	5.69231					0.342857	0.46	8.99667	2.47	0.718881	7.83206	2.79676	2
0.645122	0	0.0233333	0.836667	0	0.171913	1.31749	0	0	0					0.645122	0	0	0	0	0	0	0	0	0					0.645122	0	0.00333333	1.96667	0	0.057735	2.21251	0	0	5.46154					0.343506	0.45	8.93667	2.5	0.699379	7.79842	2.83492	2
0.646341	0	0.02	0.79	0	0.162341	1.23463	0	0	0					0.646341	0	0	0	0	0	0	0	0	0					0.646341	0	0.00333333	1.85667	0	0.057735	2.11448	0	0	5.23077					0.344156	0.446667	8.88	2.50333	0.699131	7.72471	2.82902	2
0.647561	0	0.02	0.766667	0	0.162341	1.23178	0	0	0					0.647561	0	0	0	0	0	0	0	0	0					0.647561	0	0.00333333	1.74	0	0.057735	2.06234	0	0	4.92308					0.344805	0.433333	8.83333	2.51333	0.688332	7.7026	2.80286	2
0.64878	0	0.02	0.746667	0	0.162341	1.21961	0	0	0					0.64878	0	0	0	0	0	0	0	0	0					0.64878	0	0	1.64333	0	0	2.02397	0	0	4.61538					0.345455	0.433333	8.75333	2.51	0.678545	7.64202	2.83136	1.95652
0.65	0	0.0166667	0.703333	0	0.152094	1.19726	0	0	0					0.65	0	0	0	0	0	0	0	0	0					0.65	0	0	1.53667	0	0	1.929	0	0	4.30769					0.346104	0.423333	8.71667	2.49333	0.677485	7.61773	2.78012	1.91304
0.65122	0	0.0166667	0.676667	0	0.152094	1.17333	0	0	0					0.65122	0	0	0	0	0	0	0	0	0					0.65122	0	0	1.48333	0	0	1.88722	0	0	4					0.346753	0.406667	8.62333	2.53	0.670413	7.53641	2.80034	1.86957
0.652439	0	0.0133333	0.63	0	0.141027	1.12427	0	0	0					0.652439	0	0	0	0	0	0	0	0	0					0.652439	0	0	1.41	0	0	1.83661	0	0	3.69231					0.347403	0.41	8.6	2.55	0.67087	7.57438	2.82384	1.82609
0.653659	0	0.0133333	0.58	0	0.141027	1.07118	0	0	0					0.653659	0	0	0	0	0	0	0	0	0					0.653659	0	0	1.31667	0	0	1.76449	0	0	3.38462					0.348052	0.403333	8.54667	2.55	0.654791	7.49366	2.84978	1.78261
0.654878	0	0.0133333	0.556667	0	0.141027	1.03781	0	0	0					0.654878	0	0	0	0	0	0	0	0	0					0.654878	0	0	1.23	0	0	1.68321	0	0	3					0.348701	0.403333	8.48333	2.6	0.659879	7.41753	2.92035	1.73913
0.656098	0	0.0133333	0.53	0	0.141027	1.02922	0	0	0					0.656098	0	0	0	0	0	0	0	0	0					0.656098	0	0	1.14	0	0	1.62765	0	0	2.61538					0.349351	0.39	8.43333	2.62	0.647532	7.35431	2.93331	1.69565
0.657317	0	0.00666667	0.53	0	0.081513	0.965509	0	0	0					0.657317	0	0	0	0	0	0	0	0	0					0.657317	0	0	1.05333	0	0	1.57865	0	0	2.23077					0.35	0.376667	8.3	2.66333	0.639912	7.30716	3.00111	1.65217
0.658537	0	0.00333333	0.496667	0	0.057735	0.948501	0	0	0					0.658537	0	0	0	0	0	0	0	0	0					0.658537	0	0	0.993333	0	0	1.49244	0	0	1.84615					0.350649	0.37	8.21333	2.68667	0.622676	7.22323	3.05279	1.6087
0.659756	0	0.00333333	0.483333	0	0.057735	0.934147	0	0	0					0.659756	0	0	0	0	0	0	0	0	0					0.659756	0	0	0.93	0	0	1.41602	0	0	1.61538					0.351299	0.35	8.12	2.71	0.612714	7.0946	3.04908	1.56522
0.660976	0	0.00333333	0.473333	0	0.057735	0.923109	0	0	0					0.660976	0	0	0	0	0	0	0	0	0					0.660976	0	0	0.87	0	0	1.3782	0	0	1.38462					0.351948	0.346667	7.97667	2.73333	0.611885	6.96211	3.06489	1.52174
0.662195	0	0.00333333	0.433333	0	0.057735	0.845343	0	0	0					0.662195	0	0	0	0	0	0	0	0	0					0.662195	0	0	0.81	0	0	1.31898	0	0	1.15385					0.352597	0.343333	7.92333	2.76667	0.611037	6.9473	3.06107	1.47826
0.663415	0	0.00333333	0.393333	0	0.057735	0.804641	0	0	0					0.663415	0	0	0	0	0	0	0	0	0					0.663415	0	0	0.746667	0	0	1.22235	0	0	1					0.353247	0.34	7.91	2.79667	0.61017	6.93413	3.10065	1.43478
0.664634	0	0.00333333	0.37	0	0.057735	0.758299	0	0	0					0.664634	0	0	0	0	0	0	0	0	0					0.664634	0	0	0.72	0	0	1.1915	0	0	0.846154					0.353896	0.333333	7.86667	2.83	0.602855	6.96495	3.10805	1.3913
0.665854	0	0.00333333	0.353333	0	0.057735	0.741838	0	0	0					0.665854	0	0	0	0	0	0	0	0	0					0.665854	0	0.00333333	0.686667	0	0.057735	1.19439	0	0	0.692308					0.354545	0.323333	7.84667	2.89	0.59439	6.92891	3.12684	1.34783
0.667073	0	0.00333333	0.35	0	0.057735	0.727505	0	0	0					0.667073	0	0	0	0	0	0	0	0	0					0.667073	0	0.00333333	0.62	0	0.057735	1.0922	0	0	0.538462					0.355195	0.316667	7.80333	2.97	0.586688	6.90436	3.22238	1.30435
0.668293	0	0.00333333	0.33	0	0.057735	0.727689	0	0	0					0.668293	0	0	0	0	0	0	0	0	0					0.668293	0	0.00333333	0.57	0	0.057735	1.01086	0	0	0.384615					0.355844	0.313333	7.76333	2.99667	0.579894	6.8579	3.24527	1.26087
0.669512	0	0.00333333	0.296667	0	0.057735	0.670937	0	0	0					0.669512	0	0	0	0	0	0	0	0	0					0.669512	0	0.00333333	0.546667	0	0.057735	0.985423	0	0	0.230769					0.356494	0.313333	7.69	2.98333	0.579894	6.82661	3.21832	1.21739
0.670732	0	0.00333333	0.29	0	0.057735	0.648564	0	0	0					0.670732	0	0	0	0	0	0	0	0	0					0.670732	0	0.00333333	0.5	0	0.057735	0.955533	0	0	0.153846					0.357143	0.303333	7.64333	3.02	0.570738	6.85952	3.24881	1.17391
0.671951	0	0	0.276667	0	0	0.622963	0	0	0					0.671951	0	0	0	0	0	0	0	0	0					0.671951	0	0.00333333	0.48	0	0.057735	0.955323	0	0	0.0769231					0.357792	0.296667	7.63	3.06333	0.556496	6.74572	3.31299	1.13043
0.673171	0	0	0.266667	0	0	0.619274	0	0	0					0.673171	0	0	0	0	0	0	0	0	0					0.673171	0	0.00333333	0.46	0	0.057735	0.922625	0	0	0					0.358442	0.29	7.56333	3.1	0.554006	6.68793	3.36567	1.08696
0.67439	0	0	0.243333	0	0	0.593264	0	0	0					0.67439	0	0	0	0	0	0	0	0	0					0.67439	0	0.00333333	0.436667	0	0.057735	0.910358	0	0	0					0.359091	0.28	7.48667	3.12667	0.550099	6.66668	3.36775	1.04348
0.67561	0	0	0.223333	0	0	0.578421	0	0	0					0.67561	0	0	0	0	0	0	0	0	0					0.67561	0	0.00333333	0.396667	0	0.057735	0.813343	0	0	0					0.35974	0.28	7.44333	3.17	0.550099	6.65591	3.41858	0.956522
0.676829	0	0	0.21	0	0	0.565951	0	0	0					0.676829	0	0	0	0	0	0	0	0	0					0.676829	0	0.00333333	0.37	0	0.057735	0.784315	0	0	0					0.36039	0.283333	7.4	3.2	0.551425	6.65439	3.44571	0.913043
0.678049	0	0	0.206667	0	0	0.564225	0	0	0					0.678049	0	0	0	0	0	0	0	0	0					0.678049	0	0.00333333	0.346667	0	0.057735	0.771453	0	0	0					0.361039	0.28	7.35333	3.21333	0.550099	6.63288	3.45363	0.869565
0.679268	0	0	0.2	0	0	0.560697	0	0	0					0.679268	0	0	0	0	0	0	0	0	0					0.679268	0	0.00333333	0.35	0	0.057735	0.784997	0	0	0					0.361688	0.276667	7.26333	3.27333	0.548749	6.56946	3.51185	0.826087
0.680488	0	0	0.183333	0	0	0.551425	0	0	0					0.680488	0	0	0	0	0	0	0	0	0					0.680488	0	0.00333333	0.32	0	0.057735	0.756864	0	0	0					0.362338	0.27	7.18667	3.31667	0.533588	6.53203	3.57103	0.782609
0.681707	0	0	0.17	0	0	0.498593	0	0	0					0.681707	0	0	0	0	0	0	0	0	0					0.681707	0	0.00333333	0.296667	0	0.057735	0.74195	0	0	0					0.362987	0.27	7.15333	3.35	0.539819	6.55691	3.5866	0.73913
0.682927	0	0	0.163333	0	0	0.494101	0	0	0					0.682927	0	0	0	0	0	0	0	0	0					0.682927	0	0.00333333	0.27	0	0.057735	0.724926	0	0	0					0.363636	0.256667	7.12667	3.38333	0.521243	6.56106	3.69982	0.695652
0.684146	0	0	0.146667	0	0	0.453698	0	0	0					0.684146	0	0	0	0	0	0	0	0	0					0.684146	0	0.00333333	0.25	0	0.057735	0.704144	0	0	0					0.364286	0.253333	7.02667	3.36667	0.519669	6.46725	3.69926	0.652174
0.685366	0	0	0.126667	0	0	0.429617	0	0	0					0.685366	0	0	0	0	0	0	0	0	0					0.685366	0	0.00333333	0.24	0	0.057735	0.690887	0	0	0					0.364935	0.24	6.98667	3.42	0.513106	6.47505	3.70802	0.608696
0.686585	0	0	0.123333	0	0	0.418776	0	0	0					0.686585	0	0	0	0	0	0	0	0	0					0.686585	0	0.00333333	0.213333	0	0.057735	0.56173	0	0	0					0.365584	0.23	6.95	3.45667	0.507897	6.43367	3.72932	0.565217
0.687805	0	0	0.116667	0	0	0.396121	0	0	0					0.687805	0	0	0	0	0	0	0	0	0					0.687805	0	0.00333333	0.19	0	0.057735	0.53057	0	0	0					0.366234	0.23	6.91333	3.46333	0.507897	6.475	3.77308	0.521739
0.689024	0	0	0.106667	0	0	0.368431	0	0	0					0.689024	0	0	0	0	0	0	0	0	0					0.689024	0	0.00333333	0.183333	0	0.057735	0.520216	0	0	0					0.366883	0.23	6.88333	3.48	0.507897	6.41615	3.77675	0.478261
0.690244	0	0	0.0866667	0	0	0.345766	0	0	0					0.690244	0	0	0	0	0	0	0	0	0					0.690244	0	0.00333333	0.183333	0	0.057735	0.507195	0	0	0					0.367532	0.22	6.86667	3.52333	0.488941	6.40147	3.81286	0.434783
0.691463	0	0	0.09	0	0	0.359161	0	0	0					0.691463	0	0	0	0	0	0	0	0	0					0.691463	0	0.00333333	0.17	0	0.057735	0.505257	0	0	0					0.368182	0.206667	6.85333	3.59667	0.466921	6.32655	3.88212	0.391304
0.692683	0	0	0.08	0	0	0.347374	0	0	0					0.692683	0	0	0	0	0	0	0	0	0					0.692683	0	0.00333333	0.16	0	0.057735	0.491806	0	0	0					0.368831	0.206667	6.76	3.6	0.466921	6.21378	3.90095	0.347826
0.693902	0	0	0.0733333	0	0	0.329115	0	0	0					0.693902	0	0	0	0	0	0	0	0	0					0.693902	0	0.00333333	0.153333	0	0.057735	0.480199	0	0	0					0.369481	0.2	6.73667	3.60667	0.432771	6.20772	3.92129	0.304348
0.695122	0	0	0.0733333	0	0	0.329115	0	0	0					0.695122	0	0	0	0	0	0	0	0	0					0.695122	0	0.00333333	0.156667	0	0.057735	0.489477	0	0	0					0.37013	0.196667	6.67	3.63	0.430434	6.19157	3.93336	0.26087
0.696341	0	0	0.0666667	0	0	0.320256	0	0	0					0.696341	0	0	0	0	0	0	0	0	0					0.696341	0	0.00333333	0.133333	0	0.057735	0.427588	0	0	0					0.370779	0.19	6.62333	3.66	0.425641	6.12316	3.96191	0.217391
0.697561	0	0	0.0566667	0	0	0.27148	0	0	0					0.697561	0	0	0	0	0	0	0	0	0					0.697561	0	0.00333333	0.133333	0	0.057735	0.419694	0	0	0					0.371429	0.18	6.62	3.71333	0.41815	6.12323	4.0014	0.173913
0.69878	0	0	0.0466667	0	0	0.240864	0	0	0					0.69878	0	0	0	0	0	0	0	0	0					0.69878	0	0.00666667	0.116667	0	0.081513	0.387586	0	0	0					0.372078	0.176667	6.55	3.7	0.415569	6.0875	3.97442	0.130435
0.7	0	0	0.0433333	0	0	0.234461	0	0	0					0.7	0	0	0	0	0	0	0	0	0					0.7	0	0.00666667	0.11	0	0.081513	0.371969	0	0	0					0.372727	0.18	6.49333	3.71667	0.41815	6.0899	4.02206	0.0869565
																																										0.373377	0.18	6.45333	3.72	0.410074	6.10015	4.01272	0.0434783
																																										0.374026	0.166667	6.39333	3.71667	0.399275	6.04265	4.02954	0
																																										0.374675	0.156667	6.36667	3.73333	0.39068	6.01994	4.00696	0
																																										0.375325	0.16	6.33	3.77667	0.402002	6.03788	4.02917	0
																																										0.375974	0.156667	6.28667	3.76667	0.399149	6.02984	4.03897	0
																																										0.376623	0.15	6.2	3.75	0.393297	5.96534	4.03838	0
																																										0.377273	0.15	6.15333	3.77	0.384699	5.91267	4.06598	0
																																										0.377922	0.143333	6.09333	3.76	0.378506	5.85367	4.08305	0
																																										0.378571	0.136667	6.02	3.79333	0.372089	5.81368	4.10122	0
																																										0.379221	0.136667	5.95333	3.87333	0.372089	5.76616	4.16916	0
																																										0.37987	0.136667	5.92667	3.88333	0.372089	5.77226	4.21215	0
																																										0.380519	0.13	5.93333	3.89667	0.365438	5.79316	4.23309	0
																																										0.381169	0.13	5.90333	3.92667	0.365438	5.75306	4.26873	0
																																										0.381818	0.126667	5.86	3.93333	0.362021	5.69754	4.26021	0
																																										0.382468	0.123333	5.78	3.97667	0.35854	5.6496	4.28142	0
																																										0.383117	0.113333	5.70667	3.96	0.337939	5.56391	4.25426	0
																																										0.383766	0.11	5.62333	4.01	0.334074	5.51023	4.36196	0
																																										0.384416	0.11	5.59333	4.08667	0.334074	5.50961	4.43751	0
																																										0.385065	0.11	5.55	4.10667	0.334074	5.49681	4.47684	0
																																										0.385714	0.106667	5.51333	4.09667	0.319838	5.49032	4.51538	0
																																										0.386364	0.103333	5.46	4.11667	0.304902	5.46638	4.58036	0
																																										0.387013	0.103333	5.41333	4.07333	0.304902	5.44929	4.61145	0
																																										0.387662	0.1	5.4	4.09	0.300501	5.46316	4.61442	0
																																										0.388312	0.0966667	5.4	4.13	0.295997	5.46745	4.64093	0
																																										0.388961	0.0966667	5.35667	4.19667	0.295997	5.46954	4.71296	0
																																										0.38961	0.0933333	5.27333	4.22667	0.291385	5.46916	4.7318	0
																																										0.39026	0.0933333	5.21667	4.25	0.291385	5.40931	4.7465	0
																																										0.390909	0.09	5.13	4.27333	0.28666	5.36367	4.75964	0
																																										0.391558	0.09	5.05667	4.35	0.28666	5.31422	4.86275	0
																																										0.392208	0.09	5.00333	4.38	0.28666	5.23654	4.93526	0
																																										0.392857	0.09	4.98333	4.37	0.28666	5.18388	4.81286	0
																																										0.393506	0.09	4.95	4.39667	0.28666	5.15844	4.84261	0
																																										0.394156	0.0833333	4.89667	4.37667	0.276847	5.11205	4.81582	0
																																										0.394805	0.0833333	4.86	4.40667	0.276847	5.10627	4.93109	0
																																										0.395455	0.0833333	4.77667	4.43333	0.276847	4.97621	4.97407	0
																																										0.396104	0.08	4.73	4.45333	0.271746	4.91096	5.01781	0
																																										0.396753	0.0766667	4.70333	4.45	0.266506	4.88551	5.01111	0
																																										0.397403	0.0666667	4.65333	4.44333	0.249861	4.80452	4.98293	0
																																										0.398052	0.0666667	4.60667	4.46667	0.249861	4.76736	4.95217	0
																																										0.398701	0.0633333	4.57	4.48333	0.243968	4.74484	5.00532	0
																																										0.399351	0.06	4.51333	4.47667	0.237884	4.64202	4.97379	0
																																										0.4	0.0566667	4.47667	4.53	0.231591	4.59272	5.11498	0
																																										0.400649	0.0566667	4.44333	4.56333	0.231591	4.51828	5.22145	0
																																										0.401299	0.0566667	4.40333	4.62667	0.231591	4.51686	5.29472	0
																																										0.401948	0.0566667	4.32333	4.62667	0.231591	4.47125	5.29472	0
																																										0.402597	0.0566667	4.27333	4.67333	0.231591	4.46674	5.31043	0
																																										0.403247	0.0566667	4.21667	4.72667	0.231591	4.41452	5.381	0
																																										0.403896	0.05	4.21	4.78333	0.218309	4.40119	5.47995	0
																																										0.404545	0.05	4.16667	4.85667	0.218309	4.41102	5.59349	0
																																										0.405195	0.05	4.08667	4.88	0.218309	4.3222	5.70034	0
																																										0.405844	0.05	4	4.86333	0.218309	4.25209	5.7714	0
																																										0.406494	0.0466667	3.96333	4.88667	0.211276	4.23893	5.78666	0
																																										0.407143	0.0466667	3.94	4.93	0.211276	4.21612	5.78995	0
																																										0.407792	0.0466667	3.88667	4.97333	0.211276	4.17916	5.82458	0
																																										0.408442	0.0466667	3.83667	4.98	0.211276	4.17389	5.85267	0
																																										0.409091	0.0466667	3.77333	5.04	0.211276	4.0969	5.85028	0
																																										0.40974	0.0466667	3.75333	5.05	0.211276	4.16055	5.96989	0
																																										0.41039	0.0433333	3.70333	5.07667	0.203947	4.07808	5.98695	0
																																										0.411039	0.0433333	3.66	5.08	0.203947	4.02971	6.01894	0
																																										0.411688	0.0366667	3.61	5.12	0.188256	4.00392	6.04655	0
																																										0.412338	0.0366667	3.61333	5.16667	0.188256	4.00132	6.02993	0
																																										0.412987	0.0366667	3.58667	5.19333	0.188256	3.94051	6.03246	0
																																										0.413636	0.0333333	3.52	5.21333	0.179805	3.89875	6.05392	0
																																										0.414286	0.0333333	3.49333	5.24333	0.179805	3.88849	6.10533	0
																																										0.414935	0.0333333	3.47667	5.26333	0.179805	3.89788	6.08034	0
																																										0.415584	0.0333333	3.43667	5.24667	0.179805	3.86901	6.01162	0
																																										0.416234	0.03	3.36667	5.20333	0.170872	3.8316	5.98845	0
																																										0.416883	0.03	3.34333	5.19333	0.170872	3.8097	5.9952	0
																																										0.417532	0.03	3.29667	5.21	0.170872	3.77574	6.01441	0
																																										0.418182	0.03	3.23667	5.22	0.170872	3.73459	6.02378	0
																																										0.418831	0.03	3.18333	5.22667	0.170872	3.70885	6.0385	0
																																										0.419481	0.03	3.13333	5.23667	0.170872	3.65057	6.11326	0
																																										0.42013	0.0266667	3.03	5.27667	0.161376	3.55027	6.21575	0
																																										0.420779	0.0266667	2.98667	5.28667	0.161376	3.52817	6.26914	0
																																										0.421429	0.0266667	2.94	5.32667	0.161376	3.49051	6.27411	0
																																										0.422078	0.0266667	2.89333	5.35333	0.161376	3.42945	6.31306	0
																																										0.422727	0.0266667	2.86667	5.38	0.161376	3.3942	6.36112	0
																																										0.423377	0.0233333	2.85333	5.38	0.151212	3.40054	6.36112	0
																																										0.424026	0.0233333	2.83333	5.41333	0.151212	3.35207	6.37479	0
																																										0.424675	0.02	2.79333	5.39	0.140234	3.33683	6.31698	0
																																										0.425325	0.02	2.74333	5.40333	0.140234	3.29042	6.29333	0
																																										0.425974	0.02	2.71	5.40333	0.140234	3.26416	6.24425	0
																																										0.426623	0.02	2.65	5.43	0.140234	3.20443	6.30377	0
																																										0.427273	0.02	2.63	5.44333	0.140234	3.14846	6.34621	0
																																										0.427922	0.02	2.58333	5.52333	0.140234	3.11911	6.42966	0
																																										0.428571	0.0166667	2.54	5.54	0.128233	3.06153	6.43218	0
																																										0.429221	0.0166667	2.54333	5.54333	0.128233	3.0593	6.41967	0
																																										0.42987	0.0166667	2.53333	5.54	0.128233	3.07143	6.43218	0
																																										0.430519	0.0166667	2.48667	5.52	0.128233	3.0255	6.43176	0
																																										0.431169	0.0166667	2.45667	5.46667	0.128233	3.00526	6.38735	0
																																										0.431818	0.0166667	2.42333	5.47667	0.128233	2.9912	6.38477	0
																																										0.432468	0.0166667	2.39	5.5	0.128233	2.9677	6.4655	0
																																										0.433117	0.0166667	2.35333	5.55333	0.128233	2.92981	6.5168	0
																																										0.433766	0.0166667	2.30333	5.55	0.128233	2.88428	6.52093	0
																																										0.434416	0.0166667	2.29333	5.52333	0.128233	2.87661	6.51493	0
																																										0.435065	0.0166667	2.24333	5.55667	0.128233	2.8609	6.60749	0
																																										0.435714	0.0166667	2.18333	5.6	0.128233	2.77767	6.65339	0
																																										0.436364	0.0166667	2.16667	5.58667	0.128233	2.74908	6.67415	0
																																										0.437013	0.0166667	2.14333	5.51	0.128233	2.72167	6.61785	0
																																										0.437662	0.0166667	2.10333	5.48	0.128233	2.70253	6.58337	0
																																										0.438312	0.0166667	2.08667	5.49	0.128233	2.64875	6.57526	0
																																										0.438961	0.0166667	2.06	5.48	0.128233	2.63557	6.52878	0
																																										0.43961	0.0166667	2.01667	5.50667	0.128233	2.59979	6.62038	0
																																										0.44026	0.0166667	1.99333	5.51667	0.128233	2.54458	6.58693	0
																																										0.440909	0.0166667	1.94667	5.53333	0.128233	2.5016	6.62938	0
																																										0.441558	0.0133333	1.89333	5.49333	0.114889	2.44442	6.54672	0
																																										0.442208	0.01	1.88333	5.52	0.099665	2.43231	6.67569	0
																																										0.442857	0.01	1.86	5.49667	0.099665	2.40131	6.7301	0
																																										0.443506	0.01	1.82667	5.48667	0.099665	2.42133	6.70969	0
																																										0.444156	0.01	1.81	5.53667	0.099665	2.42353	6.78741	0
																																										0.444805	0.01	1.78667	5.44667	0.099665	2.40703	6.57759	0
																																										0.445455	0.01	1.77667	5.45667	0.099665	2.39428	6.57614	0
																																										0.446104	0.01	1.75	5.46	0.099665	2.34646	6.59039	0
																																										0.446753	0.01	1.74667	5.43	0.099665	2.35108	6.56318	0
																																										0.447403	0.01	1.72333	5.43667	0.099665	2.31473	6.59375	0
																																										0.448052	0.01	1.72667	5.39333	0.099665	2.31296	6.61345	0
																																										0.448701	0.01	1.71333	5.34667	0.099665	2.30264	6.57703	0
																																										0.449351	0.01	1.68	5.32333	0.099665	2.28656	6.53205	0
																																										0.45	0.01	1.65333	5.34	0.099665	2.25465	6.56058	0
																																										0.450649	0.01	1.6	5.31	0.099665	2.17772	6.54344	0
																																										0.451299	0.01	1.59	5.29	0.099665	2.14879	6.54538	0
																																										0.451948	0.01	1.57	5.28333	0.099665	2.16349	6.60721	0
																																										0.452597	0.01	1.54667	5.27333	0.099665	2.12514	6.58913	0
																																										0.453247	0.01	1.53333	5.24667	0.099665	2.12224	6.63218	0
																																										0.453896	0.0133333	1.50333	5.21	0.114889	2.09873	6.63924	0
																																										0.454545	0.0133333	1.5	5.20333	0.114889	2.11303	6.64297	0
																																										0.455195	0.0133333	1.46667	5.17667	0.114889	2.08407	6.66435	0
																																										0.455844	0.0133333	1.43	5.19333	0.114889	2.03114	6.67466	0
																																										0.456494	0.0133333	1.43333	5.25	0.114889	2.0558	6.73439	0
																																										0.457143	0.0133333	1.4	5.21333	0.114889	2.02162	6.69257	0
																																										0.457792	0.01	1.39333	5.24333	0.099665	2.03283	6.80626	0
																																										0.458442	0.01	1.36	5.22667	0.099665	1.95529	6.77853	0
																																										0.459091	0.01	1.34333	5.19	0.099665	1.9247	6.75767	0
																																										0.45974	0.01	1.33667	5.17	0.099665	1.93108	6.80899	0
																																										0.46039	0.01	1.31	5.13	0.099665	1.91471	6.82067	0
																																										0.461039	0.01	1.28667	5.02667	0.099665	1.86801	6.67942	0
																																										0.461688	0.01	1.25667	5.02333	0.099665	1.81708	6.71912	0
																																										0.462338	0.00666667	1.23667	5	0.081513	1.78267	6.68948	0
																																										0.462987	0.00666667	1.23333	4.98333	0.081513	1.77465	6.6797	0
																																										0.463636	0.00666667	1.24	5.03	0.081513	1.77376	6.72954	0
																																										0.464286	0.00666667	1.20667	5.01	0.081513	1.72255	6.6486	0
																																										0.464935	0.00333333	1.19333	5.04333	0.057735	1.70067	6.75873	0
																																										0.465584	0	1.15333	4.98667	0	1.63873	6.70744	0
																																										0.466234	0	1.13333	4.90667	0	1.60754	6.65323	0
																																										0.466883	0	1.12667	4.87667	0	1.60808	6.57868	0
																																										0.467532	0	1.11333	4.93	0	1.59446	6.64069	0
																																										0.468182	0	1.08	4.91	0	1.54971	6.69262	0
																																										0.468831	0	1.05333	4.88	0	1.51596	6.69939	0
																																										0.469481	0	1.04667	4.84	0	1.52279	6.68806	0
																																										0.47013	0	1.02667	4.79333	0	1.47871	6.56717	0
																																										0.470779	0	1	4.77333	0	1.47669	6.65203	0
																																										0.471429	0	1.01	4.73	0	1.48456	6.56665	0
																																										0.472078	0	1.00667	4.69333	0	1.52568	6.53004	0
																																										0.472727	0	0.98	4.70333	0	1.4968	6.59193	0
																																										0.473377	0	0.953333	4.66333	0	1.46457	6.5201	0
																																										0.474026	0	0.933333	4.60667	0	1.46608	6.51717	0
																																										0.474675	0	0.916667	4.57333	0	1.46864	6.53864	0
																																										0.475325	0	0.903333	4.54333	0	1.44948	6.50043	0
																																										0.475974	0	0.903333	4.53333	0	1.45639	6.49071	0
																																										0.476623	0	0.876667	4.52	0	1.43818	6.49849	0
																																										0.477273	0	0.87	4.51667	0	1.43759	6.54568	0
																																										0.477922	0	0.843333	4.53	0	1.38511	6.58181	0
																																										0.478571	0	0.836667	4.52	0	1.36487	6.5293	0
																																										0.479221	0	0.81	4.55	0	1.30111	6.59235	0
																																										0.47987	0	0.803333	4.55333	0	1.30268	6.63278	0
																																										0.480519	0	0.78	4.51667	0	1.26104	6.57982	0
																																										0.481169	0	0.766667	4.50667	0	1.22906	6.61532	0
																																										0.481818	0	0.753333	4.50333	0	1.21824	6.5661	0
																																										0.482468	0	0.746667	4.48333	0	1.21411	6.40101	0
																																										0.483117	0	0.736667	4.46333	0	1.17981	6.47367	0
																																										0.483766	0	0.73	4.43333	0	1.17546	6.45324	0
																																										0.484416	0	0.723333	4.42333	0	1.1739	6.45365	0
																																										0.485065	0	0.7	4.40333	0	1.15228	6.44768	0
																																										0.485714	0	0.69	4.34333	0	1.1276	6.39963	0
																																										0.486364	0	0.656667	4.30333	0	1.09061	6.36131	0
																																										0.487013	0	0.65	4.28667	0	1.09461	6.30691	0
																																										0.487662	0	0.633333	4.26333	0	1.09065	6.2997	0
																																										0.488312	0	0.616667	4.23	0	1.0895	6.2957	0
																																										0.488961	0	0.606667	4.2	0	1.07509	6.27838	0
																																										0.48961	0	0.583333	4.17	0	1.03923	6.2126	0
																																										0.49026	0	0.57	4.10333	0	1.03376	6.07198	0
																																										0.490909	0	0.55	4.06667	0	1.05414	6.03852	0
																																										0.491558	0	0.546667	4.05	0	1.04793	6.02177	0
																																										0.492208	0	0.54	3.99	0	1.04501	5.97681	0
																																										0.492857	0	0.526667	4.00333	0	1.02279	5.97458	0
																																										0.493506	0	0.51	3.96333	0	0.989865	5.97783	0
																																										0.494156	0	0.5	3.91667	0	0.969432	5.92171	0
																																										0.494805	0	0.5	3.89	0	0.972876	5.88842	0
																																										0.495455	0	0.496667	3.86	0	0.986526	5.8413	0
																																										0.496104	0	0.503333	3.85	0	1.00333	5.83733	0
																																										0.496753	0	0.496667	3.81667	0	1.00333	5.86268	0
																																										0.497403	0	0.493333	3.79667	0	1.00664	5.89104	0
																																										0.498052	0	0.476667	3.76333	0	0.982858	5.73092	0
																																										0.498701	0	0.48	3.71333	0	0.993086	5.67673	0
																																										0.499351	0	0.48	3.72	0	0.993086	5.67529	0
																																										0.5	0	0.473333	3.68667	0	0.962137	5.61429	0
																																										0.500649	0	0.466667	3.66	0	0.95495	5.55102	0
																																										0.501299	0	0.466667	3.61667	0	0.95495	5.49701	0
																																										0.501948	0	0.456667	3.58	0	0.940427	5.50071	0
																																										0.502597	0	0.45	3.54667	0	0.940095	5.41284	0
																																										0.503247	0	0.446667	3.51	0	0.939912	5.38764	0
																																										0.503896	0	0.44	3.46	0	0.935942	5.35949	0
																																										0.504545	0	0.42	3.40333	0	0.916369	5.22798	0
																																										0.505195	0	0.4	3.38333	0	0.892181	5.14892	0
																																										0.505844	0	0.4	3.36667	0	0.888424	5.15825	0
																																										0.506494	0	0.39	3.36333	0	0.872029	5.10603	0
																																										0.507143	0	0.38	3.34	0	0.866855	5.1204	0
																																										0.507792	0	0.376667	3.31	0	0.854727	5.05229	0
																																										0.508442	0	0.376667	3.28333	0	0.854727	5.018	0
																																										0.509091	0	0.373333	3.24	0	0.850313	4.98517	0
																																										0.50974	0	0.37	3.2	0	0.8419	4.94518	0
																																										0.51039	0	0.36	3.17667	0	0.844261	4.86047	0
																																										0.511039	0	0.35	3.15	0	0.826505	4.84	0
																																										0.511688	0	0.326667	3.16	0	0.801309	4.81091	0
																																										0.512338	0	0.32	3.12	0	0.79564	4.80164	0
																																										0.512987	0	0.316667	3.11	0	0.769217	4.80223	0
																																										0.513636	0	0.31	3.06333	0	0.763222	4.65815	0
																																										0.514286	0	0.303333	3.03333	0	0.752691	4.71873	0
																																										0.514935	0	0.296667	2.99667	0	0.737429	4.71282	0
																																										0.515584	0	0.293333	2.98333	0	0.736499	4.65639	0
																																										0.516234	0	0.293333	2.97	0	0.736499	4.66709	0
																																										0.516883	0	0.29	2.95667	0	0.730991	4.70125	0
																																										0.517532	0	0.293333	2.93667	0	0.749998	4.67606	0
																																										0.518182	0	0.283333	2.93	0	0.742671	4.67883	0
																																										0.518831	0	0.273333	2.86	0	0.702567	4.60192	0
																																										0.519481	0	0.266667	2.83	0	0.690758	4.64324	0
																																										0.52013	0	0.263333	2.84	0	0.67985	4.62953	0
																																										0.520779	0	0.25	2.82	0	0.639424	4.58158	0
																																										0.521429	0	0.246667	2.78333	0	0.638106	4.57085	0
																																										0.522078	0	0.24	2.74	0	0.63541	4.49739	0
																																										0.522727	0	0.23	2.74333	0	0.631212	4.49423	0
																																										0.523377	0	0.216667	2.70333	0	0.619949	4.45513	0
																																										0.524026	0	0.21	2.66667	0	0.611402	4.44463	0
																																										0.524675	0	0.21	2.63333	0	0.594765	4.40571	0
																																										0.525325	0	0.2	2.60667	0	0.566631	4.43594	0
																																										0.525974	0	0.196667	2.56333	0	0.558895	4.36304	0
																																										0.526623	0	0.183333	2.55667	0	0.539158	4.41798	0
																																										0.527273	0	0.18	2.51333	0	0.530917	4.30328	0
																																										0.527922	0	0.173333	2.47333	0	0.526828	4.24216	0
																																										0.528571	0	0.166667	2.43667	0	0.522621	4.15575	0
																																										0.529221	0	0.163333	2.39	0	0.520473	4.03553	0
																																										0.52987	0	0.153333	2.36667	0	0.500657	4.00237	0
																																										0.530519	0	0.15	2.35	0	0.491568	4.04169	0
																																										0.531169	0	0.15	2.29333	0	0.491568	3.95721	0
																																										0.531818	0	0.143333	2.26667	0	0.486736	3.94302	0
																																										0.532468	0	0.146667	2.24667	0	0.495959	3.91026	0
																																										0.533117	0	0.146667	2.21333	0	0.495959	3.89681	0
																																										0.533766	0	0.146667	2.16667	0	0.509268	3.78594	0
																																										0.534416	0	0.143333	2.10667	0	0.506931	3.74549	0
																																										0.535065	0	0.136667	2.08	0	0.47477	3.71028	0
																																										0.535714	0	0.14	2.07333	0	0.484268	3.71582	0
																																										0.536364	0	0.136667	2.07667	0	0.467673	3.7831	0
																																										0.537013	0	0.136667	2.08	0	0.467673	3.83353	0
																																										0.537662	0	0.126667	2.02667	0	0.452369	3.73977	0
																																										0.538312	0	0.126667	1.98667	0	0.452369	3.60135	0
																																										0.538961	0	0.126667	1.97333	0	0.452369	3.57237	0
																																										0.53961	0	0.13	1.94333	0	0.455108	3.51111	0
																																										0.54026	0	0.123333	1.92333	0	0.442086	3.50023	0
																																										0.540909	0	0.12	1.90333	0	0.431533	3.47287	0
																																										0.541558	0	0.12	1.85667	0	0.431533	3.43834	0
																																										0.542208	0	0.113333	1.87333	0	0.40953	3.4695	0
																																										0.542857	0	0.113333	1.84667	0	0.40953	3.47805	0
																																										0.543506	0	0.116667	1.81	0	0.412662	3.32628	0
																																										0.544156	0	0.106667	1.81667	0	0.394726	3.38742	0
																																										0.544805	0	0.103333	1.77	0	0.382723	3.29342	0
																																										0.545455	0	0.1	1.75333	0	0.379226	3.2754	0
																																										0.546104	0	0.1	1.74667	0	0.379226	3.27999	0
																																										0.546753	0	0.1	1.69667	0	0.379226	3.24238	0
																																										0.547403	0	0.0966667	1.63667	0	0.375667	3.13327	0
																																										0.548052	0	0.0866667	1.60333	0	0.345766	3.10238	0
																																										0.548701	0	0.0866667	1.58667	0	0.345766	3.04303	0
																																										0.549351	0	0.0866667	1.59	0	0.345766	3.05609	0
																																										0.55	0	0.0833333	1.59667	0	0.321559	3.01845	0
																																										0.550649	0	0.08	1.58	0	0.306452	3.0333	0
																																										0.551299	0	0.07	1.56333	0	0.292206	2.99933	0
																																										0.551948	0	0.0666667	1.53667	0	0.287223	2.96839	0
																																										0.552597	0	0.07	1.47333	0	0.292206	2.86997	0
																																										0.553247	0	0.07	1.48333	0	0.292206	2.91285	0
																																										0.553896	0	0.0633333	1.43333	0	0.257312	2.72954	0
																																										0.554545	0	0.06	1.40333	0	0.25155	2.65911	0
																																										0.555195	0	0.0633333	1.38667	0	0.257312	2.59608	0
																																										0.555844	0	0.06	1.32667	0	0.25155	2.4631	0
																																										0.556494	0	0.06	1.31333	0	0.25155	2.44029	0
																																										0.557143	0	0.06	1.28	0	0.25155	2.39039	0
																																										0.557792	0	0.06	1.26333	0	0.25155	2.39159	0
																																										0.558442	0	0.0566667	1.27	0	0.245608	2.41866	0
																																										0.559091	0	0.05	1.21	0	0.233126	2.3674	0
																																										0.55974	0	0.05	1.20667	0	0.233126	2.35849	0
																																										0.56039	0	0.05	1.16333	0	0.233126	2.24651	0
																																										0.561039	0	0.0466667	1.16	0	0.226554	2.21603	0
																																										0.561688	0	0.0466667	1.14333	0	0.226554	2.1845	0
																																										0.562338	0	0.0433333	1.12667	0	0.219734	2.1195	0
																																										0.562987	0	0.0433333	1.11333	0	0.219734	2.11235	0
																																										0.563636	0	0.0433333	1.09667	0	0.219734	2.06273	0
																																										0.564286	0	0.04	1.07	0	0.212644	2.01128	0
																																										0.564935	0	0.04	1.04667	0	0.212644	1.96231	0
																																										0.565584	0	0.04	1.02667	0	0.212644	1.92309	0
																																										0.566234	0	0.04	1.02	0	0.212644	1.93876	0
																																										0.566883	0	0.04	1.01333	0	0.212644	1.94571	0
																																										0.567532	0	0.0366667	0.996667	0	0.188256	1.95518	0
																																										0.568182	0	0.0366667	0.983333	0	0.188256	1.9431	0
																																										0.568831	0	0.0366667	0.986667	0	0.188256	1.94571	0
																																										0.569481	0	0.0333333	0.983333	0	0.179805	1.9362	0
																																										0.57013	0	0.0333333	0.946667	0	0.179805	1.8821	0
																																										0.570779	0	0.03	0.916667	0	0.170872	1.85685	0
																																										0.571429	0	0.03	0.89	0	0.170872	1.82272	0
																																										0.572078	0	0.03	0.873333	0	0.170872	1.80781	0
																																										0.572727	0	0.03	0.866667	0	0.170872	1.80548	0
																																										0.573377	0	0.0266667	0.853333	0	0.161376	1.82838	0
																																										0.574026	0	0.02	0.843333	0	0.140234	1.81745	0
																																										0.574675	0	0.02	0.84	0	0.140234	1.84547	0
																																										0.575325	0	0.02	0.84	0	0.140234	1.84184	0
																																										0.575974	0	0.02	0.82	0	0.140234	1.8162	0
																																										0.576623	0	0.02	0.813333	0	0.140234	1.7594	0
																																										0.577273	0	0.0166667	0.81	0	0.128233	1.73511	0
																																										0.577922	0	0.02	0.796667	0	0.140234	1.72973	0
																																										0.578571	0	0.02	0.79	0	0.140234	1.69967	0
																																										0.579221	0	0.02	0.793333	0	0.140234	1.70302	0
																																										0.57987	0	0.02	0.773333	0	0.140234	1.6985	0
																																										0.580519	0	0.02	0.783333	0	0.140234	1.74926	0
																																										0.581169	0	0.02	0.766667	0	0.140234	1.70546	0
																																										0.581818	0	0.02	0.75	0	0.140234	1.69027	0
																																										0.582468	0	0.02	0.726667	0	0.140234	1.6353	0
																																										0.583117	0	0.02	0.72	0	0.140234	1.62596	0
																																										0.583766	0	0.02	0.696667	0	0.140234	1.58736	0
																																										0.584416	0	0.02	0.69	0	0.140234	1.56698	0
																																										0.585065	0	0.02	0.666667	0	0.140234	1.51323	0
																																										0.585714	0	0.02	0.64	0	0.140234	1.46203	0
																																										0.586364	0	0.02	0.616667	0	0.140234	1.45492	0
																																										0.587013	0	0.02	0.61	0	0.140234	1.4229	0
																																										0.587662	0	0.02	0.61	0	0.140234	1.44158	0
																																										0.588312	0	0.02	0.583333	0	0.140234	1.37697	0
																																										0.588961	0	0.02	0.576667	0	0.140234	1.37493	0
																																										0.58961	0	0.02	0.56	0	0.140234	1.366	0
																																										0.59026	0	0.02	0.533333	0	0.140234	1.2679	0
																																										0.590909	0	0.02	0.506667	0	0.140234	1.1781	0
																																										0.591558	0	0.02	0.5	0	0.140234	1.17243	0
																																										0.592208	0	0.02	0.483333	0	0.140234	1.14049	0
																																										0.592857	0	0.02	0.466667	0	0.140234	1.11641	0
																																										0.593506	0	0.02	0.46	0	0.140234	1.10414	0
																																										0.594156	0	0.02	0.453333	0	0.140234	1.11293	0
																																										0.594805	0	0.02	0.446667	0	0.140234	1.12161	0
																																										0.595455	0	0.0166667	0.436667	0	0.128233	1.16498	0
																																										0.596104	0	0.0166667	0.43	0	0.128233	1.15884	0
																																										0.596753	0	0.0166667	0.426667	0	0.128233	1.15574	0
																																										0.597403	0	0.0166667	0.416667	0	0.128233	1.14634	0
																																										0.598052	0	0.0133333	0.423333	0	0.114889	1.17561	0
																																										0.598701	0	0.0133333	0.416667	0	0.114889	1.14049	0
																																										0.599351	0	0.0133333	0.406667	0	0.114889	1.10394	0
																																										0.6	0	0.0133333	0.4	0	0.114889	1.07573	0
																																										0.600649	0	0.01	0.386667	0	0.099665	1.06816	0
																																										0.601299	0	0.01	0.366667	0	0.099665	1.05321	0
																																										0.601948	0	0.01	0.356667	0	0.099665	1.05189	0
																																										0.602597	0	0.01	0.33	0	0.099665	0.981995	0
																																										0.603247	0	0.01	0.32	0	0.099665	0.941926	0
																																										0.603896	0	0.01	0.316667	0	0.099665	0.94128	0
																																										0.604545	0	0.01	0.316667	0	0.099665	0.934147	0
																																										0.605195	0	0.01	0.316667	0	0.099665	0.934147	0
																																										0.605844	0	0.01	0.31	0	0.099665	0.93281	0
																																										0.606494	0	0.01	0.303333	0	0.099665	0.894795	0
																																										0.607143	0	0.01	0.296667	0	0.099665	0.874378	0
																																										0.607792	0	0.01	0.296667	0	0.099665	0.878195	0
																																										0.608442	0	0.01	0.283333	0	0.099665	0.803247	0
																																										0.609091	0	0.01	0.273333	0	0.099665	0.792073	0
																																										0.60974	0	0.01	0.256667	0	0.099665	0.738879	0
																																										0.61039	0	0.01	0.256667	0	0.099665	0.738879	0
																																										0.611039	0	0.01	0.256667	0	0.099665	0.738879	0
																																										0.611688	0	0.01	0.256667	0	0.099665	0.747877	0
																																										0.612338	0	0.01	0.253333	0	0.099665	0.737769	0
																																										0.612987	0	0.01	0.25	0	0.099665	0.675045	0
																																										0.613636	0	0.01	0.236667	0	0.099665	0.639284	0
																																										0.614286	0	0.01	0.223333	0	0.099665	0.622963	0
																																										0.614935	0	0.01	0.223333	0	0.099665	0.622963	0
																																										0.615584	0	0.01	0.203333	0	0.099665	0.591457	0
																																										0.616234	0	0.01	0.193333	0	0.099665	0.580585	0
																																										0.616883	0	0.01	0.19	0	0.099665	0.578806	0
																																										0.617532	0	0.01	0.183333	0	0.099665	0.575174	0
																																										0.618182	0	0.01	0.176667	0	0.099665	0.547529	0
																																										0.618831	0	0.00666667	0.17	0	0.081513	0.543524	0
																																										0.619481	0	0.00666667	0.166667	0	0.081513	0.547621	0
																																										0.62013	0	0.00666667	0.16	0	0.081513	0.555664	0
																																										0.620779	0	0.00666667	0.173333	0	0.081513	0.586888	0
																																										0.621429	0	0.00666667	0.166667	0	0.081513	0.583114	0
																																										0.622078	0	0.00666667	0.156667	0	0.081513	0.57144	0
																																										0.622727	0	0.00666667	0.15	0	0.081513	0.549399	0
																																										0.623377	0	0.00666667	0.143333	0	0.081513	0.526351	0
																																										0.624026	0	0.00666667	0.14	0	0.081513	0.530413	0
																																										0.624675	0	0.00333333	0.13	0	0.057735	0.490478	0
																																										0.625325	0	0.00333333	0.123333	0	0.057735	0.471377	0
																																										0.625974	0	0.00333333	0.11	0	0.057735	0.438033	0
																																										0.626623	0	0.00333333	0.106667	0	0.057735	0.435032	0
																																										0.627273	0	0.00333333	0.1	0	0.057735	0.42102	0
																																										0.627922	0	0.00333333	0.0966667	0	0.057735	0.39307	0
																																										0.628571	0	0.00333333	0.0966667	0	0.057735	0.39307	0
																																										0.629221	0	0.00333333	0.09	0	0.057735	0.386087	0
																																										0.62987	0	0.00333333	0.0866667	0	0.057735	0.382505	0
																																										0.630519	0	0.00333333	0.0833333	0	0.057735	0.378859	0
																																										0.631169	0	0.00333333	0.0833333	0	0.057735	0.378859	0
																																										0.631818	0	0.00333333	0.0833333	0	0.057735	0.378859	0
																																										0.632468	0	0	0.08	0	0	0.366124	0
																																										0.633117	0	0	0.08	0	0	0.366124	0
																																										0.633766	0	0	0.08	0	0	0.366124	0
																																										0.634416	0	0	0.08	0	0	0.366124	0
																																										0.635065	0	0	0.0766667	0	0	0.362252	0
																																										0.635714	0	0	0.08	0	0	0.375148	0
																																										0.636364	0	0	0.08	0	0	0.375148	0
																																										0.637013	0	0	0.0766667	0	0	0.371369	0
																																										0.637662	0	0	0.0733333	0	0	0.358306	0
																																										0.638312	0	0	0.07	0	0	0.354286	0
																																										0.638961	0	0	0.07	0	0	0.354286	0
																																										0.63961	0	0	0.0666667	0	0	0.350187	0
																																										0.64026	0	0	0.0633333	0	0	0.326103	0
																																										0.640909	0	0	0.0566667	0	0	0.295092	0
																																										0.641558	0	0	0.0533333	0	0	0.290004	0
																																										0.642208	0	0	0.0533333	0	0	0.290004	0
																																										0.642857	0	0	0.0466667	0	0	0.267196	0
																																										0.643506	0	0	0.0466667	0	0	0.267196	0
																																										0.644156	0	0	0.0466667	0	0	0.267196	0
																																										0.644805	0	0	0.0466667	0	0	0.267196	0
																																										0.645455	0	0	0.0466667	0	0	0.267196	0
																																										0.646104	0	0	0.0433333	0	0	0.261438	0
																																										0.646753	0	0	0.0433333	0	0	0.261438	0
																																										0.647403	0	0	0.04	0	0	0.255508	0
																																										0.648052	0	0	0.0366667	0	0	0.2356	0
																																										0.648701	0	0	0.0333333	0	0	0.228904	0
																																										0.649351	0	0	0.0333333	0	0	0.228904	0
																																										0.65	0	0	0.0333333	0	0	0.228904	0
																																										0.650649	0	0	0.03	0	0	0.206338	0
																																										0.651299	0	0	0.03	0	0	0.206338	0
																																										0.651948	0	0	0.03	0	0	0.206338	0
																																										0.652597	0	0	0.0266667	0	0	0.198545	0
																																										0.653247	0	0	0.0266667	0	0	0.198545	0
																																										0.653896	0	0	0.0266667	0	0	0.198545	0
																																										0.654545	0	0	0.0233333	0	0	0.171913	0
																																										0.655195	0	0	0.0166667	0	0	0.128233	0
																																										0.655844	0	0	0.0166667	0	0	0.128233	0
																																										0.656494	0	0	0.0166667	0	0	0.128233	0
																																										0.657143	0	0	0.0166667	0	0	0.128233	0
																																										0.657792	0	0	0.0133333	0	0	0.114889	0
																																										0.658442	0	0	0.0133333	0	0	0.114889	0
																																										0.659091	0	0	0.0133333	0	0	0.114889	0
																																										0.65974	0	0	0.0133333	0	0	0.114889	0
																																										0.66039	0	0	0.0133333	0	0	0.114889	0
																																										0.661039	0	0	0.0133333	0	0	0.114889	0
																																										0.661688	0	0	0.0166667	0	0	0.128233	0
																																										0.662338	0	0	0.0133333	0	0	0.114889	0
																																										0.662987	0	0	0.0133333	0	0	0.114889	0
																																										0.663636	0	0	0.0133333	0	0	0.114889	0
																																										0.664286	0	0	0.0133333	0	0	0.114889	0
																																										0.664935	0	0	0.0133333	0	0	0.114889	0
																																										0.665584	0	0	0.00666667	0	0	0.081513	0
																																										0.666234	0	0	0.00666667	0	0	0.081513	0
																																										0.666883	0	0	0.01	0	0	0.099665	0
																																										0.667532	0	0	0.01	0	0	0.099665	0
																																										0.668182	0	0	0.01	0	0	0.099665	0
																																										0.668831	0	0	0.01	0	0	0.099665	0
																																										0.669481	0	0	0.01	0	0	0.099665	0
																																										0.67013	0	0	0.01	0	0	0.099665	0
																																										0.670779	0	0	0.00666667	0	0	0.081513	0
																																										0.671429	0	0	0.00666667	0	0	0.081513	0
																																										0.672078	0	0	0.00666667	0	0	0.081513	0
																																										0.672727	0	0	0.00666667	0	0	0.081513	0
																																										0.673377	0	0	0.00666667	0	0	0.081513	0
																																										0.674026	0	0	0.00666667	0	0	0.081513	0
																																										0.674675	0	0	0.00666667	0	0	0.081513	0
																																										0.675325	0	0	0.00666667	0	0	0.081513	0
																																										0.675974	0	0	0.00666667	0	0	0.081513	0
																																										0.676623	0	0	0.00666667	0	0	0.081513	0
																																										0.677273	0	0	0.00666667	0	0	0.081513	0
																																										0.677922	0	0	0.00666667	0	0	0.081513	0
																																										0.678571	0	0	0.00666667	0	0	0.081513	0
																																										0.679221	0	0	0.00333333	0	0	0.057735	0
																																										0.67987	0	0	0.00333333	0	0	0.057735	0
																																										0.680519	0	0	0.00333333	0	0	0.057735	0
																																										0.681169	0	0	0.00333333	0	0	0.057735	0
																																										0.681818	0	0	0.00333333	0	0	0.057735	0
																																										0.682468	0	0	0.00333333	0	0	0.057735	0
																																										0.683117	0	0	0.00333333	0	0	0.057735	0
																																										0.683766	0	0	0.00333333	0	0	0.057735	0
																																										0.684416	0	0	0.00333333	0	0	0.057735	0
																																										0.685065	0	0	0.00333333	0	0	0.057735	0
																																										0.685714	0	0	0.00333333	0	0	0.057735	0
																																										0.686364	0	0	0.00333333	0	0	0.057735	0
																																										0.687013	0	0	0.00333333	0	0	0.057735	0
																																										0.687662	0	0	0.00333333	0	0	0.057735	0
																																										0.688312	0	0	0.00333333	0	0	0.057735	0
																																										0.688961	0	0	0.00333333	0	0	0.057735	0
																																										0.68961	0	0	0.00333333	0	0	0.057735	0
																																										0.69026	0	0	0.00333333	0	0	0.057735	0
																																										0.690909	0	0	0.00333333	0	0	0.057735	0
																																										0.691558	0	0	0.00333333	0	0	0.057735	0
																																										0.692208	0	0	0.00333333	0	0	0.057735	0
																																										0.692857	0	0	0	0	0	0	0
																																										0.693506	0	0	0	0	0	0	0
																																										0.694156	0	0	0	0	0	0	0
																																										0.694805	0	0	0	0	0	0	0
																																										0.695455	0	0	0	0	0	0	0
																																										0.696104	0	0	0	0	0	0	0
																																										0.696753	0	0	0	0	0	0	0
																																										0.697403	0	0	0	0	0	0	0
																																										0.698052	0	0	0	0	0	0	0
																																										0.698701	0	0	0	0	0	0	0
																																										0.699351	0	0	0	0	0	0	0
																																										0.7	0	0	0	0	0	0	0
[truncated: 31 more columns]
