# Supplementary material for: Hippocampal spatial representations exhibit a hyperbolic geometry that expands with experience
Source: Nat Neurosci. 2022 Dec 29;26(1):131–9. doi: 10.1038/s41593-022-01212-4 (PMC9829541; doi:10.1038/s41593-022-01212-4)
Supplement: Source Data Fig. 3 — Statistical Source Data [file 41593_2022_1212_MOESM5_ESM.xlsx]

## Sheet: Fig3
panel a					panel d			panel e							panel f			panel g			panel h
Time	median	lower	upper		familiarity	radius		1st animal		2nd animal		3rd animal			delta entropy	speed		delta entropy	radius		time	% increase
40	11	9.5	11.5		2.97975	2.80577		ln(speed)	field size	ln(speed)	field size	ln(speed)	field size		0	0.340968		0	3.0303		3.73504	19.5652
50	11	10	11.5		3.14047	2.34777		-0.0786578	0.4318	0.253304	0.5588	-1.53125	0.635		1.79248	0.323518		1.79248	2.63158		4.06024	34.1463
60	11.5	10	13		1.83017	1.29634		-0.450495	0.9144	0.297756	0.5842	-1.47677	0.3048		0	0.555141		0	1.5873		4.32401	34.1463
70	13	11	15		2.45988	2.34341		-0.732346	0.6096	-0.822835	0.381	-0.272794	1.778		0.650022	0.413028		0.650022	2.7027		3.31058	0
80	13	11	13.5		1.42548	1.01587		-0.118663	0.3556	-0.824858	0.4826	0.12111	1.0922		0	0.712743		0	1.23457		3.72007	-1.78571
220	12.5	9.5	14.5		1.67615	1.88005		-1.13302	0.2794	-0.541053	0.3302	-0.581095	0.9144		0.650022	0.606151		0.650022	1.92308		3.6722	14.5833
230	13	11	16.5		1.76961	1.56224		1.06219	0.9652	-1.12009	0.381	-1.11254	0.4826		0.650022	0.574139		0.650022	1.88679		4.25659	36.6197
240	13	11	15.5		1.88379	2.3871		-1.06127	0.254	-0.965936	0.1778	-0.337332	0.381		0.650022	0.539338		0.650022	2.38095		4.68651	40.5797
250	14.5	12.5	17		1.71308	3.06331		-0.0969232	0.7874	0.111623	1.1938	-0.306695	0.7366		0	0.593084		0	3.125		5.01131	36.6197
260	13	10.5	14.5		2.27029	2.59305		-0.848178	0.2286	-0.42694	0.9144	-1.01473	0.762		1.25163	0.44752		1.25163	2.63158		3.51472	0
310	14.5	12.5	17		1.59468	0.686217		-0.714647	0.2286	-0.539418	0.9144	-1.34063	0.2794		0	0.637117		0	0.787402		3.90841	-2.0202
320	14	12	16.5		2.66925	1.2417		-0.697697	0.4318	-1.17179	0.889	-1.91502	0.1524		1.25163	0.380632		1.25163	1.36986		3.82955	-15.6522
330	14	12.5	16.5		2.15284	2.70384		-1.46674	0.254	-1.71971	0.2032	-0.891833	0.3556		1.25163	0.471934		1.25163	2.77778		3.66603	43.4211
340	14.5	12.5	16.5		1.34815	1.56043		-0.185802	0.9144	-0.495933	0.4064	-1.16888	0.508		0.650022	0.753625		0.650022	1.66667		4.0772	22.4719
350	14.5	12.5	17		1.82706	2.09254		-0.352857	0.3048	1.0394	0.6604	-0.215635	0.4572		0	0.556085		0	2		4.36702	31.3253
580	14	11	18.5		2.10484	2.13727		-0.582969	0.2794	-0.629464	0.7112	-0.341787	0.7112		1.25163	0.482698		1.25163	2.04082		3.73491	-9.16667
590	14	11.5	16		1.63954	1.44006		-0.155031	0.4572	-1.3714	0.2794	-0.401411	1.2954		0.650022	0.619688		0.650022	1.53846		4.09869	-0.909091
600	16	12.5	20		2.06532	1.60755		-1.1891	0.254	-0.333414	0.4064	-1.34893	0.381		0	0.491934		0	1.66667		3.39907	0
610	16	11.5	20		1.62768	1.19337		-0.541078	0.3302	-0.832405	0.2032	-2.09441	0.2794		0.650022	0.6242		0.650022	1.17647
620	14	11.5	16.5		1.39923	1.55744		-0.167453	0.254	-0.384015	0.4318	-1.08372	0.2032		0	0.726115		0	1.72414
					2.49046	2.38128		-1.52558	0.6096	-1.00368	0.9906	0.0838811	0.762		0.650022	0.407956		0.650022	2.27273
					2.00266	1.5594		-0.489037	0.7366	-0.372872	0.4826	-0.426945	0.4572		0.650022	0.507325		0.650022	1.6129
					1.79658	1.52794		-1.20235	0.381	-0.118638	0.889	-0.303565	0.8128		0.650022	0.56552		0.650022	1.92308
					2.46188	1.65554		-0.797699	2.8702	-0.315349	0.5842	-0.513956	0.5588		0.650022	0.412692		0.650022	1.81818
					2.21677	1.9377		-0.317266	0.5588	-1.17951	0.5334	-0.61372	0.8128		0.650022	0.458324		0.650022	2.27273
					1.91112	2.242		-0.351951	2.159	0.132676	0.2286	-1.00231	0.6858		0	0.531625		0	2.38095
					2.4085	3.55797		0.00808853	1.2446	-0.321579	0.508	-0.579168	1.3462		1.25163	0.421839		1.25163	3.33333
					2.71049	1.64805		-0.192771	0.3302	0.339013	1.4986	-0.689688	1.4732		1.25163	0.37484		1.25163	1.66667
					2.16165	2.04168		-1.57687	0.4826	-1.24219	0.5588	-0.753766	0.8636		0.650022	0.470011		0.650022	2.04082
					2.15531	1.52573		-0.524128	1.0668	-1.5765	1.0414	-1.37141	0.3556		0	0.471395		0	1.53846
					2.34518	2.23428		-0.617654	0.4318	-0.42694	1.0668	-0.506409	0.4826		1.25163	0.43323		1.25163	2.27273
					2.3009	1.40102		-1.02003	0.4572	-0.37815	0.9144	-0.864845	0.6604		0	0.441565		0	1.6129
					2.72572	2.39192		-0.965961	0.2286	-0.547226	0.4826	-0.770632	0.7874		1	0.372746		1	2.5641
					2.51812	1.8459		-0.426965	0.9144	-0.849864	1.8542	-0.528727	0.6096		1.25163	0.403476		1.25163	1.92308
					1.98066	1.23837		0.132651	0.3048	0.500401	0.3302	-1.19856	0.5334		0	0.512961		0	1.33333
					2.54895	2.72203		-0.509203	0.762	-0.324082	0.4826	-1.77687	0.254		1.25163	0.398596		1.25163	3.0303
					2.25149	1.71676		-0.272814	0.2286	-0.697672	0.4318	-0.0904723	0.3048		0.650022	0.451256		0.650022	1.96078
					1.98545	1.89004		0.587387	0.6604	-0.832405	0.6096	-1.03263	0.7366		0.650022	0.511723		0.650022	1.85185
					1.71645	2.04407		1.71962	1.1176	0.333347	0.5588	-0.155011	0.4572		0	0.591918		0	2.12766
					2.24218	1.77005		-0.560496	0.762	-0.0104248	0.3302	-1.25362	0.4572		0.650022	0.453131		0.650022	2
					2.0028	1.29356		-1.21728	0.3556	-0.678254	0.4572	-0.806876	0.8636		0.650022	0.50729		0.650022	1.38889
					1.97555	1.55238		-0.735437	0.4318	-1.11588	0.8636	-1.78914	0.2286		0.650022	0.514288		0.650022	1.85185
					1.87761	1.4071		-0.0904923	0.3048	-1.24817	0.5842	-0.901402	1.016		0.650022	0.541112		0.650022	1.88679
					1.76249	1.65877		-1.07516	0.3302	-0.601293	0.4572	-0.0904723	0.3048		0.650022	0.576456		0.650022	1.75439
					1.59632	1.28235		-0.629489	0.1778	-1.43296	0.5334	-0.647487	0.2794		0	0.636462		0	1.47059
					2.58328	3.09589		-1.12011	0.381	-1.53974	0.508	-0.83241	0.3048		1.25163	0.393299		1.25163	3.33333
					1.64843	1.2406		-0.272814	0.7366	0.025704	0.7874	-1.33915	0.5334		0	0.616345		0	1.2987
								-0.0984605	0.635	-0.582944	0.5588	-0.406325	0.5334
								-0.272814	0.381	-0.755641	0.7366	-0.742797	0.635
								-1.37143	0.1524	-0.582944	0.2794	-0.870631	0.8382
								-1.21728	0.5334	0.142155	1.3462	-0.495937	1.016
								-0.581115	0.9144	-0.31201	0.635	-0.665836	0.6858
								-1.23789	0.2032	-1.22377	0.4318	-0.595567	1.0668
								-0.356195	0.5842	-1.05962	1.4224	-1.16781	0.9652
								-0.100964	0.4826	-1.65908	0.3302	-0.710008	0.7874
								-0.359825	0.2794	-1.70787	0.254	-1.45145	0.3048
								-0.629489	0.1778	-0.0749633	0.9906	-1.98759	0.2286
								-1.25364	0.2286	-1.125	0.7366	-0.444644	0.4064
								-0.521275	0.9906	-1.46803	0.5842	-0.914648	0.508
								-0.402867	0.9144	-0.228337	0.5842	-0.914648	0.508
								-1.02003	0.2286	-0.689683	0.7366	-0.378154	0.6858
								0.185019	1.2446	-0.678254	0.7112	-0.856742	0.7366
								-0.579839	1.6256	-1.57995	0.5842	-0.854715	0.4826
								-1.47679	0.381	-0.724774	0.7112	-0.609266	0.508
								-0.535178	0.254	0.0901165	1.1684	-0.0149647	0.5588
								-1.94052	0.254	-0.381003	0.889	-1.09947	0.3556
								-0.242042	0.8382	-1.71315	0.2286	-1.68649	0.2286
								-0.167453	0.508	0.0456647	0.5588	-1.7332	0.3302
								-0.212189	0.8636	-1.08372	0.508	-0.0496503	0.508
								-1.10411	0.6858	-0.991912	0.4826	-0.86058	0.508
								0.455425	0.7366	-0.310529	0.6604	-1.37141	0.4318
								-1.02003	0.9144	-0.000855321	0.5334	-0.272794	0.6096
								-0.752387	0.6604	-0.783615	0.381	-0.98656	0.6096
								-1.20437	0.3302	-0.238887	0.762	-0.272794	0.8128
								-0.489037	0.7366	-0.0721183	0.5588	-0.668107	0.8382
								-0.272814	1.3208	-1.64106	0.3556	-2.08517	0.2032
								-0.415915	0.3302	-0.504591	1.1684	-0.473465	0.4572
								-0.294793	1.143	0.0949357	0.9906	-1.02151	0.889
								-0.791608	0.635	-0.873563	0.4318	-0.444644	0.8128
								-0.640539	0.4572	-1.88223	0.2794	0.106696	0.9652
								-1.25863	0.635	-0.965936	0.381	-0.485355	0.9652
								-0.544748	0.4064	-0.228337	1.1684	-0.708112	0.5588
								-0.324107	0.4826	-1.27267	0.9906	0.0838811	0.762
								-0.87895	0.1524	0.112873	0.635	-0.167433	0.762
								-0.337352	0.762	-1.18908	0.4572	-0.591248	0.2032
								-0.442713	0.6858	0.0373659	0.381	-0.697677	0.8636
								-0.89852	0.5842	-1.48918	0.2032	-0.678259	0.3048
								1.26763	0.7112	-1.31078	0.4318	-0.965941	0.508
								-0.198706	0.3556	-1.85324	0.1778	-0.965941	0.7112
								-0.304563	0.7874	-0.455111	0.381	-1.96739	0.2286
								-0.617654	0.4318	-0.560471	0.6096	-1.44551	0.3302
								-0.399969	1.4986	-0.513951	0.2794	0.0585633	0.9906
								1.28937	1.5748	-0.0351174	1.3208	-0.11457	1.0414
								-0.0754544	1.7018	-1.32884	0.2032	-0.155011	0.4572
								-0.773589	1.016	-0.272789	0.3556	-0.819338	0.5588
								-0.0291918	1.8796	-1.33965	0.8128	-1.45479	0.5842
								-0.437117	0.7112	-0.124369	0.7366	-1.82507	0.4572
								-0.901423	0.4064	0.0636832	0.3556	-0.392595	1.397
								-0.739837	1.0668	-0.40632	1.2446	-1.59455	0.4064
								-0.560496	0.5334	-0.0679946	0.6858	-0.678259	0.4572
								-1.15833	0.8382	-0.503901	1.27	-1.47677	0.4572
								-0.990059	1.0414	-0.292592	1.27	-0.601817	1.9558
								-0.212189	0.4318	-1.65908	0.2794	-0.871912	1.9812
								-0.783639	0.1524	-0.403409	1.0922	-0.400627	0.5588
								-0.901423	0.4064	-0.669204	0.9398	-0.14918	1.0922
								-0.304563	0.7874	0.00346434	0.7366	-0.22015	0.9906
								-0.423096	0.9398	-1.08854	0.5842	-1.12501	0.7366
								-0.783639	0.2286	-0.390572	0.6096	-0.783619	0.3048
								-1.08957	0.4826	-0.495933	0.3048	-0.0786378	0.4318
								0.132651	0.6858	-1.39672	0.6604	-0.83241	0.2032
								-1.90857	0.381	-0.272789	0.8128	0.420353	0.1524
								-0.989492	0.5334	-0.368099	0.254	-1.08035	0.8382
								-1.09949	0.889	-1.0911	0.381	-0.921489	1.7526
								-0.900003	1.1938	-1.46671	0.254	-0.414205	2.0066
								-0.378174	0.2286	-1.51248	1.1176	-0.99334	0.9144
								-0.177504	0.5588	0.0949357	0.3302	-0.742797	0.381
								-0.203821	0.381	-0.701785	1.4224	-0.535158	0.254
								-0.12621	0.5588	-1.0429	0.635	-1.02657	0.4064
								-0.183202	0.889	-0.215631	0.4572	-0.161568	0.4826
								0.0636584	0.3556	-1.24219	0.5588	-0.83241	0.2032
								-0.945758	0.635	-0.0576777	0.7874	-1.31876	0.3302
								-1.46674	0.508	0.0456647	0.5588	-0.678259	0.3048
								0.407088	1.905	-0.840773	0.4318	0.0148882	0.6096
								0.979949	2.667	-0.987442	0.5842	-1.17624	1.1938
								0.943581	2.7432	-0.238887	0.762	-1.42142	0.3302
								-1.23789	0.2032	-1.2488	0.6604	-1.85324	0.3556
								-0.549067	1.1176	-0.714622	0.4572	-1.01637	0.7366
								-0.312035	0.635	-0.0630685	0.9398	-0.549047	0.5588
								0.247062	0.9398	-0.417971	0.8128	-1.8552	0.381
								-0.0168805	0.7874	-0.874964	0.5842	-0.111526	1.1938
								-0.208275	0.4064	-1.03189	0.5588	-1.06602	0.4826
								-0.443439	1.0922	-0.315349	0.5842	-0.742797	0.254
								-0.406345	0.3556	-0.8271	0.6858	-0.703577	0.3302
								-1.1891	0.3556	-0.0450051	1.3716	0.1019	0.4064
								-0.796062	0.4064	-1.09727	1.4478	-0.965941	0.2032
								-0.860601	0.254	-0.15946	0.7112	-0.51574	1.016
								-1.1891	0.1524	-0.524103	0.889	-1.57208	0.381
								-1.28045	0.5842	-0.626429	0.8382	-1.47149	0.4826
								-0.591268	0.2032	-0.956804	1.397	-0.818021	1.016
								-0.118663	0.3556	-0.535153	0.254	-1.5512	0.5588
								-0.272814	0.4064	-1.18908	0.3048	-0.46695	0.7112
								-0.00711069	0.762	0.223648	0.5842	-1.06125	0.381
								-1.17905	1.016	-0.613716	0.8128	-1.53846	0.2794
								0.10188	0.4064	-0.917927	0.8128	-0.00709067	0.762
								-0.390597	0.2032	-1.26604	0.254	-0.965941	0.3048
								-1.0037	0.3302	-0.708107	0.2794	-0.228342	0.5842
								-1.44504	1.2192	-0.118638	0.7112	-1.54576	0.1778
								-1.47679	0.3048	-1.21725	0.7112	-1.37141	0.2286
								-2.04352	0.4064	-0.549042	1.6764	-1.25808	0.7112
								-0.272814	0.5588	-0.304042	1.6002	-1.16954	0.7874
								0.132651	1.2192	-0.297482	1.016	-0.069853	1.2446
								-0.475755	1.016	-0.783615	0.6858	-0.00452984	0.4318
								-0.527706	0.7874	-1.75439	0.254	-0.150192	0.6604
								-0.329972	0.4318	-0.735413	0.8636	-0.146042	1.0668
								-0.455135	0.254	-0.20133	0.7366	-0.390577	0.4064
								-0.598236	0.3302	-0.464456	1.8034	-1.00676	0.3048
								-0.272814	0.3048	-1.56377	0.2794	-1.23787	0.4064
								-1.32887	0.2032	0.23276	1.6002	-1.54131	0.2286
								-1.37143	0.1778	-1.47676	0.4572	-0.346902	0.3302
								-1.55616	0.5842	-0.0496455	0.889	-0.189412	0.635
								-1.26445	0.5842	-0.637432	0.635	-0.691504	0.635
								-0.177504	0.5588	-0.919416	0.2794	-0.489858	0.8382
								0.0949109	0.3302	-0.272789	0.5334	-1.37141	0.6858
								0.132651	0.3048	-1.53304	0.4826	-1.49401	0.5842
								-0.146062	1.0668	-0.272789	1.2192	-0.406325	1.0668
								-0.134664	0.7874	-1.16009	0.5334	-0.378154	0.2286
								-1.14465	1.1684	-0.230229	0.6096	0.1019	0.4064
								-0.535178	0.254	-0.328359	0.889	-1.7332	0.3302
								-1.2602	0.4826	-1.16376	0.8128	-0.506409	1.4478
								-0.230254	0.6096	-0.326856	1.3716	-0.965941	0.6858
								-1.75244	0.5842	-1.32884	0.2032	-0.0214794	0.6858
								-0.210293	0.8382	-1.23205	1.0414	-0.734139	0.7366
								-0.272814	0.4318	-0.655781	1.143	-1.54131	0.4572
								0.0148682	0.508	-0.144956	0.635	-0.747252	0.7112
								-0.185802	0.3048	-0.981937	0.7874	-0.155011	0.2286
								-0.0592398	0.6604	-0.455111	0.762	-0.758302	0.2032
								-2.14462	0.1524	-1.3714	0.2794	-0.111526	1.1938
								-0.524128	0.3556	-1.29569	0.8128	-1.12009	0.5334
								-0.0214994	0.2286	-1.43353	0.6604	-0.0614847	0.5334
								-0.0775051	1.5748	-1.49203	0.3302	-0.272794	0.7112
								-0.582969	0.2794	-0.535153	0.254	-2.38576	0.2794
								-0.524128	0.3556	-1.3714	0.508	-0.991916	0.4826
								-0.509203	0.381	-2.05257	0.3556	-1.06125	0.381
								-1.78916	0.2286	-1.14183	0.3302	-0.783619	0.6096
								-0.285553	1.9812	-1.12009	0.3048	-0.854715	0.4826
								-0.550446	0.635	-0.664831	0.635	-0.293413	1.2192
								-0.860601	1.651	-0.272789	1.016	-1.00814	1.4732
								-1.01725	0.4826	-2.1749	0.254	-0.704927	0.9398
								-0.517936	0.4572	-0.455111	0.381	-0.644357	0.508
								-0.965961	0.254	-0.0214746	0.4572	-0.235054	0.6858
								-0.89852	0.5842	-1.01473	0.762	-0.495937	0.4064
								-0.407989	1.9304	0.340315	0.6096	-0.24422	1.8034
								-1.68988	0.2032	-0.272789	0.889	-0.649271	0.889
								0.0906871	2.667	-1.3914	0.8382	-0.202176	1.1176
								0.0148682	0.508	-1.14826	0.254	-0.965941	0.3048
								0.321893	1.4732	-1.16009	0.3556	-0.272794	1.0922
								-0.371254	0.7366	-0.582944	0.2794	-1.3888	0.4826
								-0.944908	0.6096	-1.3714	0.5334	-0.375978	1.1684
								0.0148682	0.3048	-0.320417	1.0414	-1.64107	0.3556
								-0.460866	0.7366	-1.43594	0.381	-0.820759	0.9398
								-1.42144	0.3302	-0.155006	0.2286	-0.749718	0.9144
								-0.344273	0.6858	-0.40999	0.8636	-0.0904723	0.762
								-0.390597	0.6096	-0.272789	0.5842	-0.626434	0.8382
								-0.891853	0.5334	-0.912448	1.2192	-1.31425	0.3048
								-0.918559	1.3716			-1.02657	0.4064
								-0.455135	0.254			-0.203801	1.143
								-0.473485	0.2286			-0.678259	0.4572
								-0.741193	1.9558			-0.341787	1.778
								-1.67461	0.8128			-1.15518	0.6096
								-1.38581	0.5842			-0.724779	0.3556
								-0.272814	0.4318			-1.00368	0.3302
								0.886423	1.2954			-1.02478	0.8382
								-0.609286	0.381			-0.99769	0.7874
								-0.786913	1.5494			-0.406325	0.7112
								0.0308686	1.0668			-0.76527	0.2794
								-0.783639	1.3716			-0.378154	0.2286
								-0.42462	1.5494			-0.891833	0.7112
								-0.461405	1.3462			-0.696277	1.397
								-0.792689	0.5588			-0.185782	0.6096
								-0.560496	0.3048			-0.547231	0.4826
								-0.484123	0.4318			-0.385272	1.0668
								-0.352857	0.3048			-0.945738	0.635
								-0.305604	0.762
								-0.594397	0.7366
								-0.742817	0.254
								-0.272814	0.2286
								-1.38796	0.508
								-0.355052	0.889
								-0.591268	0.2032
								-0.529534	1.0414
								-0.272814	0.6858
								-0.575095	0.4318
								-0.455135	1.397
								-0.678279	0.6604
								-0.783639	0.1524
								-0.167453	0.254
								-0.544748	0.4064
								-1.01475	1.016
								-0.935189	0.8382
								-0.560496	0.9144
								0.333322	1.6764
								-2.11109	0.1778
								-0.309182	0.6858
								0.388585	1.5748
								0.793009	2.286
								-0.0610556	3.3274
								-0.912851	0.7366
								0.0734624	1.0414
								-0.658476	0.4318
								-0.560496	0.3048
								-1.01475	0.508
								-0.372897	0.4826
								-1.1891	0.3048
								-0.783639	0.1524
								-1.30955	1.27
								-1.25364	0.762
								-1.38467	0.635
								-0.708132	0.5588
								-0.333438	0.4064
								0.00589955	0.9398
								0.238012	0.381
								-0.691524	0.635
								-1.34326	0.3048
								-0.368124	0.254
								-1.02659	0.6096
