# Supplementary material for: Hippocampal spatial representations exhibit a hyperbolic geometry that expands with experience
Source: Nat Neurosci. 2022 Dec 29;26(1):131–9. doi: 10.1038/s41593-022-01212-4 (PMC9829541; doi:10.1038/s41593-022-01212-4)
Supplement: Source Data Fig. 4 — Statistical Source Data [file 41593_2022_1212_MOESM6_ESM.xlsx]

## Sheet: Fig4
panel a			panel b				panel c			panel e					panel f													panel g
# spikes	error		Time	c estimate	SE		radius	c estimate		# neurons	exp	unif	lognormal		radius	Fisher info												# neurons	Optimal radius
6.2927	31.9386		40	0.123658	0.0198662		11	0.123658		50	7337.4	5749.52	5424.04			N=50	100	200	400	800	1600	3200	6400	12800	25600	51200		50	5.48437
6.52842	30.1237		50	0.134056	0.0201872		11	0.134056		100	17694.3	13016.3	11952.4		1	69.1703	79.9589	91.0301	105.832	109.533	122.999	130.22	143.211	151.3	160.808	171.573		100	6.23148
7.13619	26.9361		60	0.0962723	0.0137156		11.5	0.0962723		200	41445	30757.3	25303		2	112.829	129.289	143.086	162.681	173.972	200.655	212.638	229.359	238.882	255.884	272.196		200	7.10218
7.67249	25.4003		70	0.150609	0.0101115		13	0.150609		400	96171.6	64731.5	52616.5		3	135.193	153.66	171.349	192.44	216.577	231.186	251.37	281.048	294.206	314.467	330.67		400	7.7388
8.07078	22.0765		80	0.111475	0.0112864		13	0.111475		800	216524	143245	107041		4	140.337	171.617	186.676	216.038	239.47	265.03	283.023	313.674	330.46	351.942	369.403		800	8.68407
			220	0.181867	0.0190145		12.5	0.181867		1600	483219	314533	216734		6	161.406	184.217	209.308	233.032	262.774	292.441	309.268	345.225	366.099	394.272	417.14		1600	9.82095
			230	0.252562	0.0309328		13	0.252562		3200	1.0379e+06	692713	436043		8	146.748	176.943	207.225	240.429	270.655	302.012	324.345	356.918	381.576	413.691	438.723		3200	10.7667
			240	0.191439	0.0183837		13	0.191439		6400	2.28428e+06	1.46444e+06	875213		10	137.921	167.57	202.136	243.216	273.908	291.594	320.762	360.577	389.372	421.785	446.275		6400	11.2803
			250	0.207063	0.0249053		14.5	0.207063		12800	4.88417e+06	3.08902e+06	1.74846e+06		12	126.845	159.829	201.714	238.72	264.648	293.033	328.031	360.014	392.134	424.052	447.581		12800	12.2653
			260	0.243572	0.0211915		13	0.243572		25600	1.05905e+07	6.4929e+06	3.51217e+06		16	110.839	147.89	186.808	226.878	255.693	284.728	313.451	353.613	388.486	420.767	443.855		25600	12.9796
			310	0.168339	0.0432417		14.5	0.168339		51200	2.24626e+07	1.39202e+07	7.03192e+06		20	102.267	138.128	169.847	203.176	247.747	273.286	317.283	344.795	378.966	412.209	436.962		51200	13.94
			320	0.240332	0.0319427		14	0.240332							24	81.8924	125.318	156.48	190.582	229.67	262.994	288.322	335.207	367.461	401.326	429.745
			330	0.234872	0.0478444		14	0.234872							28	70.053	109.037	142.43	178.205	217.396	248.623	291.27	325.328	355.685	390.686	422.546
			340	0.188697	0.0272442		14.5	0.188697
			350	0.207356	0.0288898		14.5	0.207356
			580	0.235981	0.0349999		14	0.235981
			590	0.328903	0.0406214		14	0.328903
			600	0.264734	0.0222081		16	0.264734
			610	0.328727	0.0349595		16	0.328727
			620	0.274348	0.0319026		14	0.274348
