# Supplementary material for: Hippocampal spatial representations exhibit a hyperbolic geometry that expands with experience
Source: Nat Neurosci. 2022 Dec 29;26(1):131–9. doi: 10.1038/s41593-022-01212-4 (PMC9829541; doi:10.1038/s41593-022-01212-4)
Supplement: Source Data Fig. 5 — Statistical Source Data [file 41593_2022_1212_MOESM7_ESM.xlsx]

## Sheet: Fig5
panel a													panel b
radius	Fisher info												# neurons	Optimal radius
	N=50	100	200	400	800	1600	3200	6400	12800	25600	51200		50	3.61257
1	18.5423	20.9575	24.2256	27.0513	29.833	32.9054	35.3183	38.3607	40.8761	43.5997	47.1795		100	4.56762
2	28.5136	34.3968	38.7378	43.7695	49.4733	53.3628	59.0942	62.7745	67.053	70.8535	74.5104		200	5.45176
3	31.6257	40.4506	45.0183	53.4009	60.96	65.2439	72.6738	76.3307	82.7414	88.4307	94.0488		400	6.05424
4	36.0352	41.7161	51.4036	56.5581	63.6235	71.3469	80.2031	85.5353	92.4972	97.4771	104.061		800	6.9136
6	34.1458	43.9128	52.1533	60.3304	67.7621	77.7367	84.9442	95.8322	100.242	106.794	116.576		1600	7.57294
8	32.1759	41.2385	49.9089	57.7709	67.4981	76.503	87.5901	96.3342	103.992	109.354	121.758		3200	8.45653
10	28.1046	38.2319	47.4703	57.906	68.0928	76.7611	82.5748	94.9712	103.827	109.326	123.295		6400	9.09248
12	24.0584	34.2629	46.0607	54.2501	64.2543	73.8552	80.7092	93.6455	103.662	108.449	122.793		12800	10.1747
16	19.6236	29.7822	38.894	48.6064	59.4659	68.9603	77.0989	89.6232	97.7259	105.945	119.238		25600	11.0006
20	16.2921	24.6625	31.8597	42.8445	58.8909	67.0972	77.0016	85.3545	95.7047	103.482	115.553		51200	11.8881
24	11.207	17.7497	29.6839	39.6604	51.0675	60.8054	68.4993	79.2237	90.6948	101.136	112.71
28	9.36074	15.8656	26.7783	34.0883	46.9247	58.6391	69.2856	77.8397	86.5444	98.738	110.2
34	6.92629	12.8154	21.4634	32.7291	41.338	52.2082	62.2503	73.7709	89.8279	94.9998	106.327
42	4.57717	8.75019	13.8553	23.2409	34.7043	44.4853	56.1949	65.4786	76.1894	89.8745	101.189
50	3.14516	7.2193	11.9248	22.1141	35.4315	38.4555	52.9124	62.7207	75.3819	84.9046	96.6066
