# Supplementary material for: Hippocampal spatial representations exhibit a hyperbolic geometry that expands with experience
Source: Nat Neurosci. 2022 Dec 29;26(1):131–9. doi: 10.1038/s41593-022-01212-4 (PMC9829541; doi:10.1038/s41593-022-01212-4)
Supplement: Source Data Fig. 6 — Statistical Source Data [file 41593_2022_1212_MOESM8_ESM.xlsx]

## Sheet: Fig6
middle panel samples		right panel samples
0.220628		1.18021
0.190162		0.564411
0.550958		0.33881
0.202109		0.719002
0.497577		0.706802
0.108102		0.569648
0.80809		0.38581
1.45148		0.317116
0.571438		0.407026
0.560129		0.443199
0.164428		0.0994152
0.637949		0.488914
0.616859		0.175161
1.03696		0.198016
0.39849		0.86586
0.176717		0.159346
0.163587		1.17215
0.302504		1.12376
0.243647		1.53136
0.149278		0.24169
0.278998		0.419108
0.0924779		0.912896
0.224063		0.337185
0.287463		0.282272
0.156409		0.541764
0.17647		0.260934
0.174575		0.287642
0.14606		0.108873
0.143443		0.649787
0.345457		0.601913
0.159244		0.49985
0.128821		0.705327
0.302246		2.30412
0.131666		0.664543
0.335818		0.556563
0.148124		0.340376
0.382898		0.437545
0.639952		0.462977
0.45983		0.50819
1.41031		0.281858
0.571161		0.534073
0.520517		0.369698
0.222473		0.237925
0.399425		0.336574
0.55071		0.235479
0.148086		0.867686
0.68674		1.68125
0.217646		0.301034
0.525986		0.767206
0.203712		0.198117
0.207773		0.589694
0.141644		0.246762
0.0879994		0.759315
0.393182		0.116441
0.349257		0.78031
0.345579		0.133171
0.346826		0.236645
0.158027		0.621278
0.262745		0.749374
0.204135		0.0900661
0.193052		1.10328
0.176977		0.590655
0.250337		0.231928
0.516705		0.288219
0.123244		0.193059
0.13495		0.670987
0.226628		0.25486
0.163306		0.709698
0.214593		0.230895
0.317582		0.413232
0.154789		0.545604
0.425324		0.390862
0.0942611		0.203669
0.398804		0.595963
0.175072		0.360901
0.139565		0.698803
0.302077		0.284925
0.465389		0.225091
0.281424		1.0363
0.148008		0.709541
0.354733		0.489968
0.649135		1.24122
0.53525		1.05821
0.0944365		0.348801
0.26599		0.724171
0.415915		0.162039
0.166312		0.342692
0.224495		0.614831
0.60136		0.798717
0.37011		0.523911
0.301084		0.596295
0.502199		0.593202
0.351068		0.229629
0.662752		1.27512
0.271928		0.205985
0.173976		0.124787
0.225399		0.666456
0.545712		0.180661
0.482731		1.89549
0.192456		0.11523
0.37358		0.301338
0.366881		0.182755
0.106168		0.276307
0.205864		0.286363
0.42573		1.07123
0.173538		0.308477
0.201051		0.633717
0.105589		1.1308
0.967861		0.325733
0.300116		0.335818
0.196146		0.442272
0.134395		0.180067
0.438838		0.523299
0.113202		0.101044
0.468935		0.333655
0.725845		0.17162
0.165314		0.579074
0.317158		1.2091
0.170517		0.287926
0.679538		1.12174
0.466789		0.175333
0.101679		0.107838
0.125796		0.413411
0.653508		0.50492
0.191838		0.243678
0.673245		0.194571
0.193417		0.357748
1.60089		0.346436
0.305858		0.41087
0.27688		0.145983
0.268148		0.662752
0.131861		0.184165
0.212188		0.291463
0.322486		0.181435
0.262209		0.714909
0.192472		0.26279
0.146329		0.155525
0.454185		0.129237
0.132394		1.62637
0.146634		0.806134
0.147652		0.449196
0.355421		0.303227
0.213506		0.695701
0.340437		0.114676
0.110697		0.170363
0.578789		1.04318
0.328836		0.259013
0.370265		1.74142
0.235603		0.410805
0.942911		0.248575
0.0758233		0.936748
0.521702		0.445821
0.279693		1.09505
0.461274		0.36116
0.291073		0.321009
0.731421		0.45188
1.5641		0.186592
0.338642		0.29671
0.287926		0.552664
0.100227		0.366503
0.334273		0.596027
0.284971		0.241434
0.218313		0.148422
0.0977739		0.418763
0.179561		0.17033
0.562375		0.79812
0.849199		0.111169
0.0642833		0.633871
0.344539		0.76388
0.597867		0.398134
0.257312		0.794465
0.15652		0.628067
0.0425428		1.34108
0.726981		0.268625
0.261424		0.372209
0.189373		1.09502
0.282778		0.345114
0.204521		2.17214
0.132217		0.177047
0.504871		0.361532
0.177575		0.635723
0.206321		1.0794
0.14893		0.131654
0.298942		0.149947
0.293485		0.417733
0.488905		1.3035
0.172119		0.696528
0.737243		0.924106
0.127529		0.144829
0.132495		0.482026
0.200925		0.747189
0.267556		0.465208
0.354318		0.286516
0.135584		0.126343
0.24845		0.944782
0.167056		0.616859
0.145275		0.226121
0.161863		0.374062
0.33594		0.181223
0.499141		0.156733
0.346138		0.283299
0.05588		0.682593
0.302929		0.183774
0.683734		0.151582
0.19376		0.194801
0.241098		0.279889
0.270709		0.719223
0.135394		0.0676258
0.212268		0.840972
0.210487		0.38512
0.406871		0.369481
0.332901		0.136265
0.367729		0.263451
0.233904		0.208608
0.266258		0.197925
0.239328		0.111641
0.505605		0.434194
0.130262		0.59023
0.376725		0.290935
0.224243		0.209726
0.366157		0.217281
0.374596		0.141703
0.765162		0.141147
0.333199		1.3613
0.522726		0.449852
0.269752		0.267969
0.120127		0.294198
0.194248		0.41128
0.4469		1.35417
0.135921		0.631451
0.401123		1.00461
0.146279		0.462486
1.66396		0.39149
0.300671		0.910453
0.0911149		0.123969
0.221299		0.344177
0.375474		0.221248
0.103531		0.684626
0.210389		0.706755
0.272312		2.75488
0.521238		0.159761
0.251371		0.968358
0.763603		0.623296
1.50521		0.406672
0.195404		0.145486
0.177472		0.144643
0.443594		0.479579
0.463697		1.69263
0.500024		0.552646
0.209089		0.227006
0.35982		0.120355
0.210662		0.264222
0.329378		0.463453
0.353067		0.350069
0.168483		0.18126
1.11254		0.266674
0.253934		0.158558
0.298282		0.0985141
0.218939		0.277931
0.129226		0.228612
0.368357		0.442708
0.416455		0.709754
0.404194		0.130639
0.124287		0.621307
0.592609		0.135898
0.215651		1.59727
0.626421		1.78786
0.130715		0.434524
0.158562		0.289921
0.961511		0.165529
0.163537		1.81817
0.625041		0.508802
0.348063		1.15927
0.523905		0.38736
0.236216		0.241995
0.127469		0.405978
0.482054		1.22019
0.585196		0.505938
0.246451		0.995427
0.169603		1.43518
0.0534698		0.189966
0.08768		0.480816
0.644636		0.324422
0.892163		0.267361
0.193863		0.564847
0.939555		0.298674
0.383097		0.871512
0.424363		0.838185
0.210557		1.26262
0.655338		0.195099
0.814843		1.23895
0.146047		0.27101
0.432549		0.434786
0.920039		0.219294
0.500561		0.619225
0.528822		0.154536
0.504321		0.374981
0.269996		0.730137
0.0366673		0.490896
0.346057		0.268048
0.190927		0.245472
0.148548		0.982565
0.617309		0.637459
0.68666		0.102652
0.826009		1.89551
0.145034		0.185284
0.776133		0.497577
0.128009		0.585496
0.661668		0.344735
0.105488		0.404386
0.194571		0.352481
0.194064		0.204135
1.07123		0.273252
0.985336		0.936464
1.10831		0.210204
0.282969		0.19425
0.179144		1.66396
0.196108		1.17998
0.0880539		0.627479
0.226445		0.284743
0.500859		0.244267
0.138345		0.534033
0.774653		0.18852
0.128634		0.261194
0.51492		0.33481
0.18978		0.412704
0.715673		0.156169
0.306352		0.754557
0.310054		0.300485
0.124972		0.14606
0.564119		0.761366
0.233598		0.298379
0.165683		0.333559
0.370519		0.614667
0.648833		0.107302
0.550332		0.279313
0.105019		0.391464
0.172182		0.134535
0.208286		0.194719
0.0925068		0.121016
0.166756		0.963453
0.115326		0.261404
1.0008		0.628882
0.361575		0.161412
0.264549		0.320271
0.344075		0.733688
0.321661		0.429238
0.234447		0.418371
0.376717		2.11743
0.344655		0.419357
0.249392		0.313043
0.206863		0.19521
0.623933		1.50387
0.269391		0.553533
0.212578		0.246271
0.118303		0.280143
0.609816		0.201498
0.627733		1.50521
0.0808643		0.124821
0.498165		0.190721
0.120733		1.24606
0.309753		0.435533
0.202552		0.322816
0.239676		0.295591
0.26756		1.05084
0.279635		0.383944
0.23593		0.54576
0.293465		0.153083
0.532466		0.349547
0.346098		1.11256
0.525448		0.340749
0.131076		0.124831
0.132358		0.648913
0.205474		0.852109
0.180774		0.461274
0.683214		0.267926
0.374612		0.39445
0.300274		0.458527
0.170815		0.879209
0.252303		0.413092
0.164391		0.299009
0.400031		0.132406
0.0342873		0.235511
0.154488		0.594006
0.542568		1.27386
0.0671174		0.168354
0.458527		0.522678
0.543583		0.218829
0.209038		0.74097
0.369182		0.775487
0.266338		0.125675
0.15882		0.317582
0.360818		0.705758
0.120186		0.224089
0.201187		0.11396
0.170283		0.147937
0.382488		0.477323
0.436054		0.0547111
0.154983		0.295817
0.371589		1.19475
0.140587		0.165895
0.190446		0.375002
0.167981		0.115482
0.612794		0.127739
0.585552		0.115105
0.0930293		0.287705
0.169879		0.0825892
1.07836		1.64834
0.302069		0.274331
0.4887		0.35515
0.103901		1.14023
0.35189		0.188131
0.289346		0.552606
0.765674		1.11041
0.378309		0.119122
0.506887		0.694655
0.143698		0.1159
0.13248		0.117791
0.323832		0.57948
0.500557		0.279721
0.147123		0.210389
0.342763		0.704334
0.815326		0.355552
0.231848		0.31999
0.474905		0.0595214
0.673774		0.676877
0.659538		0.233172
0.356178		0.523321
0.444458		0.301383
0.416643		0.464667
0.1545		0.260536
0.193505		1.53192
0.412772		0.168903
0.237744		0.139083
0.453252		1.80026
0.450815		0.382695
0.145233		0.297027
0.371783		1.14785
0.0869244		0.534331
0.0588366		0.263335
0.688274		0.210064
0.106398		0.208881
0.212897		0.92492
0.233172		0.132066
0.356594		0.25574
1.0333		0.494785
0.819982		0.917871
0.0960296		0.338305
0.237739		0.582691
0.215341		0.263467
0.182312		0.10735
0.336945		1.13735
0.175704		0.947293
0.432149		1.6204
0.111931		0.579672
0.162699		0.992551
0.286413		0.953453
0.283449		0.129228
0.366407		2.20294
0.110762		0.794726
0.385549		0.152372
0.686375		0.84693
0.442001		0.30829
0.506808		0.699281
0.301254		0.218959
0.203102		1.42122
0.197504		0.0528535
0.136387		2.53795
0.0894162		0.677604
0.0963015		0.30965
0.168528		0.0744653
0.344177		0.445243
0.232604		0.441679
0.172469		0.25338
0.318496		0.174057
0.31705		1.75819
0.463631		0.135923
0.770561		0.332277
0.155399		0.640943
0.633983		0.758805
0.254781		0.281383
0.379864		1.33577
0.4102		0.192628
0.323571		0.320435
0.160512		0.938156
0.330978		1.54117
0.387175		0.319803
0.431447		0.115665
0.46031		0.383473
0.8671		0.179533
0.75429		0.15222
0.573307		1.07043
0.37847		0.499462
0.145697		0.518995
0.35266		0.330888
0.343943		0.0947227
0.132639		0.246504
0.225091		0.595228
0.694447		0.454592
0.167986		0.904467
0.317881		0.334985
0.681057		1.06488
0.324432		0.267532
0.510427		0.31131
0.75914		0.534713
1.68939		0.325759
0.333306		0.938644
0.582691		1.35364
0.401798		0.159226
0.505849		0.123601
0.401604		0.528871
0.239997		0.298396
0.31225		0.241555
0.413601		0.211415
0.498048		0.235603
0.658186		0.405655
0.546217		0.491757
0.617619		0.129173
0.568186		0.147022
0.318779		0.417152
0.393754		0.0762665
0.197881		0.948663
1.04571		0.269581
0.365838		0.177144
0.167625		0.585024
0.520151		0.193535
0.306703		0.470782
0.192451		0.397449
0.536342		0.221544
0.105524		0.422437
0.832233		0.680486
0.448567		1.03847
0.337983		0.424393
1.17076		0.385082
0.639479		0.189126
0.376849		0.790593
0.414082		0.134395
0.243601		0.390293
0.691833		0.244919
0.103716		0.146357
0.245212		0.961511
0.343936		0.272043
0.587705		0.453105
0.228859		0.406049
0.229642		0.214718
0.0956427		0.121694
0.0753105		0.105557
0.168094		0.267425
0.72402		0.300103
0.515252		0.280641
0.615392		0.948408
0.241197		1.48375
0.266035		0.587167
0.621341		0.390593
0.131359		2.56034
0.451636		1.13268
0.170191		0.533328
0.18643		0.80104
0.177169		0.271928
0.118404		0.0211828
0.485704		0.525821
0.30189		0.393439
0.0429629		0.332689
0.157834		0.176202
0.689927		0.21784
0.317116		0.420109
0.311574		0.180201
0.157634		0.665572
0.181744		0.295219
0.412337		0.986676
0.162923		0.25605
0.0820218		0.158581
0.490731		0.8924
0.529931		0.31812
0.620321		0.698144
0.238988		0.673571
0.152057		0.211518
0.424224		0.480549
0.948408		0.627583
0.294567		0.300489
0.0635566		0.220504
0.319002		0.365512
0.523911		0.161504
1.06151		0.468851
0.221576		0.331166
0.15746		0.407603
0.132556		0.298282
0.168736		0.262641
0.532162		0.211556
0.955552		0.775531
0.172572		0.484998
0.0977171		1.05464
0.454165		1.43516
0.263844		0.403654
0.685066		0.347514
0.471828		0.405423
0.306949		0.405401
0.112054		0.493278
1.03278		0.141907
0.128868		0.289929
0.756025		0.247418
0.410444		0.0812362
0.408689		0.185902
1.63437		0.471433
0.494121		1.99885
0.262595		0.269913
0.439224		0.54118
0.3923		0.376393
0.159722		0.349526
0.131206		0.166131
0.28501		1.47914
0.243658		0.134354
0.240342		0.455287
0.366503		0.163723
0.45581		0.353737
0.461424		0.387998
0.291104		0.273794
0.364788		0.150092
0.429665		0.238429
0.176637		0.233963
0.326449		0.530923
0.304347		0.415495
0.725209		0.294913
0.733842		0.168576
0.141174		0.260661
0.585465		0.305255
0.813381		0.985336
0.325625		0.163334
0.219964		0.271095
0.164606		0.68792
0.735192		0.238559
0.501044		0.18851
0.109389		0.149238
0.113586		0.601671
0.224125		1.09218
0.179859		0.362785
0.869467		0.321366
0.442272		0.524422
0.209391		0.157563
0.251193		1.62933
0.673071		0.236229
0.209726		0.770323
0.228935		0.303563
0.865949		0.174913
0.172469		0.281599
0.33881		0.500024
0.267946		0.393258
0.141081		0.330688
0.443394		0.409771
0.36557		0.199155
0.708062		0.491153
0.504079		0.433249
0.136443		0.632433
0.505215		0.359944
0.793561		0.520151
0.135589		0.609205
0.204609		0.168822
0.626786		0.377856
0.408936		0.580176
0.19671		0.147573
0.629941		0.228455
0.535263		0.0878716
0.110621		0.680371
0.660623		0.146727
0.668064		1.0243
1.63266		0.268715
0.230676		0.118303
0.399787		0.0957054
0.475449		1.37853
0.304724		0.125973
0.258602		1.62913
0.179775		0.965867
0.147663		0.240063
0.191398		0.520688
0.257134		2.73262
0.187817		0.542568
0.371371		0.205864
0.127009		0.344539
0.307925		0.511337
0.0855656		0.407555
0.304466		0.62356
0.303242		0.453372
0.339371		0.301553
0.545921		0.333306
0.690857		0.217848
0.423809		0.167566
0.124241		0.170283
0.412358		0.529584
0.125311		0.215523
0.117784		0.327331
0.161028		0.221207
0.253132		0.357642
0.363485		0.725845
0.178241		0.318222
0.447917		0.136784
0.797372		0.258322
0.439639		0.421971
0.338305		0.380575
0.366614		0.439751
0.407241		0.796862
0.125851		0.256366
0.414538		0.206061
0.0356542		0.33594
0.173344		0.118223
0.29254		0.580308
0.295219		0.164716
0.153319		0.75732
0.218669		0.271767
0.425199		0.475972
0.220249		0.392735
0.187268		0.736746
0.634547		0.989319
0.188941		0.19109
0.408405		0.19184
1.00773		0.139187
0.141452		0.193673
0.175905		0.518124
0.180067		0.324408
0.254848		0.54929
0.420748		0.763691
0.538633		1.00378
0.148794		0.26025
0.093387		0.128431
0.391464		0.241201
0.338052		0.26782
0.0969611		0.208566
0.528185		0.319149
0.293823		0.555448
0.149493		0.0799533
0.359036		0.462458
0.128798		0.174259
0.50681		0.7207
0.837364		1.06092
0.255422		0.208195
0.251739		0.487737
0.133124		0.172683
0.39587		0.432892
0.741551		0.684832
0.331469		0.288444
0.735366		0.780302
0.201345		0.118258
0.665433		0.11426
0.106011		0.403832
0.138041		1.2017
0.406		0.300424
0.542718		0.574583
0.39108		0.42077
0.311991		0.187829
0.92634		1.09962
0.122427		0.504565
0.208695		0.28823
0.163771		1.05913
0.443448		0.631393
0.202707		1.27103
0.212101		0.222101
0.162443		1.18706
0.164083		0.313098
0.201347		0.506846
0.674548		0.381031
0.308184		0.122094
0.135615		0.34488
0.688231		0.920039
0.276145		0.514946
0.285313		0.230122
1.23435		0.371087
0.984959		0.163987
0.269192		0.930726
0.483803		0.191668
0.836556		0.427709
0.709541		0.172572
0.241128		0.424041
0.211716		0.404041
0.678202		0.292476
0.213244		0.115326
0.479095		0.554269
0.382932		0.0471858
0.831785		1.57614
0.185264		0.108097
0.300489		0.556753
0.524118		0.514929
0.262249		0.276145
0.226192		0.185014
0.421547		0.744916
0.294663		0.288064
0.207644		0.405222
0.684772		0.334909
0.554269		0.426353
0.075034		0.176436
0.973878		0.755515
0.171004		0.568186
0.905842		0.79649
0.160016		0.583868
0.257773		0.270216
0.98357		0.328252
0.577017		0.177029
0.269646		0.169004
0.129173		0.651126
0.161504		0.339331
0.316379		0.145585
0.140573		0.309908
