# Supplementary material for: Hippocampal spatial representations exhibit a hyperbolic geometry that expands with experience
Source: Nat Neurosci. 2022 Dec 29;26(1):131–9. doi: 10.1038/s41593-022-01212-4 (PMC9829541; doi:10.1038/s41593-022-01212-4)
Supplement: Source Data Extended Data Fig. 1 — Statistical Source Data [file 41593_2022_1212_MOESM9_ESM.xlsx]

## Sheet: Extended Data Fig. 1
panel a
1st animal																																2nd animal
IBV model values												IBV experimental values				L1D model values												L1D experimental values				IBV model values												IBV experimental values				L1D model values
Betti 1				Betti 2				Betti 3				Betti 1	Betti 2	Betti 3		Betti 1				Betti 2				Betti 3				Betti 1	Betti 2	Betti 3		Betti 1				Betti 2				Betti 3				Betti 1	Betti 2	Betti 3		Betti 1
dim2	dim3	dim4	dim5	dim2	dim3	dim4	dim5	dim2	dim3	dim4	dim5	3.81951	2.77317	0.931707		dim2	dim3	dim4	dim5	dim2	dim3	dim4	dim5	dim2	dim3	dim4	dim5	dim2				dim2	dim3	dim4	dim5	dim2	dim3	dim4	dim5	dim2	dim3	dim4	dim5	3.80512	2.03841	0.923186		dim2	dim3
4.51585	3.19878	4.03049	2.26098	1.93537	2.12317	2.5439	1.01463	0.87439	0.897561	1.08537	0.467073					1.0491	0.85724	0.780285	1.20398	0.722634	0.996463	0.820024	1.27737	0.495203	0.918467	0.393516	0.590037	0.539089	0.830618	0.522577		2.71266	5.05121	5.05974	2.62873	1.32717	2.6899	3.6899	1.44239	0.209104	1.58748	1.07397	0.278805					1.1162	1.41705
4.45732	3.62561	3.85	2.20488	3.05488	2.0622	3.93415	0.754878	1.27073	1.04024	1.09756	0.52561					0.831341	0.5795	0.560683	1.38767	0.86639	0.742138	1.94404	1.56521	0.501293	0.354451	0.579159	0.425785	dim3				5.90612	3.64865	4.19061	3.19203	4.5064	2.10526	2.22475	2.07255	2.04694	0.679943	1.63016	0.657183					2.3654	0.757568
4.43049	4.04024	4.49878	2.75854	1.84268	3.33415	3.37073	2.5939	0.592683	1.15	3.13902	1.22927					0.98365	0.859768	0.894577	0.715081	0.948407	1.01366	0.832439	0.731577	0.540276	0.608508	2.21879	0.781508	0.52785	0.844813	0.499606		2.49218	2.55477	4.31721	2.27881	1.17781	1.75249	2.90612	2.30725	0.294452	0.86202	0.677098	0.509246					1.21337	1.24057
5.19878	5.3939	5.63537	1.54878	4.31707	3.47805	4.48537	0.680488	3.69512	2.28049	1.58415	0.545122					1.73455	1.82368	2.04128	1.83081	2.01211	1.30213	2.24347	1.54924	2.70017	1.41428	0.677248	0.592175	dim4				4.5064	4.14367	3.08677	4.22475	2.90469	4.50213	1.03414	2.75249	0.896159	1.7027	0.156472	1.86486					1.25258	0.605116
3.50122	4.16098	5.68171	2	2.67927	2.89756	3.55976	0.684146	0.569512	1.83537	1.26341	0.534146					0.765252	0.589793	1.95528	1.49137	1.45844	0.83587	1.16062	1.52301	0.684764	1.04799	0.423329	0.482955	0.541854	0.801374	0.545679		4.12518	3.47511	2.74964	1.71977	2.92461	1.88762	1.43954	0.86771	1.06259	0.465149	0.635846	0.349929					0.897207	0.635557
5.42317	5.08537	2.93049	4.76707	4.40244	1.4622	1.36829	3.22683	2.73293	1.45976	0.532927	3.02073					1.8025	1.39744	1.05641	1.51181	2.10087	1.40797	1.39618	1.66628	1.75588	0.558004	0.63298	2.25895	dim5				3.42674	3.24609	3.95164	2.72546	2.1707	1.95448	2.03414	1.57183	0.180654	0.290185	0.253201	0.260313					1.26303	0.576856
4.8561	3.02317	2.8	2.2061	3.26341	2.25	2.41585	0.759756	1.61707	1.12927	0.556098	0.0743902					1.07266	1.65698	1.22742	1.21289	1.1525	1.13115	1.48286	1.46915	0.919089	0.334053	0.652963	0.844825	0.618935	0.994634	0.475037		1.45946	3.18777	3.68279	3.21337	0.577525	1.30583	4.23898	2.81366	0.203414	0.590327	1.27738	1.13371					2.21301	0.978649
4.8	5.05122	3.58415	2.54146	2.25244	4.48415	1.67317	0.589024	1.0378	0.884146	0.44878	0.340244					1.30972	1.36197	0.839	1.18415	1.14254	2.0965	1.36915	1.61813	0.599431	0.644598	0.748004	0.706102					3.68706	3.61878	4.04552	3.01991	2.12945	2.49075	3.78378	1.49075	0.759602	1.72119	0.874822	0.241821					1.43798	0.738668
3.6122	2.7061	4.34024	3.10488	2.96951	1.45854	3.35244	0.968293	1.75732	0.682927	1.11829	0.0939024					0.779496	1.10869	0.932154	1.03145	0.782252	1.39692	1.03069	1.25715	0.987683	0.568264	0.518801	0.854947					5.38549	5.64154	2.76245	4.30014	3.04552	3.87482	1.78521	4.18492	1.21195	1.70128	0.312945	1.02418					1.88112	2.06747
3.05732	4.03902	5.16463	3.57927	2.15	1.28293	4.30732	1.86585	0.27439	0.65122	1.11098	0.380488					0.900577	0.975305	1.79479	1.0545	1.04797	1.23892	1.84002	0.685407	0.818894	0.41815	0.415346	0.642102					5.33001	3.3101	2.89474	1.89616	3.85349	5.19061	1.47795	1.12376	1.25747	3.49929	0.921764	0.109531					1.78998	1.00637
5.39878	3.33902	3.50732	1.32195	2.0439	2.2122	2.49268	1.00244	0.290244	0.813415	0.84878	0.3					1.75515	1.07214	0.500894	2.05387	1.06546	0.995488	0.753984	1.20687	0.859382	0.79272	0.551215	0.782972					5.20768	3.95875	4.51209	2.32717	3.1835	4.77952	2.80512	1.33855	0.911807	2.86629	1.43812	0.27596					1.76002	1.06147
3.26341	3.73537	2.91707	3.77561	1.75976	1.99024	0.835366	4.35854	0.396341	0.715854	0.107317	1.00122					0.869358	0.702809	0.924333	0.884244	1.07905	0.802049	1.83466	2.15649	0.700106	0.447573	1.04631	0.855053					3.46942	3.62589	3.46088	1.65861	2.31863	2.13798	1.10669	0.997155	0.523471	1.45235	0.386913	0.0142248					0.862926	0.720612
1.23293	6.09024	4.73415	2.5939	0.831707	4.2061	3.47683	1.84878	0.0853659	1.85732	2.08659	0.92439					2.60942	2.49709	1.2158	0.920846	1.8581	1.87072	1.71501	0.587122	1.07897	1.04517	1.18693	0.419045					3.3101	4.53627	3.82077	1.72404	0.778094	2.06686	4.52916	0.604552	0.110953	0.852063	1.5761	0					0.601446	1.1157
1.82073	3.92439	2.22561	3.55488	0.239024	3.90732	1.60976	1.18537	0	2.09756	1.34146	0.289024					2.3444	0.765256	1.57222	1.00961	2.38972	1.57311	1.34156	1.0448	1.08392	1.36441	0.735589	0.658817					4.31152	3.79801	2.81081	4.07539	2.34993	2.97582	1.00142	2.92603	1.0697	1.55903	0.153627	1.50071					0.981987	0.816629
5.67683	2.9622	4.50732	2.24634	4.4878	1.76951	2.64878	0.342683	3.42195	1.84512	1.14146	0.162195					2.08076	1.05864	0.938382	1.1459	2.03828	1.15402	0.900382	1.92821	2.50493	1.11318	0.47024	0.75028					5.29018	2.44239	3.75818	3.25605	3.72404	0.790896	2.01565	1.2973	2.14651	0.174964	0.523471	0.305832					1.70117	1.35127
0.0560976	3.63293	3.62683	3.83049	0	2.57805	1.97805	2.37683	0	0.576829	0.545122	0.823171					3.76446	0.955988	0.560488	0.975073	2.52972	1.30091	1.55233	0.921902	1.08392	0.476533	0.68824	0.549768					3.87909	4.43385	1.75107	2.3101	1.54623	1.95164	0.662873	2.09957	0.852063	0.765292	0.00711238	0.189189					0.864481	1.0751
4.23902	4.3561	2.5439	3.2122	3.31829	1.24878	0.763415	1.45732	1.05976	0.82561	0.220732	0.492683					1.00981	1.03857	1.29963	1.20459	1.06058	1.27203	1.90472	0.827163	0.837667	0.358272	0.906329	0.673768					5.71693	2.29445	4.88336	2.83215	2.69132	1.07112	4.51209	2.67994	0.73542	0.177809	2.44381	0.495021					2.41222	1.40668
3.37805	4.93293	2.72073	4.2439	0.67561	3.89756	1.35366	4.31341	0.531707	2.8439	0.0219512	2.71585					0.771943	1.342	1.1015	1.33924	1.8995	1.50313	1.56537	2.22123	0.744382	1.91722	1.11549	1.99406					3.77098	1.1522	3.22475	1.66287	3.12518	0.396871	2.19915	1.48933	0.933144	0.0284495	1.48364	0.732575					0.487259	2.61707
2.18415	3.30732	4.66707	3.23171	1.2939	1.05976	4.10244	4.24268	0.265854	0.165854	2.63537	1.76463					1.64824	0.732508	1.08624	0.889407	1.59954	1.5227	1.86179	2.39269	1.05743	0.861224	1.70644	1.1886					4.51636	3.26031	2.87909	2.17354	3.50213	1	0.621622	0.817923	1.36131	0.42532	0.369844	0.230441					0.917245	0.861304
3.99268	2.8561	5.11585	3.81341	3.60976	2.04024	3.54878	2.36463	1.95488	0.8	2.98902	0.946341					0.811366	1.20339	1.40801	0.734285	1.83272	1.22454	1.3131	0.727228	0.979325	0.405866	2.01048	0.481736					4.8606	3.52347	2.19203	2.77383	1.61309	1.40398	0.881935	1.39687	0.615932	0.751067	0.470839	0.250356					1.5234	0.648758
4.49634	3.12561	3.53537	4.47317	2.54634	1.17927	1.91585	2.53049	0.686585	0.530488	0.646341	3.76463					1.01805	1.40572	1.52348	1.58631	0.754187	1.4181	1.46424	1.26068	0.44474	0.512175	0.768419	2.93475					4.60455	5.40398	3.61309	3.92176	4.18065	3.7909	0.674253	2.13514	2.20057	1.76387	0.223329	0.513514					1.04416	1.71827
3.17073	3.78293	4.20976	4.25366	1.35244	3.62683	4.05	3.23537	0.369512	0.902439	1.90122	0.826829					1.13436	0.552248	0.795008	0.973423	2.0059	1.22049	1.57697	1.248	1.15493	0.364907	1.12421	0.436012					3.12233	2.06117	1.86629	3.47511	0.853485	1.37553	0.736842	1.38265	0.40256	0.768137	0.176387	0.29872					0.679455	2.13114
5.30244	3.30854	6.08537	3.16951	5.45488	2.40244	4.27927	1.4378	4.04268	1.00732	1.43171	0.432927					1.67374	0.93489	2.48011	0.381146	3.10698	1.008	2.09187	0.906528	3.02788	0.443061	0.67011	0.532093					1.61593	5.07112	4.76671	2.42959	0.429587	2.6899	3.32859	1.00996	0	1.29161	1.67425	0.152205					2.05944	1.67986
4.00366	6.00488	3.7878	4.05854	3.77439	2.34512	2.29024	2.19756	1.3622	1.75488	0.836585	0.807317					0.601211	2.35087	0.904675	0.743463	1.47363	0.789577	0.735959	0.729935	0.726114	0.852785	0.551427	0.435882					3.39972	5.17639	3.12376	3.7909	1.65149	3.6458	2.56046	3.06259	0.809388	1.27169	1.23755	1.08108					0.568445	1.58533
4.10732	4.30854	1.49878	3.52927	1.96585	2.57317	0.0219512	2.31707	0.478049	1.19512	0.0390244	1.17561					0.49874	0.946963	2.29082	0.554707	0.771154	1.34894	2.64619	0.579992	0.656089	0.556467	1.12618	0.46876					4.09104	3.56615	3.78521	1.63869	3.39687	1.06828	1.30014	0.43101	1.26743	0.352774	0.460882	0.0056899					0.89588	0.726008
4.77927	2.41829	4.0561	3.65732	2.85244	0.703659	2.45976	2.82439	0.907317	0.107317	0.886585	0.843902					1.29393	1.35915	0.921024	0.582537	0.798935	1.85252	0.800187	0.865081	0.338528	0.91976	0.618069	0.467102					4.48506	3.8606	3.86771	3.99289	2.73826	2.27312	1.83784	3.11238	1.08677	0.634424	0.627312	0.854908					1.25969	1.30078
3.57805	1.81341	3.90732	3.21829	1.54878	1.28537	2.66829	2.2439	0.353659	0.410976	1.98902	1.06585					1.05957	1.96408	0.912618	0.522756	1.15133	1.46354	0.906358	0.80061	0.849455	0.673581	1.02243	0.493736					3.24182	4.46515	3.82077	3.77809	1.20341	2.19488	2.57183	2.99004	0.97724	1.18634	0.928876	1.47226					1.26993	1.46008
3.05976	5.78049	2.94024	2.81951	3.06829	3.70732	2.76707	2.56585	0.882927	1.65122	0.4	0.742683					1.31116	2.11148	0.925626	0.635398	1.98337	1.34937	1.30738	0.726862	0.760927	0.999915	0.730467	0.722549					4.27169	1.80512	2.15363	3.87624	1.96017	0.221906	1.04552	2.67568	0.847795	0	0.271693	1.1707					0.855349	2.07955
4.31463	4.95488	3.57317	4.34146	2.43049	3.42561	2.27317	4.46341	1.17195	0.937805	1.5439	1.83415					0.88574	1.29243	0.723756	1.04922	0.662829	1.02646	0.685959	2.42146	0.79935	0.465354	0.653866	1.01038					3.97155	2.41963	3.96159	3.75391	2.2973	1.3229	3.44381	2.8293	1.0256	0.386913	1.2973	1.01422					0.907345	1.36961
2.83171	3.57195	2.31951	4.48049	1.66829	3.14878	0.210976	2.49756	0.960976	0.823171	0.00853659	0.939024					1.08274	0.741557	1.5246	1.19382	1.05111	1.06602	2.45716	0.872415	0.607602	0.666785	1.11852	0.42237					3.23613	3.33286	2.69701	2.15505	0.411095	1.63442	1.38834	1.67141	0.0967283	0.243243	0.332859	0.40256					1.34432	0.68395
4.30122	2.76463	4.9378	1.10732	3.89756	1.44146	4.03537	0.00609756	1.62683	0.236585	1.95122	0					1.30607	1.02359	1.18541	2.30518	2.02901	1.14767	1.54946	2.20106	0.642455	1.06595	1.00468	0.912476					3.76671	2.77809	3.31863	4.09246	2.98578	1.15363	2.8478	4.39403	2.22902	0.220484	0.391181	1.74111					0.694704	0.983163
4.65366	4.34878	4.33049	3.32561	2.96098	3.9561	4.11341	3.20244	0.803659	2.13415	1.86585	1.28049					1.18734	1.16235	1.46903	0.783829	1.13288	1.56806	1.59372	1.14115	0.768455	1.32596	1.05749	0.747614					4.08677	5.54908	4.25889	3.13087	0.86771	3.28876	2.47368	2.66714	0.403983	2.89189	0.849218	0.953058					0.908397	1.8705
2.86707	5.57561	4.3439	3.25366	1.05244	2.96098	3.55	0.912195	0.360976	1.07683	3.12073	0.264634					1.20634	1.86418	0.92187	0.753504	1.57742	0.829089	1.16962	1.44024	1.09739	0.577492	2.11742	0.659256					2.26458	2.57752	3.86344	3.16358	0.485064	2.0128	2.43243	1.96871	0.0284495	0.0881935	0.559033	1.12802					1.39638	1.16134
3.2622	5.09878	3.52927	2.02805	1.38171	4.54634	1.77561	1.19024	0.05	1.15488	0.0426829	0.479268					1.33129	1.4594	0.64087	1.37641	1.89022	2.03661	0.962878	1.23281	1.09046	0.62128	1.13352	0.577768					2.67141	2.81935	3.73257	2.90612	0.896159	2.52916	1.57326	2.06259	0.0355619	0.732575	0.71835	0.775249					1.482	0.911536
6.3439	3.72073	4.26463	3.79878	2.83537	1.69146	3.17683	1.7878	0.780488	0.253659	0.958537	0.668293					2.593	0.638833	0.753472	0.805593	0.803268	1.24454	1.56264	0.599463	0.657715	0.94172	1.02775	0.437313					1.72688	3.74822	3.0128	4.36273	1.08962	2.11664	1.89047	3.89047	0.334282	0.782361	1.36842	1.49929					1.92562	0.819066
4.55366	2.92683	2.84878	4.22195	4.84146	1.46951	1.82561	1.88902	3.2378	0.103659	0.342683	0.765854					0.972268	1.50084	1.4239	1.14731	2.46327	1.59316	0.935683	1.02074	2.25502	0.985053	0.797256	0.385963					3.35989	4.31579	2.35277	4.08393	1.44381	3.266	2.0569	4.47511	0.671408	1.8293	0.386913	4.15932					0.656382	0.8399
2.35	4.37683	2.90122	4.71951	0.67561	3.27683	1.74146	3.12195	0.135366	0.469512	0.378049	0.590244					1.47056	1.11849	1.15304	1.71421	1.85523	1.33209	1.00209	1.77759	0.953846	0.621492	0.855972	0.481931					4.15932	5.09815	2.8734	2.74822	3.50071	3.59317	0.702703	0.98862	0.28734	2.20768	0.0128023	0.584637					1.17824	1.54934
3.22195	6.17561	4.25976	3.66585	0.730488	3.3878	3.29512	4.40244	0.269512	0.902439	1.22683	1.34512					1.37233	2.53271	1.05137	0.779146	2.32324	1.65516	1.01558	2.23351	0.82678	0.35628	0.687533	0.746207					4.66999	4.21764	3.20341	3.67425	2.4808	2.78521	1.93741	0.951636	1.56472	0.379801	0.662873	1.28592					1.48737	0.943807
2.47927	3.29268	1.95122	1.51585	0.707317	2.59146	0.732927	0.486585	0.0853659	0.467073	0.137805	0.119512					1.4197	1.42736	1.84257	2.0002	1.83214	0.847504	2.00814	1.73976	1.04134	0.733492	1.14334	0.792963					3.80085	3.34851	4.16501	3.10384	2.61166	1.87198	2.75533	3.9559	1.16358	0.497866	0.785206	1.07255					0.473442	0.87403
3.69634	3.22073	3.11951	4.60732	4.09268	0.810976	2.88902	2.95366	1.81463	0.202439	0.579268	1.4378					1.42494	1.46214	0.872171	1.29256	1.58873	1.75813	1.5866	1.07858	1.43222	0.887939	0.841272	0.636793					4.1707	3.91892	4.20199	3.73115	3.23186	3.05548	3.1835	1.63442	0.725462	0.756757	1.40114	0.280228					0.874381	0.959815
4.85732	2.6	3.34024	4.65366	3.53902	2.14878	2.40732	2.56463	1.12927	1.02561	0.42561	1.71829					1.15995	1.15004	2.0316	1.3673	1.55237	0.920203	2.07781	1.00709	0.499496	0.414963	1.05301	0.909646					2.92461	2.76102	2.07824	3.67568	2.25889	1.67283	2.0256	1.36415	0.543385	1.18919	0.615932	0.527738					0.831185	1.59654
4.91951	5.67073	5.33171	3.52683	2.80366	3.14024	3.69756	2.56707	1.52439	0.8	1.5561	0.841463					1.19113	2.29783	1.80325	0.544195	1.62909	0.837789	1.28514	0.600236	0.906821	0.501614	0.669508	0.280768					3.07539	3.60171	4.39118	2.79516	1.21622	1.51494	3.04979	0.708393	0.300142	0.449502	0.550498	0					0.884595	1.86869
4.57805	4.79024	2.37805	3.59268	3.31463	4.20488	2.00488	2.05122	0.871951	2.15854	0.340244	0.829268					1.02624	1.33943	1.55782	0.805569	1.15981	1.86985	0.714	0.684089	0.813301	1.19072	0.786817	0.920915					4.72831	3.67568	4.43954	3.2276	3.66287	1.87624	4.09531	1.33001	1.00996	0.907539	0.968706	1.64865					1.55995	0.558317
2.97683	3.8378	3.95854	2.93415	1.37439	2.57195	2.95976	1.60976	0.307317	0.759756	0.490244	0.0536585					1.27185	0.88328	0.910805	0.936732	1.33139	1.06372	0.852341	0.68426	0.776602	0.621703	0.689915	0.858817					2.79232	3.09388	2.89189	2.70697	1.19915	2.23186	2.74111	1.72831	0.180654	0.524893	1.55903	0.583215					1.18672	0.842992
2.74512	2.86463	3.79512	2.82073	1.18659	1.99512	3.09756	1.9061	0.204878	0.589024	0.631707	0.471951					1.13776	0.992037	0.620602	0.953171	1.36372	0.837813	1.11241	1.27272	0.986098	0.564337	0.785175	0.728801					3.50071	4.15647	2.09388	3.26458	2.56757	1.96444	2.16785	2.25747	0.607397	0.697013	0.243243	1.02276					0.707402	0.650986
3.06585	2.43049	3.57317	4.20976	0.753659	1.99878	2.03659	3.4061	0.35122	0.257317	1.09878	0.880488					0.835122	1.55687	1.19148	1.05075	1.7846	1.00337	1.35317	1.45146	0.790195	0.76976	0.67376	0.500232					5.29018	4.54481	4.41963	4.62731	5.1394	3.22048	2.23186	3.88762	2.21195	1.47226	2.07112	1.45804					1.70058	1.12336
4.22683	1.70976	4.56951	2.89024	2.34756	0.534146	2.62195	2.24756	1.92439	0	0.959756	0.506098					0.791008	2.038	0.917577	0.724366	0.913081	2.01543	0.72635	0.937366	1.27285	1.02708	0.681541	0.44602					3.65292	3.05405	3.7909	4.59459	1.45946	0.677098	3.94879	2.5633	0.308677	0.102418	2.65576	1.0441					1.20474	1.59651
3.04756	2.41098	3.8	2.81951	1.37561	1.10244	2.37805	3.0378	0.0268293	0.642683	1.10976	1.21463					0.997154	1.54206	0.607496	0.640398	1.99032	1.81958	0.832252	1.68129	1.10588	0.943988	0.461882	0.599272					4.10384	4.2845	4.03841	2.73542	3.64723	3.20768	1.6771	1.97155	1.51067	2.1835	0.964438	0.782361					0.699682	0.87367
4.06829	3.69268	4.47073	3.52317	3.49268	3.53293	6.96463	2.41463	2.01463	1.10366	2.99512	1.44512					0.876122	0.496736	1.45902	0.453496	1.09882	1.34784	4.47433	0.579691	1.10699	0.364411	1.93389	0.758264					1.43101	4.1963	3.10384	1.80797	0.347084	1.65576	1.68848	0.674253	0.136558	0.537696	0.339972	0.196302					2.2072	0.661712
4.08902	1.4	4.87561	4.71463	2.55366	0.342683	1.26463	2.49024	1.11951	0.428049	0.187805	1.25488					0.88052	2.39545	1.22355	1.53533	1.18439	2.17774	1.75998	0.659585	0.618829	0.607126	0.946134	0.868606					4.06259	3.43954	3.44239	2.80654	2.35135	1.91038	2.77952	1.93457	0.394026	1.81792	0.72404	0.330014					0.633338	0.708862
2.68415	5.78902	3.42683	4.34878	0.576829	4.43902	3.74756	2.04634	0.586585	1.09268	1.42073	1.0378					1.29687	2.18147	1.35776	1.60728	2.03876	2.21182	1.81641	0.721878	0.529431	0.625256	0.566484	0.457581					4.27454	4.34282	3.59886	3.96728	2.84068	1.74395	1.8734	1.24751	1.23044	1.51494	1.61451	0.674253					0.763172	0.708056
6.00488	2.34878	4.15	3.82195	3.27561	1.19024	1.5878	2.85854	1.87927	0.49878	0.913415	2.02195					2.24191	1.54407	0.863463	0.881732	1.60163	1.37246	1.09892	1.41676	1.58969	0.71928	0.904346	1.22731					2.78378	2.93172	2.68279	3.61593	1.92888	2.41679	1.08819	1.76245	0.439545	0.825036	0.687055	0.512091					1.29435	1.12508
1.75122	5.53415	5.17561	4.0061	1.80244	3.82927	5.15122	3.46463	1.06585	1.16585	3.57805	1.97439					2.23941	1.9114	2.11595	1.06552	1.02412	1.44357	2.83894	1.69212	0.41948	0.709142	2.73414	1.21115					5.1266	2.01565	3.43812	2.75818	3.38265	1.57895	1.28876	2.64723	1.98862	0.807966	0.236131	1.26174					1.57199	1.75633
2.62439	2.91098	0.567073	4.57073	1.2	1.31829	0.154878	4.37805	1.35854	0.641463	0	1.51098					1.24502	1.08594	3.23484	1.26592	1.50193	1.2692	2.51326	2.23183	0.458106	0.806589	1.12706	0.961915					5.60171	4.06259	3.48649	4.18634	4.00284	3.59744	3.75818	2.99716	2.4495	0.770982	0.957326	1.13798					1.98765	0.941238
4.57561	4.24756	1.11463	3.55976	2.55976	2.10732	0.337805	2.00976	1.78171	1.01341	0.114634	1.35732					0.904268	0.905126	2.71857	0.893033	1.34449	0.927537	2.41259	0.816041	1.11585	0.929118	1.01243	0.645248					2.15078	3.13371	3.65007	4.43385	1.13087	3.49929	2.53343	3.05832	0.0241821	0.250356	0.849218	1.77098					1.539	0.758393
4.68659	4.03049	3.93171	4.20732	2.82317	3.74268	3.69634	2.97195	0.784146	0.886585	1.50976	0.828049					0.984057	1.23292	0.605301	1.38779	0.785447	1.47839	1.25139	1.16103	0.607886	0.582972	0.55002	0.485232					4.33713	4.16216	6.06259	5.42959	1.46373	3.46942	3.02418	6.18208	0.193457	1.35704	1.48791	2.51778					0.750474	1.1878
2.50732	3.37683	4.39878	3.30854	1.48537	2.62683	3.98902	2.39756	0.57561	1.47683	0.958537	0.621951					1.31324	0.689077	0.852553	0.929935	1.54174	0.80148	1.85026	0.952561	0.701049	1.26117	0.438809	0.508825					1.37553	2.94879	4.70413	2.14509	0.0640114	1.80228	4.00142	2.10811	0.118065	0.305832	2.13514	0.630156					2.28552	0.797378
1.67805	3.7378	4.87805	2.42683	0.156098	3.21585	3.9	2.08902	0	0.742683	2.6561	0.467073					2.29633	0.711752	1.49233	1.04155	2.51859	1.22136	1.54296	1.21103	1.08392	0.96511	1.63513	0.591427					2.74538	3.4367	3.80085	2.85775	2.00284	1.53201	1.98862	1.29587	0.72973	0.482219	1.16216	0.352774					1.04845	0.860394
6.59146	3.41098	4.17561	4.16585	4.70244	3.53537	2.17927	1.61829	2.5939	1.35122	0.773171	0.315854					2.7802	0.840394	0.798236	1.06878	2.55104	1.44593	1.09185	0.845106	1.77663	0.666955	0.504882	0.636703					1.61309	5.71408	4.36842	1.83642	0.614509	2.70413	3.3101	1.41821	0	1.10811	1.68137	0.214794					2.02629	2.03196
3.53537	4.32683	4.08293	2.11829	1.12195	1.8878	1.68537	0.897561	0.132927	0.902439	0.412195	0.940244					0.608659	0.848028	1.05576	1.50364	1.60234	0.710268	1.17489	1.33554	0.976163	0.496874	0.73863	0.781167					2.39403	1.66572	2.45519	2.5889	0.816501	0.0369844	1.30868	2.43101	0.1266	0.0483642	0.338549	0.55761					1.25919	2.03738
6.74268	4.21951	4.47683	3.37073	5.65244	2.69756	4.25854	1.62317	3.6939	0.708537	1.43415	0.613415					3.06765	1.12425	0.764309	0.475374	3.5528	0.870984	1.74516	0.916537	2.7122	0.531272	0.626045	0.754297					4.3926	2.42248	3.94452	3.07539	2.93599	1.32859	1.30156	0.887624	0.372688	0.0853485	0.576102	0.266003					0.923239	1.85623
5.40366	4.15976	3.34146	4.01463	1.90732	2.2378	1.68293	1.34756	1.04756	1.46829	0.415854	0.134146					1.75756	0.87063	1.09652	0.823138	0.794959	0.674154	1.46159	1.14954	0.614415	0.59124	0.98411	0.793866					4.78236	3.90043	1.91323	2.05263	3.93741	2.85491	1.34566	0.648649	1.67283	0.913229	0.608819	0.146515					1.21642	0.667231
3.94268	4.41463	3.55366	5.32073	1.67805	4.02317	2.31098	3.13902	0.519512	1.52561	0.939024	0.808537					0.616317	1.09678	0.874943	2.11543	0.956545	1.7262	0.723065	1.55822	0.765715	0.886622	0.44398	0.327524					2.76387	0.571835	2.55192	2.51636	1.77667	0.271693	1.16785	1.55903	0.815078	0	0.172119	0.462304					0.968511	3.1249
3.49634	6.40854	4.25122	2.97805	0.684146	5.57195	4.01707	0.904878	0.0853659	2.42439	1.10122	0.203659					1.4774	2.69065	1.0107	0.825073	1.86735	3.50125	1.45144	1.54241	0.998553	1.64146	0.427541	0.981476					3.78947	2.60882	3.59175	3.3101	2.31152	0.778094	2.27169	2.29303	0.594595	0.0938834	1.06543	0.567568					0.717188	1.44463
5.13537	4.46951	3.88171	2.80122	6.96707	3.61463	4.46098	0.943902	2.07927	1.5939	1.62317	1.01463					2.0088	0.987785	0.688244	0.762244	4.80806	1.42981	1.88013	1.40078	1.1916	0.826012	0.741793	0.521679					4.38407	4.06828	5.81792	2.4623	2.92461	1.85206	4.89047	2.26743	1.35846	0.790896	1.91181	0.648649					0.860204	0.852456
4.56463	4.59878	1.49024	4.82317	2.1439	4.29634	0.471951	2.89756	0.891463	2.4622	0	1.57317					1.23707	1.01342	2.33118	1.79798	1.04284	2.02611	2.24715	1.08981	0.355431	1.54391	1.12706	1.06343					3.08535	4.97724	2.31579	3.61878	0.789474	2.09531	0.762447	2.64438	0.13229	0.469417	0.1266	0.748222					1.46684	1.49473
3.6439	2.58659	3.59512	2.73902	2.75732	1.02805	3.5122	0.919512	1.5939	0.193902	1.39878	0.0560976					0.848561	1.17396	0.459756	0.672642	1.02648	1.49367	0.95387	1.37743	0.74461	0.834541	0.665256	0.91802					3.53912	4.82504	4.70839	2.48933	2.53912	3.04979	2.19915	1.82646	0.921764	1.81792	1.4111	0.136558					0.485514	1.37019
4.08171	4.39756	0.717073	2.94268	3.86098	2.79268	0.0329268	1.31829	1.45488	0.967073	0	0.781707					0.872634	1.24152	3.07253	0.605748	1.3731	0.573203	2.63521	1.00467	1.13274	0.641744	1.12706	0.251589					4.69132	2.10953	5.33855	3.07112	3.08535	1.05405	1.57468	0.504979	0.564723	0.449502	0.519203	0.635846					1.12296	1.68407
1.30976	2.98415	2.82439	4.35854	0.0670732	2.53902	2.15244	2.76829	0	1.09756	0.40122	0.620732					2.5108	0.918589	1.01922	1.29875	2.46265	0.52461	0.990732	0.811707	1.08392	0.587833	1.12996	0.564443					4.51636	2.52916	3.32006	2.32432	3.25889	1.24182	1.90754	1.3357	0.678521	0.0625889	0.439545	0.576102					1.29269	1.30323
5.54634	4.01707	3.22439	4.31829	2.5439	4.28049	2.87561	3.03049	0.87439	1.5561	1.3061	1.35732					1.95857	0.793329	0.711423	1.17859	1.13948	1.9418	0.786919	1.14316	0.424943	0.913175	0.653248	0.600711					3.42532	3.32717	2.42532	2.1522	0.933144	2.07824	0.97724	0.85064	0.00995733	1.26031	0.0554765	0.145092					0.854704	1.00404
4.38415	2.37683	2.75244	3.0061	2.20122	0.985366	1.81829	0.72439	0.557317	0.252439	0.163415	0.362195					1.13542	1.61619	1.05909	0.564935	0.555374	1.87598	0.918041	1.51526	0.594016	0.872159	1.09909	0.571093					6.31152	3.37269	5.47368	1.50356	3.06828	1.63585	4.57468	0.958748	1.14083	0.866287	1.75391	0.0156472					2.71399	1.11843
4.45732	2.62317	2.93902	4.65	2.78415	1.42195	2.35244	2.81463	1.01585	0.39878	0.891463	1.94146					0.838073	1.11501	1.02103	1.50822	0.67135	1.34112	1.50424	1.19898	0.526423	1.04252	0.782841	1.09027					4.9872	2.58037	5.52205	3.35277	4.49787	1.12091	2.01707	2.63585	1.95733	0.244666	1.1707	1.03698					1.66212	1.2779
3.08171	4.04268	2.60244	4.4	3.60854	3.64634	3.8439	3.7561	0.876829	2.32683	2.0878	2.12683					1.07789	0.695443	1.37325	1.22128	1.30953	1.6005	1.48926	1.73742	0.442423	1.55953	1.1513	1.40002					3.52774	2.33997	2.91892	4.07824	1.16927	0.506401	3.28165	2.54196	0.651494	0.108108	2.13656	0.544808					0.472532	1.56407
3.67439	3.96098	4.65366	4.2622	1.58171	2.10854	2.15244	1.94024	0.456098	0.8	1.05488	0.643902					0.500748	0.656728	0.950829	1.05872	1.10332	0.570902	1.25346	0.873902	0.832301	0.363248	0.489435	0.319337					4.27596	3.34424	4.63016	4.09104	2.56899	2.00142	3.46942	3.11095	1.04836	0.41963	0.923186	1.9431					0.954561	0.748815
5.56707	3.4939	3.62561	3.47317	5.03659	1.93049	4.24634	1.9939	2.85976	1.26463	3.3439	0.858537					2.16802	1.11848	0.698528	0.673805	2.94861	0.862927	1.94591	0.493854	2.06393	0.58276	2.33052	0.683191					4.64438	5	3.84637	3.56188	3.34993	4.07255	5.9303	2	1.78378	2.90043	3.0128	2.62873					1.14067	1.36342
2.34512	5.25854	4.65976	3.92317	1.36463	2.69268	3.0061	2.46585	0.440244	0.932927	1.19268	0.953659					1.484	1.59513	1.30076	0.679463	1.76405	0.625634	0.990382	0.870195	1.10117	0.699866	0.508443	0.379142					4.06117	4.99573	2.10242	2.19346	3.01565	2.52347	0.780939	0.331437	1.58606	1.30299	0.0697013	0.0668563					0.772722	1.46636
5.59268	3.85122	3.98902	3.13659	4.46829	2.65976	1.8561	1.8622	2.18902	1.39268	0.887805	0.702439					1.85869	0.912004	0.992699	0.662577	2.07927	1.06221	1.0208	0.856805	1.26707	0.64815	0.392102	0.515215					3.22902	1.9744	2.1138	3.0256	1.60455	1.34139	0.647226	2.09104	0.260313	0.0241821	0.0853485	0.775249					0.956183	1.76693
3.94146	5.83293	4.27317	2.1561	1.98659	3.60488	1.71463	0.856098	1.42561	3.35732	1.37317	0.00365854					0.588659	2.10756	1.13165	1.2342	0.956691	1.45099	1.49699	1.5512	1.35678	2.55078	1.1351	0.910858					1.52063	2.64154	4.37269	4.30014	0.480797	0.395448	2.38691	3.38834	0.0256046	0.221906	0.908962	1.52489					2.11759	1.10771
3.21951	4.15366	3.79146	3.51707	3.02805	3.73049	1.98293	1.63049	1.2878	1.44878	0.889024	0.0707317					0.950179	1.27389	0.812821	0.604927	1.31246	1.34904	1.04495	0.752707	0.80074	0.57376	0.556419	0.852833					4.42532	2.8606	4.21764	3.6643	2.16216	0.588905	2.76956	2.28165	0.638691	0.736842	1.20768	1.5633					1.33755	1.00155
2.75122	4.62195	1.0061	3.35732	2.3378	4.11585	0.17561	2.62683	0.685366	2.17439	0.0170732	0.992683					1.37848	1.091	2.78885	0.39248	1.40999	1.87567	2.49253	0.87835	0.667764	1.31164	1.10999	0.404037					4.04267	5.79374	3.09815	2.43243	4.52632	3.21337	3.46088	1.09673	2.34282	1.72404	1.86344	0.0953058					0.857359	2.14653
2.64268	2.8378	1.58902	2.77805	1.75122	1.88902	0.164634	2.06341	0.269512	0.581707	0	0.564634					1.62293	0.89876	2.2618	0.949333	1.3788	1.40064	2.50972	1.30101	0.892106	0.608476	1.12706	0.69311					4.32859	1.63158	2.89331	2.93172	1.41821	0.752489	2.42248	2.68706	0.324324	0.182077	0.395448	0.887624					0.904784	2.17364
2.77073	4.59024	3.20732	2.60366	1.05244	3.05122	1.48049	2.71463	0.502439	1.71585	0.195122	0.319512					1.13033	1.06507	0.724114	0.793179	1.47728	1.01865	1.21779	1.169	0.844756	0.797297	0.931939	0.602061					3.10526	2.52205	2.41252	3.00996	1.4936	2.11522	1.11095	1.7027	0.559033	1.22048	0.142248	1.46088					0.870142	1.29206
3.39146	2.86585	3.46707	3.96707	2.06707	1.46463	2.51585	2.39268	0.385366	1.05	0.371951	2.08415					0.939886	1.10054	0.659553	1.10663	1.03297	1.16293	0.595772	1.09203	0.818236	0.341679	0.759484	1.28862					4.50925	3.9744	3.367	3.36984	5.13371	4.72688	2.77525	1.86486	2.29445	1.46657	0.486486	0.261735					1.10096	0.977757
4.34024	4.8378	4.9122	1.69756	3.53659	4.14024	4.34634	0.657317	1.15366	2.07439	0.912195	0.278049					0.696407	1.41609	1.21748	1.70712	1.29145	1.79208	1.86165	1.68954	0.55222	1.24174	0.588419	0.638931					4.45235	5.12233	4.34566	2.98293	0.628734	3.53201	3.86486	2.52632	0.681366	2.22048	2.03841	0.29872					0.949905	1.75092
3.20122	3.89878	4.39512	5.29756	1.36463	2.17805	2.67683	4.03049	0.0097561	0.614634	2.45488	1.30366					1.18631	0.597744	0.781634	1.9415	1.37761	0.891073	0.476602	1.91141	1.07416	0.791321	1.35177	0.524362					2.90043	5.01849	5.08393	4.27881	2.08962	2.07539	2.86771	2.01422	0.517781	1.33001	1.42817	0.490754					1.03938	1.42813
3.68415	5.03415	5.82317	3.8878	3.26585	4.64146	5.8878	2.22439	0.254878	1.58659	1.66829	1.08293					0.851504	1.41856	2.21102	1.1205	0.986667	2.34865	3.80116	0.541537	0.849455	0.967451	0.972663	0.424638					4.94452	3.95448	4.42817	2.2532	3.18634	3.51351	2.99289	0.961593	1.633	1.39972	0.682788	0.145092					1.42174	0.606615
3.65366	5.41707	4.18537	2.6561	2.4378	4.33902	2.33537	0.85122	1.9878	2.73293	1.15854	0.25					0.634041	2.03365	0.872902	0.827057	0.799415	2.50375	1.10076	1.43467	1.07301	1.81356	0.713427	0.696533					2.14794	4.52063	1.98009	4.23329	1.00711	3.36842	1.14936	2.57752	0.241821	1.18492	0.108108	0.618777					1.50144	1.0993
5.43537	4.6122	2.99024	2.42561	5.20244	3.39024	2.90244	2.01341	1.92805	0.841463	0.773171	0.57439					1.82517	1.13761	1.08541	0.963268	2.74415	1.09054	1.4218	0.876821	0.987325	0.563411	0.653305	0.540533					4.47511	2.74538	4.71835	1.36558	2.30583	1.94026	2.50782	0.883357	0.224751	0.266003	1.00996	0.320057					1.06654	1.07132
4.49024	3.5122	1.88293	3.7378	2.46951	1.75	1.5061	2.5	1.22195	0.771951	0.945122	2.60732					0.854415	0.830785	1.93193	0.838033	0.720415	0.967041	1.49027	0.870098	0.580496	0.464069	1.57931	1.75742					5.72119	3.70839	4.92176	4.61166	3.05548	2.32432	2.27454	2.82504	1.14225	1.37553	0.391181	1.69986					2.10344	0.835775
3.37195	4.38537	5.1439	3.72195	2.50976	2.82073	5.08415	2.75976	0.712195	1.92561	1.69512	1.55488					0.822561	0.927053	1.48291	0.883382	0.898463	0.851577	2.63911	1.0783	1.01233	1.07889	0.931996	0.681776					2.09957	3.16074	2.78805	1.67283	0.1266	2.43101	1.38122	0.354196	0	0.27596	0.288762	0.0782361					1.55486	0.575405
4.23659	5.87927	5.59268	2.87195	2.58049	4.44878	3.88293	1.82927	0.184146	1.83171	0.806098	0.673171					0.778626	2.27992	2.06285	0.807154	1.28166	2.31633	1.60216	1.02009	0.904325	0.967159	0.594053	0.374427					3.88762	5.55619	2.35135	3.87482	2.70555	3.70555	1.46373	2.46088	0.416785	1.32432	0.0625889	0.84495					0.832873	1.95576
5.91585	3.7378	1.96951	3.28659	4.02683	2.17439	0.963415	2.05	1.35244	0.218293	0.343902	0.804878					2.13383	0.647093	1.83093	0.607919	1.54054	0.933098	1.79603	0.627699	0.566504	0.932045	0.801858	0.447516					4.94879	3.35704	3.90754	2.83215	5.44666	2.05121	1.15647	1.43528	1	0.813656	0.422475	0.378378					1.57654	0.97716
3.42927	2.23415	3.2061	3.14512	2.42317	2.9939	1.55488	1.59878	1.07317	2.42805	0.5	1.04146					1.23827	1.53477	1.25915	0.973366	0.632122	1.1471	1.39615	1.24435	0.555772	1.51762	0.717427	0.359142					3.91181	2.99431	3.84637	4.96444	2.24182	1.03841	1.17496	2.34708	0.600284	0.480797	0.300142	1.32148					0.700849	0.739218
4.73171	3.05854	4.13659	3.52439	5.08049	1.78902	1.71585	3.13537	2.81585	0.0963415	0.234146	1.42195					1.20167	1.05326	0.888089	0.898577	2.94902	1.0225	1.08084	1.37333	1.95159	0.979646	1.04731	1.2205					4.11949	6.11095	4.13656	3.66714	3.42532	4.38265	1.97013	3.04979	0.758179	2.79232	1.41394	1.72831					0.671385	2.56455
4.15732	7.00976	4.87927	5.04024	3.2378	4.51341	2.97195	4.20366	1.15732	1.46951	1.39024	2.88415					0.731228	3.41491	1.45515	1.90165	1.0692	2.31398	1.3283	2.40007	0.415187	0.688175	0.628768	2.07765					2.97013	2.45804	3.08819	1.50071	1.16358	0.157895	2.38691	0.769559	0.172119	0.0170697	0.631579	0.133713					0.906984	1.63679
4.23537	4.29756	2.84024	1.45244	1.75488	3.17683	2.4878	0.55	0.485366	1.14878	0.614634	0.130488					0.691423	0.803321	1.60839	1.96094	1.14003	0.90578	2.16252	1.91297	0.687748	0.50128	0.900963	0.781988					3.21337	3.26174	3.17639	3.39545	2.46515	1.71124	1.99289	0.556188	0.368421	0.708393	0.394026	0.0953058					1.01189	0.689716
5.72927	4.95732	3.73415	4.0439	4.53171	2.95976	2.4122	1.59146	1.38415	1.99146	2.51098	0.402439					2.01397	1.3461	0.567585	2.17272	2.24778	0.768577	0.573488	1.00209	0.491455	1.18437	1.40215	0.618175					1.57752	1.70413	4.54765	2.36131	0.736842	0.261735	3.32575	1.05121	0.029872	0.165007	1.45661	0.139403					2.07814	1.99269
2.89024	4.03659	2.95	2.64878	2.07439	2.00122	3.62439	2.97927	1.10854	0.867073	1.34878	0.926829					1.05409	0.722321	0.948902	0.98526	0.65078	0.698293	1.42139	1.1108	0.604163	0.596915	0.848467	0.572134					0.980085	3.08393	4.65718	2.96444	0.0654339	2.31437	3	2.34566	0	0.798009	0.805121	0.965861					2.65813	0.64908
3.54024	2.85244	4.7622	2.61829	2.70244	2.06829	2.85	1.1878	1.15122	0.330488	0.947561	0.360976					1.61879	1.01088	1.23867	1.43482	0.838236	0.820642	0.968114	1.12019	0.580228	0.710093	0.411337	0.697045					3.71835	2.76814	2.89474	3.02987	1.77383	1.06117	1.54339	1.70413	0.325747	0.463727	0.550498	0.628734					0.67863	1.02753
2.54756	5.32805	4.9122	4.01707	2.43049	3.59512	4.80244	2.9439	1.44268	1.65122	2.21463	1.39878					1.33533	1.78814	1.21245	0.84687	0.564691	1.30414	2.3598	1.23676	0.613618	0.730541	1.2329	0.778809					2.99431	4.09531	4.48364	4.58037	4.08535	3.62447	1.56757	2.72404	1.9744	1.75107	1.33144	0.807966					0.770104	0.867449
0.597561	4.05366	3.54512	3.7878	0.24878	2.94268	2.21341	2.09146	0	0.857317	1.2061	0.384146					3.24676	0.66072	0.902935	1.47776	2.33737	0.928488	0.843309	1.00597	1.08392	0.688817	0.304841	0.541004					6.39687	2.91038	1.7724	2.95875	3.87482	1.53058	0.260313	1.91465	1.59033	0.714083	0.125178	0.55192					2.95925	0.860545
5.43902	2.09146	4.25122	4.25732	7.25854	1.19512	2.14634	2.95854	3.24146	0.24878	1.34634	1.85					1.753	1.71925	0.681138	1.44707	4.98163	1.78722	1.20269	1.2088	2.3268	0.800492	0.366476	1.01396					4.27881	4.79943	2.53485	0.429587	3.39118	3.00284	1.16216	0	0.561878	1.28592	0.183499	0					1.30879	1.18734
3.83171	2.77195	4.79512	3.32073	3.25854	3.62195	2.75732	2.03049	1.52195	1.74634	1.85976	0.94878					0.610008	1.16594	1.20241	0.890959	1.03911	1.81859	0.669138	0.631024	0.791049	0.962305	0.987126	0.315874					2.37696	2.9872	4.92034	2.24182	1.33855	3.31579	3.33428	1.53627	0.809388	1.04694	1.02703	0.423898					1.41496	1.48435
5.4939	2.28415	3.19634	2.45732	4.37927	1.65	2.67195	1.62561	1.0878	0.759756	1.11341	0.170732					1.85259	1.53961	0.987106	1.08697	2.19536	1.35455	1.23735	0.903569	0.306325	0.494118	0.587297	0.742183					1.51351	3.74111	3.66572	2.37269	0.965861	2.21622	2.66572	0.961593	0.118065	1.26458	0.688478	0.105263					2.20156	0.782157
4.78537	3.47195	4.1122	3.3122	4.06585	2.98049	2.25854	2.62805	2.86341	0.985366	1.04634	1.62439					1.1635	0.80837	0.995593	0.72961	1.85054	1.01701	1.12499	0.987618	1.84974	0.50328	0.347858	1.0131					2.18777	4.17212	2.48506	3.10526	2.0128	1.42817	1.57041	1.19915	0.73542	1.44666	0.709815	0.45377					1.57965	1.59996
5.40366	4.10732	4.79268	3.32073	3.20122	2.26098	4.35122	1.9561	2.62073	0.517073	3.11463	0.202439					1.64515	1.38735	1.45614	1.45557	1.06724	1.13599	1.87284	0.669228	1.56162	1.02322	2.0101	0.710037					3.13371	3.734	4.04836	3.34993	1.95448	1.54765	2.48649	2.94737	1.54908	1.14936	0.520626	1.44808					0.631138	0.524443
5.12927	3.01829	4.19878	4.01463	3.05488	1.17439	3.48902	2.15488	2.04756	0.0926829	0.981707	0.815854					1.63754	0.867996	0.853447	0.822829	1.13176	1.37713	1.39411	0.742073	1.04293	0.934394	0.503573	0.633711					1.39545	3.77667	1.69559	3.88478	0.385491	0.954481	0.611664	4.18208	0.0142248	0.266003	0.305832	1.30156					2.2458	0.37698
3.02317	1.21463	3.00244	4.81585	3.07073	0.206098	1.7561	2.32439	1.65122	0.052439	0.5	0.74878					0.874358	2.55287	1.30979	1.47946	0.961577	2.36246	0.98061	0.609691	1.08247	1.05393	0.628492	0.59463					4.19915	4.0441	1.40967	2.98009	2.69986	2.10811	0.749644	1.69986	1.19772	1.41252	0.108108	0.277383					0.913063	0.89733
4.99268	3.43293	0.593902	3.02439	3.60854	3.33659	0.0304878	4.4378	2.31707	1.07927	0	1.62317					1.33744	0.852744	3.23589	0.659585	1.21697	1.28014	2.63837	2.37437	1.3101	0.612118	1.12706	0.900785					2.85491	4.65718	4.78663	3.03414	1.86344	2.30583	2.91892	1.09673	0.467994	1.30441	0.57468	0.183499					0.882376	1.0167
3.22195	5.84268	5.37317	2.07195	2.23659	6.2622	2.23293	0.99878	0.995122	3.06098	0.764634	0.193902					1.116	2.15666	1.68728	1.36876	0.798894	3.81252	0.782902	1.55063	0.465382	2.41	0.971305	0.739183					4.1138	2.00853	3.81792	3.25178	3.69132	0.378378	2.75391	1.35989	3.23471	0	0.462304	0.752489					0.735586	1.80201
4.83049	3.6939	4.38537	2.52561	4.6	2.47195	3.54878	1.25976	0.77439	0.519512	2.11585	0.163415					1.19654	0.453232	1.07389	0.90422	2.11137	1.38041	1.01813	1.24625	0.498691	0.681126	1.13803	0.843028					3.98578	4.56188	3.08108	3.64865	1.64011	2.8734	1.62304	2.101	1.49787	1.77667	0.705548	0.772404					0.805922	1.11032
2.18171	3.1561	3.5878	3.76098	0.776829	1.51951	3.24512	6.04878	0.214634	0.402439	1.65976	2.59512					1.71872	0.88811	0.418545	0.811659	1.75339	1.38095	1.21509	4.2105	0.890496	0.624638	0.705467	1.945					2.0697	3.93172	4.33855	2.52489	0.502134	3.00284	2.44097	1.3357	0.487909	1.01565	1.20484	0.352774					1.73548	0.594827
3.13049	2.65732	3.72073	4.29024	3.15854	1.4622	1.38171	1.91341	0.396341	1.21463	0.640244	0.654878					0.929488	1.19026	0.653114	1.0761	1.09807	1.07198	1.39307	0.898008	0.778415	0.564191	0.666524	0.543346					3.27312	3.86344	4.3798	2.80939	1.96871	5.46942	2.90185	0.517781	1.04552	2.52916	2.26316	0.0725462					0.987278	0.551735
4.17317	1.93293	4.36585	4.93659	2.13537	0.369512	2.83049	3.33171	0.970732	0.153659	1.34878	1.55732					0.835333	1.94653	0.827203	1.62407	1.02698	2.15091	1.04673	1.31479	0.965667	0.921963	0.651654	0.991126					4.734	3.07681	3.22902	3.48649	2.36558	1.27312	3.6074	2.14936	1.22475	0.748222	1.57468	0.116643					1.16342	1.13926
4.38902	2.69634	3.45122	4.13049	1.85976	0.732927	2.36341	2.03537	0.326829	0.641463	1.27561	1.14634					1.15262	1.14784	0.644846	1.3115	0.832447	1.98875	1.13663	1.05716	0.803585	0.729199	1.06213	0.605646					2.85491	4.31863	2.62589	4.27312	1.94737	1.49787	1.65292	3.30156	0.709815	0.682788	0.224751	1.09815					1.00429	0.93753
3.43415	3.50244	3.18537	2.61829	1.86341	2.64512	2.52439	1.88659	0.443902	0.841463	0.414634	1.25976					0.61135	1.21978	1.09049	0.966772	1.23972	1.05177	1.69994	0.60326	0.747951	0.634093	0.809793	0.427955					5.35704	4.63585	4.00427	2.31863	2.00427	2.8293	1.80797	1.1522	0.522048	1.55903	0.44239	0.361309					1.83645	1.08026
6.79878	4.31951	4.38049	2.4378	3.21098	2.82561	3.54024	1.09878	1.52561	1.49756	2.08902	0					2.99979	1.0519	0.86626	1.20296	1.90003	0.904439	1.19011	1.27567	0.918699	0.822207	1.10896	0.912476					4.26316	4.21479	3.03698	3.04267	2.6899	3.00711	1.39545	1.18777	1.5761	0.283073	0.385491	0.97155					0.771716	1.27098
4.62561	0.580488	4.24756	3.35854	4.74268	0.00731707	4.00976	2.7878	3.4122	0	1.39756	2.1878					1.45276	3.1517	1.06029	1.04534	2.42734	2.51311	1.64652	0.770642	2.38626	1.02708	0.602321	1.35057					3.41394	5.41679	3.43528	3.08108	1.85064	4.57752	2.65434	1.44097	0.332859	1.81508	0.918919	0.446657					0.62541	1.81407
4.00366	2.13049	3.76585	2.1622	2.48659	2.39268	3.3939	0.5	0.979268	1.54878	1.40732	0					0.614024	1.70631	0.929829	1.32188	0.632797	0.759057	1.41565	1.79228	0.458724	0.582207	1.04308	0.912476					3.87909	5.11807	2.83215	2.80512	3.00569	3.27027	1.51209	0.920341	0.860597	1.52489	0.652916	0.674253					0.818677	1.42631
4.81341	3.13171	5.55366	3.7061	3.84512	3.0878	4.50122	3.40976	2.35366	0.517073	3.42561	2.2122					1.49064	0.983606	1.89926	0.735683	2.03041	1.25282	1.93792	1.33459	1.52867	0.604557	2.40928	1.50543					4.0697	3.35846	4.53201	3.63869	4.04267	1.61878	1.96728	1.49929	0.826458	0.248933	0.665718	0.74111					0.844007	0.758715
3.03171	0.606098	3.55366	2.20366	2.5122	0.65122	2.7622	0.49878	0.797561	0	1.90488	0.0670732					0.906317	3.15439	0.951699	1.75498	0.669886	2.13341	0.634309	1.85554	0.34365	1.02708	0.908053	0.845402					2.39403	2.82788	3.43528	1.65576	2.01422	0.445235	3.11522	0.611664	0.782361	0.348506	1.23044	0.150782					1.2467	1.16133
2.85	2.42805	3.9378	2.6378	3.43049	2.02073	2.75488	2.56829	0.389024	1.04634	0.513415	1.0561					0.971106	1.37978	0.908569	1.0772	1.36736	0.65439	1.36755	0.760837	0.767894	0.763093	0.722467	0.410102					2.71124	2.266	3.73826	4.32717	1.78947	0.593172	2.34424	2.28023	0.243243	0.554765	2.68848	1.45377					0.932371	1.51077
2.64756	2.93293	5.33293	4.34146	0.432927	1.09512	3.49756	2.62927	0.428049	0.0390244	1.51829	0.457317					1.37823	1.07496	1.5512	1.19029	2.16972	1.60579	1.137	0.837455	0.810333	1.02304	1.02923	0.686484					4.41394	4.14367	4.26031	2.01991	1.48933	1.15647	3.06401	0.631579	0.948791	0.570413	0.877667	0					1.04598	0.707952
3.75854	5.01463	4.50976	4.26463	2.74146	3.37561	5.09024	2.09268	0.757317	0.503659	2.65732	0.909756					0.59648	1.31466	1.06053	0.974813	0.904545	1.01024	2.5075	1.088	0.511659	0.679915	1.88879	0.507085					4.02418	4.03983	4.9744	2.00427	1.23755	2.18065	4.26743	1.16216	0.261735	0.559033	1.37411	0.056899					0.65183	1.02273
2.56098	3.52195	3.68293	1.92805	0.476829	2.50244	1.44024	0.960976	0.137805	0.819512	0.691463	0.135366					1.28402	0.753793	0.565268	1.44916	2.05289	1.44751	1.2477	1.24618	1.01975	0.9815	0.543126	0.77711					3.92461	3.70839	3.45235	3.95733	2.55903	2.23755	2.64438	4.17639	0.465149	0.44239	0.366999	2.68137					1.04611	0.604917
2.97195	2.20366	4.90488	4.50732	0.636585	1.09756	4.08902	2.67073	0.0853659	0.276829	1.95488	0.695122					1.23782	1.53278	1.76473	1.22967	1.96664	1.49254	1.87265	0.953854	1.06375	0.750248	0.976516	0.429004					2.43243	3.85064	5.60882	2.61735	0.694168	3.45377	3.09957	1.25462	0.267425	1.12376	1.34993	0.163585					1.32257	0.981304
4.63293	5.45488	2.37439	3.67805	2.41829	2.55854	0.610976	2.24756	0.995122	0.985366	0.167073	1.06951					1.07762	2.06481	1.41521	0.741187	0.772146	0.596886	2.54118	0.709984	0.466756	0.343524	0.981833	0.569492					3.53343	3.73684	3.15789	2.92603	2.16501	3.20768	2.02418	2.01991	0.532006	1.4367	0.876245	0.608819					0.71221	0.699796
1.84878	2.92927	4.77317	4.37561	0.60122	1.81585	3.94634	3.62073	0.256098	0.621951	2.3939	1.70244					1.99837	1.09906	1.35308	1.28057	1.95311	1.00776	1.36394	1.83717	0.863642	0.471638	1.91057	1.13761					1.59886	2.61024	2.69559	4.09673	0.539118	2.9872	1.43243	2.15932	0	1.30156	0.268848	0.503556					2.12712	1.1731
4.23293	4.72683	3.37317	2.55366	1.24878	3.69268	4.08293	1.25732	0.0512195	1.86829	1.04268	0.22561					0.611813	1.24044	0.847374	1.26178	1.35703	1.32833	1.77696	1.02774	1.04781	1.05655	0.818028	0.730841					3.22333	4.50356	3.13371	3.63442	0.216216	2.32717	1.47368	2.41821	0	1.36415	0.782361	0.785206					0.714542	1.65821
5.52439	6.88049	2.43049	3.47805	4.86829	5.01098	1.27195	3.06098	1.91341	3.74634	0.641463	2.92561					2.01691	3.17316	1.47839	0.66222	3.04646	3.04284	1.41771	1.42439	1.06741	2.99817	0.500736	2.10416					2.98009	3.07112	6.1707	2.45946	2.68137	2.24467	3.79374	1.02276	1.27738	0.347084	2.87198	0.335704					0.948303	1.00892
5.05732	2.42317	3.34878	0.62561	1.62683	0.529268	2.15854	0.221951	0.280488	0	0.486585	0					1.31334	1.31374	1.22275	2.76332	1.18033	1.99115	1.27054	1.9852	0.811008	1.02708	0.646516	0.912476					3.11095	3.95875	2.68848	2.72973	0.790896	3.4239	1.41821	2.17354	0.288762	0.940256	1.38976	0.477952					0.85881	0.627961
2.52195	3.80244	2.62439	3.60854	2.79512	2.38659	1.74512	1.65244	2.51098	1.08293	0.691463	0.669512					1.35436	0.509671	1.22992	0.876829	0.656407	0.499171	1.30927	1.08899	1.65524	0.601484	0.495012	0.510354					5.53343	3.59602	4.66145	3.13371	4.01849	2.30583	2.33286	3.49644	0.621622	0.786629	0.817923	0.904694					1.94825	0.58119
5.27927	3.75732	0.686585	4.9061	4.4561	3.2561	0	3.64634	1.99024	1.56341	0	1.88293					1.53598	1.05348	3.10302	1.78892	2.11507	1.71418	2.66814	1.92136	1.09274	0.658955	1.12706	1.17604					1.67568	3.23471	2.62873	2.5505	0.556188	2.95164	0.669986	1.56472	0.16074	1.08677	0.3101	0.621622					1.98667	0.884225
5.36707	2.56829	3.3622	4.49512	4.65	1.6561	1.83049	2.10488	2.79756	0.431707	0.530488	1.68049					1.71097	1.50312	0.640976	1.30245	2.55114	1.7674	1.10602	0.750081	1.92703	0.74015	0.967573	0.877297					2.94452	5.10953	3.68706	2.61878	2.5505	1.33855	2.72404	1.34139	1.11238	0.325747	0.947368	0.224751					0.939938	1.71617
4.53171	3.66341	3.99146	1.87073	4.63049	4.76829	1.8061	0.664634	2.66585	2.08171	0.489024	0.20122					1.15977	0.910801	1.54719	1.50509	2.15881	2.60057	1.4193	1.54816	1.73424	1.14714	0.687085	0.793443					4.29872	4.53912	4.81508	2.44381	1.44666	4.03272	1.15505	1.02703	0.182077	1.14936	0.379801	0.328592					1.06464	0.983286
2.63293	2.16098	4.67927	4.82927	1.32195	1.69512	2.83415	3.65976	0.846341	0.304878	2.38659	1.63293					1.64498	1.57121	1.4072	1.49306	1.30993	1.10578	1.06668	1.69756	0.456439	0.781988	1.41867	0.891215					2.10384	4.54765	3.12233	3.52489	1.22333	2.64154	1.75249	3.02134	0.429587	2.60313	0.416785	0.722617					1.57505	0.960232
4.83293	3.11463	3.78659	2.5122	4.04024	1.41951	3.43293	1.8122	1.81829	0.796341	0.67439	0.334146					1.20066	0.724045	0.62287	0.894301	1.94009	1.27692	1.47989	1.0682	1.06367	0.441654	0.507589	0.788159					3.32006	4.82788	3.04694	2.06543	2.27454	3.33713	0.604552	0.234708	1.14509	1.34424	0.16074	0					0.528388	1.24958
4.35976	4.51098	2.2939	3.84024	2.95244	3.9122	0.615854	3.38293	1.40366	1.04756	0.147561	1.10854					0.732398	1.20583	1.63982	1.1324	0.769545	1.46766	2.15063	1.42042	0.688878	0.52563	0.982606	0.547427					2.90754	4.59886	4.88193	3.84211	2.4367	4.03698	3.14225	1.81935	0.800853	2.02987	1.59317	0.826458					0.879132	1.26099
3.75	4.51341	4.56707	5.29024	3.29146	4.74268	2.78902	5.15976	0.664634	1.78659	1.74024	1.81585					0.545138	1.07111	1.15225	2.0469	1.23021	2.34011	0.800081	3.07531	0.461016	0.869638	0.717508	1.07357					5.43812	3.95164	5.24751	3.98435	4.31721	1.95306	2.76956	2.08962	1.65292	0.667141	1.01849	0.88478					2.41046	0.868473
4.5378	3.83659	2.19024	2.58415	3.78415	4.00732	0.507317	1.30732	1.49634	1.6878	0.332927	0.119512					0.986772	1.01701	1.60985	1.01624	1.77859	1.60192	2.2902	1.31395	0.737642	0.736598	0.810451	0.816215					3.2845	3.33997	2.96159	2.98009	3.2532	1.16074	1.70839	2.29587	1.42674	0.119488	0.196302	0.459459					0.789716	0.692191
4.21098	3.77561	4.01951	3.98171	3.00976	2.12439	2.77805	2.94146	1.02927	0.960976	1.15	1.87561					1.27698	0.621516	1.08341	0.872967	1.17848	1.01109	1.24471	1.10702	0.460789	0.760313	1.13682	1.12934					5.20341	4.70982	4.5761	2.42248	3.04979	3.20626	4.31294	1.84068	1.36131	0.645804	0.857752	0.174964					1.59138	1.25537
2.29756	4.84146	3.53293	3.94878	1.11341	1.77805	1.23171	2.45854	0.0512195	1.12073	0.0926829	2.17805					1.67685	1.25545	0.670683	1.10307	1.67187	0.809171	1.5702	1.12259	1.05038	0.475313	1.10782	1.42068					2.54196	3.49502	4.14083	1.63585	2.15789	2.06259	3.68563	0.403983	0.6899	0.916074	1.18065	0.0668563					1.34288	0.494751
1.02195	5.4878	5.09634	2.91829	0.391463	4.57195	2.75244	1.41463	0.0390244	2.74268	1.20366	0.630488					2.79998	1.88655	1.48002	0.907138	2.14347	2.13526	0.700829	0.837626	1.04489	1.75499	0.49763	0.580085					4.34708	3.04694	3.39972	2.91892	2.08108	0.776671	2.03841	1.41963	0.753912	0.307255	0.28734	0.196302					1.03532	0.822224
3.11707	0.723171	3.42805	4.0122	1.07561	0.226829	2.68171	2.50732	0.240244	0	1.44146	0.580488					0.719065	3.02406	0.979862	1.11066	1.57198	2.48825	0.713683	1.13959	0.993504	1.02708	0.920476	0.505411					3.69132	2.8606	3.63442	3.66572	1.61024	0.347084	1.98435	2.81508	1.26885	0.0341394	1.25747	0.802276					0.424699	1.12402
5.37195	4.27439	4.37805	1.60366	3.31829	3.22073	2.6439	0.45122	1.90976	1.39024	0.15122	0.107317					1.68247	1.06146	1.02934	1.87723	1.4175	0.947813	0.771805	1.90007	0.923561	0.537321	1.02217	0.820028					3.24893	4.27738	3.15078	2.3229	1.95733	4.46373	2.30299	1.26458	0.345661	1.68706	0.98293	0.146515					0.716818	1.13867
5.32683	3.54024	4.61829	4.55488	3.45366	1.67195	4.95366	3.38049	2.27683	0.514634	2.48293	1.58049					1.83058	0.76189	0.95287	1.3058	1.36754	0.908553	2.34787	1.58257	1.31189	0.585793	1.42548	0.792752					3.89616	3.27881	3.69701	3.01138	3.72404	3.85349	4.14509	2.3101	0.842105	1.83357	2.04979	0.224751					0.778725	0.747885
3.39268	3.25488	3.63171	2.61098	0.795122	2.79268	4.82805	0.890244	0.0634146	0.858537	3.03659	0.0634146					1.30809	0.627752	0.479789	0.864569	1.73505	0.656626	2.25507	1.39986	1.0205	0.345492	1.9837	0.903289					2.8734	3.51778	4.92034	3.21764	2.1835	3.51067	3.26031	2.49929	0.623044	1.03698	2.18065	0.708393					0.980223	0.739929
3.06951	4.97317	3.71951	3.59756	2.42195	1.4561	3.00732	2.64146	1.14634	0.329268	1.07439	0.595122					0.886033	1.30534	1.09426	0.564171	0.62752	1.17339	1.52985	0.592585	0.632829	0.859256	0.87902	0.581581					3.67141	3.48791	3.00996	4.02987	3.25605	1.27312	1.61451	3.39687	1.02845	0.772404	0.331437	0.661451					1.0868	0.425458
2.31951	3.69024	3.08902	4.30854	1.69024	2.46585	1.47439	2.43415	0.418293	0.307317	0.117073	1.03537					1.62022	0.490947	0.738065	1.54813	1.25235	1.26197	1.41037	0.648992	0.791984	0.741224	1.00999	0.660028					4.89047	3.01565	1.78521	3.4239	2.81081	1.98293	0.540541	2.98293	1.34139	0.204836	0.1266	0.702703					1.38085	1.08647
4.28171	2.44512	3.41098	2.46463	2.09268	1.84878	2.30244	1.51098	0.978049	0.171951	1.06098	0.336585					0.911285	1.3367	0.796675	1.04718	0.867772	1.00305	0.807821	0.840675	0.52935	0.894825	0.530435	0.858947					1.11095	2.3798	2.74538	2.79516	0.187767	1.03556	2.14509	0.928876	0	0	0.392603	0.778094					2.54099	1.35092
3.41585	4.80244	4.86707	2.64756	2.23415	4.25976	2.31585	1.37317	0.771951	2.79268	1.57561	0.696341					0.960642	1.20621	1.65932	0.773488	1.21022	1.99978	1.07159	1.04856	0.498967	1.88509	0.808565	0.395175					3.72262	4.75676	3.37696	2.19346	2.52916	3.73115	3.16501	0.849218	1.93741	1.88336	2.11522	0.763869					0.695197	1.17306
3.82195	2.34268	2.15854	3.4878	2.45	0.704878	1.48171	3.54268	0.979268	0.00609756	0.047561	0.964634					0.77152	1.53479	1.74384	0.501057	1.07519	2.03187	1.56822	1.9237	1.0172	1.03276	1.0795	0.603687					4.38834	2.25605	2.7155	3.86629	3.43243	0.711238	2.15789	1.22191	1.62589	0.0156472	1.34566	0.537696					1.34406	1.45581
3.9561	3.23415	4.7061	2.72561	1.9378	1.51463	3.2878	0.246341	0.580488	0.27561	0.434146	0					0.978821	1.26756	1.20324	0.858943	0.882211	1.22187	1.32151	1.96483	0.724821	0.772337	0.772915	0.912476					3.52063	3.11949	3.5192	2.0256	2.08393	1.55903	1.13087	2.57752	1.35989	0.401138	0.843528	0.798009					0.845448	0.995083
4.46341	4.14512	5.05122	4.13902	3.21341	3.74268	3.40854	4.4878	1.36829	1.7439	1.70366	1.80976					0.823829	0.939305	1.43281	0.908797	1.04411	1.39755	1.33222	2.37546	0.643244	0.793443	0.832939	1.07095					5.33713	4.26174	1.40114	2.13229	3.74964	2.31579	0.206259	0.742532	1.34566	0.541963	0	0.0156472					1.88574	0.925012
4.45976	4.51951	5.01829	2.96829	3.93902	4.16707	3.60732	2.88902	1.15976	1.83902	1.33659	0.580488					1.0389	0.927492	1.415	0.929699	1.8778	1.78515	1.20893	0.903512	0.478797	1.11818	0.704289	0.466012					2.39687	3.89616	4.72831	1.72831	0.937411	2.79801	2.21053	1.30725	0.338549	1.03841	0.522048	0.358464					1.28836	0.757956
3.85732	2.54024	3.37195	4.84024	3.05122	1.05122	2.59878	3.16707	1.46707	0.212195	0.92561	1.60488					0.677236	1.32497	0.879236	1.76175	0.998268	1.47991	1.66828	1.5592	0.870415	0.814882	0.573744	0.946427					5.24893	2.66572	3.41252	3.60455	4.70982	0.439545	1.59317	1.79232	2.03272	0.130868	0.330014	1.05832					2.00005	1.19377
4.45488	3.55366	3.04146	1.85732	3.55976	3.02073	0.921951	0.170732	1.34146	1.15244	0.309756	0					0.887935	0.652866	1.12737	1.57497	1.16912	1.17156	1.78225	2.1825	0.955911	0.431476	0.987459	0.912476					3.02845	1.66003	3.7155	2.42532	1.04836	0.596017	3.07966	1.4623	0.173542	0.288762	1.52063	0.12091					0.867354	2.0367
6.18537	2.2439	4.08293	4.04024	4.32927	1.75732	1.70976	2.97927	2.53293	1.4061	0.170732	0.741463					2.49566	1.49283	1.04593	0.760829	1.97621	1.08126	1.2415	0.871195	1.59434	0.752191	0.968297	0.347297					4.66856	3.92034	6.65149	3.32575	2.83784	2.94879	4.19488	0.935989	0.970128	1.46373	2.08108	0.0953058					1.20988	1.39454
3.0622	2.02073	5.31341	4.40244	1.49878	0.563415	3.35366	3.63537	0.632927	0.136585	1.80244	1.49878					0.887821	2.0053	1.57504	1.50615	1.1295	1.96425	1.20059	1.8468	0.75335	0.890492	0.847159	0.875703					4.72688	3.01565	1.98435	3.1394	1.71693	2.40683	0.416785	1.52916	0.889047	0.918919	0.227596	0.433855					1.11525	0.891005
3.93659	4.50366	4.70488	2.48537	2.86098	3.80976	3.60732	1.00244	0.620732	1.25122	1.21951	0.520732					0.814081	1.0014	0.980366	1.00851	1.0468	1.47463	1.20088	1.37724	0.508024	0.486508	0.665589	0.602183					0.854908	2.77952	4.92745	4.17639	0.43101	1.31579	3.7155	2.40256	0	0.230441	2.25889	0.823613					2.79392	0.95605
1.06829	3.75	5.01341	4.21585	0.0841463	2.50976	1.74634	2.25	0	0.80122	1.31585	1.25976					2.76641	0.508988	1.27305	1.3557	2.44558	1.17184	1.33237	0.87648	1.08392	0.371996	0.441955	0.695232					3.00853	3.96159	1.26458	2.62447	2.06401	3.54908	0.553343	1.03698	0.26458	1.04694	0	0.581792					0.812371	0.763438
4.44146	2.77195	3.62073	2.5878	4.71951	2.17439	2.73415	1.35976	2.33902	1.05244	1.99634	0.119512					1.0419	0.99572	0.53335	0.86274	2.59621	1.0226	1.01578	1.16337	1.53518	0.791289	1.00881	0.817817					2.87909	4.43243	1.4623	2.54339	2.91038	4.00853	0.953058	2.08393	0.864865	1.49075	0.553343	0.556188					1.03397	1.35393
3.24756	2.59634	4.75976	4.28049	1.8122	1.80854	3.89756	4.34512	0.660976	0.920732	1.76098	2.18902					1.01146	1.35756	1.29263	0.977382	1.0217	0.943138	1.77625	2.28902	0.469057	0.602346	0.841695	1.395					3.72688	3.78521	4.45804	3.47226	3.08677	2.76956	2.17781	2.33428	0.561878	0.938834	1.28592	0.657183					0.960119	0.961351
3.05488	3.28171	4	2.91098	1.53293	3.04878	3.42561	0.721951	0.285366	0.893902	1.26463	0.658537					0.915837	0.654394	0.929699	0.677341	1.07317	1.09597	1.71721	1.5099	1.12744	0.649963	0.972248	0.431679					3.07255	4.16501	1.95733	3.8734	1.59033	1.8734	0.467994	2.34993	0.16643	1.16501	0	0.957326					1.13758	0.770939
4.91463	3.86707	3.69146	2.88049	3.76341	3.31707	4.37805	2.0939	0.584146	0.946341	0.514634	0.891463					1.31176	0.7905	0.390146	0.739317	1.65064	1.15333	1.82313	1.06946	0.603715	0.654167	0.82337	0.775045					4.54196	4.1138	3.01565	3.83215	3.46373	2.91181	2.1835	1.33286	2.05405	0.810811	0.347084	1.33855					1.14772	1.24102
4.31463	3.25122	6.40366	3.67317	3.92927	3.41951	2.73415	3.00854	1.28415	1.6378	2.11707	0.870732					1.08131	0.886443	2.6738	1.1641	1.5833	1.28669	0.829447	1.54651	0.508512	0.917801	1.10564	0.474419					3.52347	4.4239	3.19203	2.59886	1.34282	3.36984	1.5064	1.50213	0.876245	0.965861	0.802276	0.907539					0.869706	0.877444
3.52805	3.4	3.80976	2.92805	2.10976	1.77927	2.49512	1.24634	1.34268	0.657317	1.72805	0.0195122					0.811626	0.786053	1.09354	0.536854	0.867341	0.774545	0.552236	1.08511	0.829358	0.581541	0.841541	0.892963					3.86913	3.35135	2.90327	2.90612	2.21337	1.65861	2.13087	1.00569	0.72404	0.502134	0.886202	0.214794					0.678393	1.20807
1.5	2.54634	4.98293	1.92439	0.897561	1.47439	2.91341	1.17805	0.0390244	0.346341	0.846341	0.387805					2.32056	1.53632	1.49139	1.45566	1.69364	1.37828	1.38675	1.19441	1.11116	0.717654	0.940638	0.553711					3.64438	3.82361	3.27738	3.26458	1.9303	1.58748	1.48364	1.45946	1.1394	0.450925	0.086771	0.725462					0.85331	0.732798
4.30122	5.24268	3.40732	3.63293	3.25	4.65	3.24268	3.1439	0.936585	2.48049	2.22439	0.858537					0.775829	1.61986	0.615935	0.589707	0.870081	2.28424	1.28488	1.08022	0.69787	1.49989	1.37306	0.284004					3.52916	5.02418	4.02276	3.51778	0.961593	4.29872	3.17781	3.12376	0.283073	1.87198	1.25178	0.964438					1.27817	1.53818
1.41463	2.60244	2.67317	2.69878	0.269512	4.13171	1.11707	0.0768293	0	0.486585	0.0926829	0					2.41234	1.13671	1.22448	0.770179	2.36054	1.7639	1.71872	2.13033	1.08392	0.57376	1.03438	0.912476					1.5377	3.52916	4.2091	1.67141	1.46515	1.7724	3.4111	0.647226	0.274538	0.722617	0.951636	0.116643					2.13318	0.708748
1.42195	2.82561	4.74268	3.89756	1.35244	1.82927	3.93415	3.50854	0.39878	0.971951	2.34878	1.68537					2.40807	1.22965	1.03324	0.785528	1.27389	1.05854	1.76124	1.56872	0.728081	0.401695	1.3203	1.06417					2.43385	4.36558	2.94026	2.53912	0.392603	3.34139	1.92888	1.7027	0	2.03841	0.503556	0.386913					1.27122	0.806937
5.02439	2.66341	3.67195	2.31829	3.42561	1.00366	1.84878	1.66585	0.982927	0.443902	1.00732	0.257317					1.25948	1.13908	0.518813	1.2075	1.31503	1.59479	0.873927	0.892244	0.413073	1.0369	1.00152	0.783411					2.00427	1.73684	2.92461	3.81792	0.923186	0.371266	1.09388	2.24893	0.253201	0.0455192	0.233286	1.70697					1.7925	2.08667
4.52317	2.41341	2.62317	3.05854	2.96098	1.26829	1.54146	1.4939	1.28537	0.184146	0.402439	0.160976					1.09217	1.38978	1.20064	1.16379	1.02987	1.28238	1.18803	0.925317	0.619041	0.846614	0.739671	0.787898					2.92319	3.37553	3.97724	2.46088	1.84495	1.92176	1.60882	0.187767	0.352774	0.697013	0.678521	0.083926					1.37579	0.979673
3.87683	5.00122	4.96707	2.6061	1.89878	4.15366	4.61585	1.04512	0.47561	1.92805	1.26585	0.0890244					0.779244	1.44214	1.39936	0.916244	1.11609	1.89515	1.95382	1.25114	0.815732	1.33852	0.793736	0.823451					3.54054	4.86771	1.20199	3.42105	2.83215	2.80654	0.385491	2.5505	0.985775	0.921764	0.0142248	1.64154					0.92467	1.36755
2.88293	1.6	3.47561	4.2561	2.15	0.334146	2.31463	3.52561	0.0780488	0.17561	0.679268	0.362195					0.967317	2.16295	0.639764	1.05122	0.723724	2.2405	0.76952	1.48823	1.04213	0.851467	0.73528	0.582492					5.34993	5.05832	5.41252	2.8293	5.04694	2.68706	2.59886	2.10526	2.94737	0.957326	0.99431	0.72404					1.90428	1.4096
1.89512	4.45854	1.76829	3.38293	0.946341	3.25732	1.29268	2.50854	0.0695122	0.660976	0.232927	1.53415					1.94367	1.11096	2.02152	0.49222	1.63439	1.34058	1.45976	0.83113	1.01441	0.419663	0.894134	0.876557					2.60597	2.87198	0.243243	3.76245	2.266	2.2091	0	1.54765	1.05263	0.906117	0	0.056899					1.13406	0.894808
2.73659	4.98293	4.52927	3.12805	1.97439	3.0378	2.58902	1.27439	1.06463	1.2439	1.7061	0.387805					1.13733	1.56775	0.879618	0.667415	1.38259	1.32454	0.925211	0.945081	0.724179	0.537776	1.06876	0.602004					2.17496	4.64438	2.74253	2.21906	0.566145	3.10526	1.78947	0.596017	0.0412518	0.832148	0.184922	0.129445					1.91197	1.22976
4.20122	1.80854	2.94634	1.97683	1.12073	1	2.06098	1.1122	1.27073	1.07439	0.879268	0.479268					1.00107	1.9238	1.00231	1.48177	1.58814	1.80451	1.20107	1.27237	0.726764	0.503614	0.322898	0.649004					4.49644	3.04836	5.00996	2.57326	5.2973	1.43385	1.86202	1.4623	1.45519	0.201991	0.916074	0.118065					0.954979	0.785401
5.53659	4.17439	2.42683	3.72195	3.84634	3.14268	2.86585	2.44878	1.60244	1.53902	0.518293	1.3878					2.00722	1.10793	1.69067	0.698488	1.45993	1.09663	2.65146	1.06481	0.653927	1.07234	0.84185	0.665687					2.734	2.83499	4.67283	3.47795	0.476529	1.39687	3.49644	2.60455	0.122333	0.29303	1.60882	0.647226					1.42017	0.907895
5.71585	6.0378	4.14512	4.26585	3.28171	5.52805	2.61585	2.06829	0.812195	2.71098	1.47317	0.341463					1.9625	2.4679	0.830447	1.24508	1.19072	3.13131	0.70678	0.861732	0.349878	1.96634	0.647744	0.687028					5.3926	4.20768	3.49218	4.26458	3.899	2.97724	3.59033	3.06401	1.63442	1.70413	1.28876	1.03414					1.99322	0.651043
3.91463	5.86585	5.04634	3.26951	2.25122	3.60366	4.67439	2.55488	0.545122	1.71585	1.16829	1.85122					0.376992	2.17021	1.4091	0.59165	0.655976	1.22448	2.15845	1.18515	0.538797	0.907224	0.432175	1.07557					4.66999	2.65718	4.05263	4.09388	2.64865	1.8165	2.96586	2.69559	1.09531	0.658606	1.101	0.761024					1.10917	1.2711
2.92195	3.57317	2.12195	3.33537	2.11707	1.24756	1.34756	1.40976	1.03902	0.84878	0.462195	0.745122					1.00364	0.632443	1.73363	0.560154	1.36078	1.35803	1.88527	0.836854	0.842911	0.485183	0.931923	0.723264					5.01565	3.24182	4.17212	2.52774	4.29303	1.91323	3.59175	1.96444	2.24324	0.514936	1.33428	1.48506					1.60714	0.839417
4.63659	3.81098	2.86951	5.18659	3.30366	2.37683	1.68902	3.03902	1.40976	0.434146	0.835366	1.09634					1.10117	0.5545	0.964764	1.89742	1.11402	0.961285	1.20351	1.25857	0.654878	0.699126	1.16229	0.741996					1.81935	4.2532	2.59602	2.38265	0.960171	1.42105	0.71835	0.524893	0.083926	0.133713	0.30441	0					1.81887	1.00718
3.86585	0.0219512	3.16098	3.29146	2.72073	0	2.32561	2.17683	0.834146	0	0.192683	1.15244					0.745951	3.71023	1.31448	0.441764	1.16507	2.52042	1.13479	0.535626	0.84887	1.02708	0.981329	0.56537					5.19346	3.93599	3.8478	2.95733	2.45377	5.94879	1.2276	1.60597	1.31152	2.21195	0.152205	0.327169					1.84772	0.555974
3.41951	3.32439	6.58049	2.8622	2.41585	2.99756	4.82805	1.83537	0.340244	0.967073	3.74024	0.27561					0.976992	0.850801	2.84133	0.735748	0.950089	1.37792	2.33628	1.00134	0.834374	1.08839	2.83984	0.709776					3.56472	1.23471	2.81366	1.92034	0.816501	0.330014	2.63442	2.36984	0.328592	0	1.33997	0.581792					0.558687	2.53477
5.28293	3.05976	3.39146	4.01463	3.76098	1.05244	3.64024	2.49512	1.18415	0.221951	0.996341	1.37561					1.66369	0.850484	0.627472	0.888715	1.68719	1.50422	1.47352	0.760959	0.551187	0.805126	0.717744	0.734272					5.55903	3.24324	2.98862	2.90327	1.6643	2.45661	2.52063	1.08535	1.3542	0.640114	0.388336	0.660028					1.96632	0.671053
3.51585	4.20732	2.49146	1.33537	1.36585	3.22561	1.87439	0.641463	0.370732	1.41341	0.734146	0.252439					1.01939	0.954354	1.44943	2.0543	1.38583	0.843463	1.05347	1.56569	0.720211	0.688679	0.475435	0.660085					5.5192	3.07966	3.99573	3.39118	2.83215	2.17923	4.81223	1.90043	1.23613	0.59175	1.67994	0.576102					2.14286	0.934059
5.47561	4.19146	3.15854	2.41585	2.93415	2.37317	1.57683	0.839024	1.00366	0.187805	0.219512	0.113415					1.68672	0.648159	1.2356	1.01701	0.977715	0.656886	1.48202	1.47263	0.740602	0.839272	1.09091	0.799061					2.12376	3.30014	2.72973	2.28023	1.11522	1.5633	1.6202	1.44523	0.201991	0.495021	0.150782	0.674253					1.58635	0.889516
1.84634	3.14756	4.27195	2.39512	0.621951	1.43902	3.91707	1.74268	0.0365854	0.370732	2.12073	0.765854					1.97514	1.02199	0.821797	1.06893	1.9288	1.32427	1.47671	0.792228	1.04733	0.656516	1.05569	0.547313					2.14794	1.94026	3.52916	3.91181	0.475107	0.699858	2.47226	1.50498	0	0.0896159	1.22617	1.33144					1.58664	1.75705
0.906098	3.50732	3.20732	1.29268	0.535366	2.53171	2.27805	0.309756	0.00853659	0.602439	0.121951	0					2.91446	1.03319	1.12142	2.08314	2.02543	0.750691	1.03142	1.95485	1.08211	0.482053	1.00511	0.912476					2.42105	2.38691	2.97297	3.50782	2.57468	1.03272	2.78094	1.47368	0.694168	0.203414	0.571835	0.355619					1.32884	1.33818
6.11707	3.90976	5.38659	3.63902	4.19146	2.67073	2.49024	1.96707	2.4622	0.647561	0.373171	0.34878					2.44211	0.567159	1.72094	0.677894	2.01738	0.912854	0.771276	1.63918	1.55036	0.494533	0.797622	0.600199					3.52916	4.62731	2.71408	2.16358	0.71835	5.38122	0.843528	0.726885	0.219061	1.99573	0.291607	0.267425					0.839948	1.06634
2.89512	4.66829	2.37317	1.2061	2.08415	3.64268	1.15854	0.180488	0.345122	1.94878	0.876829	0.0780488					1.10882	1.18157	1.64746	2.18076	1.33364	1.55575	1.77167	2.06781	0.738797	1.11912	0.574394	0.834427					3.68279	4.66003	2.74964	3.90754	2.34282	3.04836	1.47937	3.04979	0.489331	1.28307	0.947368	1.59033					0.535358	1.10885
2.6561	2.48902	3.86707	2.80488	0.92439	1.11585	2.3561	1.5439	0.871951	0.454878	0.903659	0.341463					1.4227	1.36434	0.730447	0.799878	1.72556	1.49385	1.20791	0.757667	0.627789	0.682801	0.485289	0.631516					4.87055	4.94452	4.35135	3.5761	2.99004	2.09815	3.61166	2.0569	2.1963	0.617354	0.961593	0.900427					1.32288	1.3344
6.10732	0.504878	5.04146	3.69634	3.3939	0	3.5439	2.19756	2.91951	0	1.78171	0.441463					2.31983	3.2273	1.49473	0.692593	1.07632	2.52042	1.21036	0.747016	1.89403	1.02708	0.97811	0.616264					4.07824	5.26316	2.7909	2.96302	2.39403	5.59602	2.38549	3.4623	1.05405	2.6458	1.40541	1.34566					0.637814	1.72844
3.59268	4.33659	2.94512	2.11951	1.54024	2.33659	0.879268	0.569512	1.08049	0.50122	0.670732	0.131707					0.731407	0.949646	0.967203	1.26627	1.09642	0.696837	1.92492	1.63764	0.861772	0.786955	0.922175	0.933215					4.39972	3.49075	3.32432	2.81508	3.52774	1.56757	1.08108	1.00427	2.88905	0.234708	0.366999	0.554765					1.04229	0.523295
4.95244	2.49146	5.18537	4.62317	5.41951	1.63659	2.75244	4.81951	2.53537	0.830488	0.679268	1.70854					1.28409	1.376	1.50883	1.31388	3.09943	1.04182	0.86474	2.63247	1.8448	0.525354	0.722638	1.05887					4.55192	3.61166	4.67425	1.0569	3.66999	2.4936	3.38265	0.187767	2.13656	1.35135	1.77098	0					1.18404	0.612096
4.11585	2.42317	3.06585	2.54878	2.92683	1.28902	2.11341	0.803659	1.52927	0.180488	1.02439	0.287805					0.619106	1.40496	0.785902	1.03642	0.902984	1.44181	1.36242	1.4684	1.05957	0.900833	0.550037	0.684516					5.01849	4.87909	3.1707	2.72831	3.93314	1.97297	2.71977	1.93172	2.66003	1.89474	0.964438	0.675676					1.45165	1.2277
1.05854	4.0622	3.75	2.61585	0.10122	2.43659	3.06585	1.70244	0.00487805	0.342683	1.39268	0.136585					2.76402	0.670711	0.868114	0.823057	2.4285	0.567024	0.651976	0.626618	1.07904	0.73111	0.799711	0.803988					3.48649	5.57895	4.18777	3.16216	1.52489	4.47653	2.74111	2.04552	0.490754	1.04979	0.42532	0.570413					0.723551	2.15608
4.48049	4.87927	4.10976	2.21951	2.52317	3.09146	2.36707	0.784146	2.52317	1.01098	1.01341	0.171951					0.899512	1.26547	0.69578	1.15785	0.608959	0.754935	0.629992	1.53989	1.49714	0.382679	0.723817	0.786671					3.52916	4.09388	3.72262	2.98578	3.06117	2.33144	1.99004	1.8734	1.19488	1.2532	0.57468	0.320057					0.981892	1.0728
5.71707	3.9378	4.93293	3.12317	4.27439	3.03902	2.13537	1.2378	2.75488	2.0561	1.92683	0.25					2.08732	0.993337	1.71112	0.505423	1.9382	0.689528	1.30149	1.14239	1.8858	1.20348	0.934126	0.908435					1.04836	3.4808	3.39687	3.53343	0.28734	2.11949	1.96302	3.5192	0	0.758179	0.247511	1.03556					2.59229	0.544329
3.56463	0.808537	2.20366	4.30732	2.11829	0.0573171	1.1561	2.71707	1.02805	0	0.484146	0.532927					0.668715	2.94645	1.75215	1.01935	0.729398	2.49915	1.8772	0.791057	0.460829	1.02708	0.662728	0.667785					2.47226	5.05832	3.15363	4.633	0.54623	3.79232	1.31863	3.08393	0.561878	2.41252	0.662873	1.84637					1.18907	1.49617
2.08902	4.3439	4.82317	3.40244	0.559756	3.15976	2.39634	1.78537	0.2	1.04756	0.637805	0.0231707					1.81837	0.783972	1.11915	1.21878	1.96997	1.18766	0.745878	0.811041	0.883919	0.721622	0.603346	0.889305					3.05405	2.66856	2.88905	1.37269	2.2091	2.4111	0.927454	0.59175	0.374111	1.32148	0.547653	0.059744					0.692323	1.05586
2.92439	3.66707	3.57439	3.94634	3.12317	0.942683	2.69024	1.9878	2.15488	0.0670732	0.353659	1.41463					0.939122	0.774012	0.532553	1.37817	0.946829	1.66451	0.588724	0.723301	1.27241	0.978102	0.812053	0.690654					5.23329	5.48933	4.8862	2.74395	4.78805	4.0697	3.04979	1.1138	0.765292	1.76956	0.630156	0.284495					1.68896	2.15933
3.2622	2.59268	3.94024	0.510976	2.20976	1.27927	2.49512	0	1.41707	0.523171	0.764634	0					0.902553	1.14298	0.420382	2.86485	1.04916	1.25879	0.624748	2.20715	1.12302	0.56002	0.468354	0.912476					4.52774	4.57752	2.75249	1.61024	3.42105	6.13087	1.53627	0.788051	1.57183	1.89474	0.250356	0.221906					1.2395	1.00088
4.86098	5.02683	3.65244	5.02927	3.55488	3.03537	4.27073	3.55	1.25854	2.16098	2.58171	2.00976					1.22738	1.54425	0.476967	1.86863	1.33467	1.06079	2.08698	2.0531	0.903902	1.34735	1.62497	1.33844					5.28023	4.15363	2.90612	2.72404	4.78663	1.50925	2.75818	1.78236	1.46657	0.241821	1.26743	1.28307					1.71573	0.731157
4.38902	0.890244	4.79024	3.57439	3.52195	0.0707317	3.96341	1.55366	1.35854	0.0304878	1.74512	1.27073					1.04209	2.84967	1.304	0.686715	1.77628	2.44969	1.53299	0.81987	1.0461	0.996589	1.2704	0.619142					3.4495	4.01707	4.46799	1.59317	2.33144	2.33713	2.80797	0.559033	0.560455	0.45377	1.65861	0.0412518					0.681532	0.563409
3.4622	3.41829	5.07927	4.45732	1.55976	2.32439	4.51098	3.7061	0.540244	0.862195	2.22561	1.90366					0.828203	0.57311	1.35002	1.22551	1.0665	1.39237	2.00881	1.66075	0.738748	0.952459	1.22754	1.25248					2.64865	4.73542	4.23613	2.50213	1.03272	2.66856	4.45946	1.07966	0.230441	1.52489	2.78236	0.500711					1.1827	1.16634
3.42073	2.05122	5.33415	4.28049	3.68902	1.04024	3.65854	2.85488	2.42195	0.246341	1.60244	0.856098					0.684179	1.69896	1.57762	1.05016	1.33531	1.48772	1.29154	0.937821	1.44058	0.780736	0.704825	0.515037					4.03414	4.12233	4.15363	2.68563	2.66003	1.54054	3.01849	1.7724	0.544808	0.672831	0.933144	0.672831					1.1044	1.0008
3.90122	4.30488	3.57317	3.86829	1.75976	3.34268	2.83537	2.02683	1.09634	2.33293	0.893902	0.258537					0.684211	0.771191	0.73387	1.01091	0.930146	1.42743	0.739398	1.11591	0.501431	1.4909	0.453467	0.660785					5.09388	1.38549	1.61735	3.49644	4.31152	0.0540541	0.55761	2.45235	2.08108	0	0	1.25036					1.60781	2.31326
4.72317	3.44756	6.33049	2.7061	3.26707	2.57195	3.51707	3.39634	0.281707	0.781707	1.6378	2.19512					1.08094	0.596728	2.57689	0.810902	1.40183	0.622252	1.37176	1.47585	0.834959	0.834077	0.780565	1.43009					3.3542	3.85206	3.22902	3.36558	1.73969	2.94452	3.75533	2.33001	0.428165	1.61309	1.11238	0.874822					0.784376	0.811991
4.2561	4.31098	4.78171	4.44146	2.43537	1.35976	3.90122	0.918293	0.55122	0.159756	1.71829	0.809756					0.751553	0.695533	1.2665	1.31115	0.948081	1.20146	1.73078	1.31824	0.798512	0.867321	0.86202	0.539841					4.96017	2.72688	5.10953	2.82077	2.19488	0.714083	3.78947	1.20199	0.504979	0.278805	2.80512	0.196302					1.37761	2.26733
3.56098	3.44268	4.69024	2.4622	2.16951	1.4561	3.86829	0.609756	1.36829	0.0902439	2.13293	0.115854					0.668447	0.797833	1.20792	1.10048	0.658033	1.31187	1.25851	1.62979	0.621057	0.954256	1.21381	0.796622					2.45519	4.57041	3.14225	2.74964	1.00427	2.76245	2.15932	1.30868	0.119488	0.43101	1.74538	0.445235					1.21208	1.22235
2.55732	3.89024	2.61829	1.26951	1.27439	5.05122	1.72317	0.0353659	0.446341	2.78049	0.639024	0					1.31354	0.614638	1.1957	2.3274	1.80628	2.609	1.04412	2.20732	0.917089	1.80377	0.69972	0.912476					4.78236	4.05974	3.39687	3.00427	4.00569	3.74395	3.30441	0.721195	3.55619	1.4936	0.522048	0.418208					1.7124	0.785733
2.16098	3.72439	5.17683	2.34268	1.18537	3.22439	2.1939	1.14146	0.167073	1.5878	0.732927	0.00487805					1.72763	0.609118	1.50377	1.74808	1.70171	1.13185	0.756358	1.42169	0.916846	0.682264	0.494996	0.907598					4.84211	5.05832	3.21622	5.19915	2.60597	2.99004	1.77098	5.01138	0.687055	1.06259	0.773826	1.23898					1.42543	1.51408
5.77683	4.85122	5.85976	2.61951	7.04634	5.17561	4.55244	1.66098	3.03659	1.46585	2.2	0.746341					2.06355	1.19965	2.23676	0.884016	4.65709	2.6987	2.12627	1.19898	2.02168	1.18221	1.29717	0.616988					2.28165	4.62447	3.75676	4.36842	1.02276	3.50498	1.68279	2.92745	0.221906	1.31437	2	1.39403					1.59988	1.26401
4.33415	4.07439	3.4122	2.12927	2.52683	3.35244	4.35732	0.254878	0.2	1.17683	2.26951	0.0146341					0.990553	0.758565	0.842333	1.62706	1.0872	1.08346	2.00614	1.95524	0.989553	0.497931	1.45717	0.921817					0.224751	4.27169	4.44523	2.99147	0	2.72973	2.46657	2.50213	0	1.30014	1.68421	0.820768					3.41346	0.794798
3.62439	3.42683	4.28293	3.2622	2.86341	1.66341	1.68171	3.19268	2.02561	0.27439	0.289024	1.0878					0.945642	0.631224	0.961138	0.52239	1.57959	0.98452	1.50281	1.488	1.1407	0.752687	0.848931	0.601459					0.948791	2.39829	4.68848	2.94737	0	1.97866	3.76529	2.93314	0	0.229018	2.35704	2.07112					2.7098	1.47717
3.24268	2.27683	3.68537	4.30366	2.88049	1.4	2.73902	2.59146	2.01098	0.0914634	0.856098	1.09512					0.914504	1.4954	0.639154	1.17176	0.721992	1.19235	1.01225	0.594114	1.11298	0.939004	0.472768	0.64898					5.01991	3.34993	4.57895	3.84922	2.60313	1.59317	3.57183	1.8862	0.941679	0.800853	1.7027	0.725462					1.48568	0.865344
2.72805	3.62195	5.02805	4.05122	0.991463	3.66829	3.33293	2.6061	0.267073	1.4939	1.81585	0.903659					1.10757	0.47402	1.40684	1.23645	1.64247	1.4828	1.36687	1.40063	0.920179	0.718923	0.796419	0.668711					5.54623	3.37127	3.99716	1.92603	2.76387	0.628734	2.7724	0.458037	1.18492	0.395448	0.480797	0.0640114					2.07586	0.698743
4.63293	4.26463	1.70732	3.47561	1.97561	1.28902	2.2	1.95732	0.747561	0.463415	0.389024	0.439024					1.01148	0.930053	2.13458	0.570366	1.21314	1.2314	0.830138	0.773707	0.45252	0.573272	0.848053	0.621346					3.15363	2.79374	2.73969	4.03841	1.63869	1.83499	1.46515	1.91607	0.365576	0.853485	0.341394	0.748222					0.896164	1.39358
1.99634	3.26341	3.93537	4.82317	2.11463	1.21707	1.27439	3.03659	0.97439	0.097561	0.302439	1.4878					1.8249	0.931004	0.645016	1.57072	0.981154	1.41733	1.5858	1.20816	0.521122	0.9335	0.838508	0.727215					4.06828	3.30014	3.90612	4.38407	2.51778	2.57326	2.15647	2.30014	1.15789	0.440967	0.604552	1.27312					1.28477	1.03215
2.18171	4.42073	3.85488	4.29878	0.239024	2.03049	2.34756	2.73659	0	2.18293	0.95	2.25976					1.92405	0.753402	0.460171	1.03509	2.34427	0.798886	0.734065	1.26722	1.08392	1.31957	0.34498	1.45055					4.00996	5.18208	2.8734	2.16501	2.30156	4.82219	1.1138	3.56472	0.903272	2.34993	0.947368	0.813656					0.768179	1.77923
4.22805	3.92439	2.97683	3.54634	2.38537	3.25366	1.51463	2.0561	1.5	0.95	0.982927	0.589024					0.775008	1.04848	0.968236	0.457715	1.08524	1.21424	1.5399	0.793431	0.609772	0.613557	1.07908	0.421159					4.3542	3.72262	3.68563	3.33713	2.36273	1.40541	1.43812	1.12376	0.770982	0.325747	0.85633	0.998578					0.933774	0.711508
5.21707	2.31098	3.2122	3.49634	4.2	0.540244	3.26707	4.06585	3.01951	0.163415	0.843902	2.4561					1.60028	1.4586	0.761829	0.669862	1.87312	2.00675	0.882309	1.95752	2.08554	0.863663	0.619866	1.72343					3.74822	4.45092	3.3101	3.44239	1.20626	2.06117	2.87198	0.916074	0.182077	0.795164	1.48649	0.196302					0.720631	0.979701
3.46829	4.05366	3.24634	2.36829	1.31463	1.07195	1.5561	1.35488	0.243902	0.397561	0.804878	0.143902					1.26637	0.989988	0.710089	1.13683	1.90214	1.46257	1.2599	0.935846	1.09328	0.686224	0.527858	0.804736					2.16358	4.65576	4.28734	3.36415	0.657183	1.76102	4.39118	2.16643	0.0967283	0.953058	2.92319	1.23898					1.57173	1.05603
2.64756	2.71585	4.53293	3.33049	1.06098	0.292683	3.25122	1.50122	0.620732	0.412195	2.20732	0.25					1.56359	1.34717	1.1372	0.642959	1.67559	2.25517	1.0142	0.976374	0.950244	0.627736	1.28016	0.889394					4.28165	3.28023	1.36273	4.59602	2.45092	3.00427	0.331437	4.76814	1.56046	0.472262	0.0184922	3.09815					1.10967	0.56743
4.31585	4.29146	3.23902	4.09634	2.07561	3.1	2.90488	3.85	0.923171	1.07805	0.302439	1.46585					0.847764	0.991362	0.748057	1.19329	1.02824	0.898333	0.662537	1.78306	0.312455	0.590102	0.824622	0.632793					3.48649	2.74395	3.70982	4.98578	2.44097	3.4495	2.65007	3.69417	1.27596	1.25605	0.668563	0.694168					0.442916	0.955576
2.13537	4.62317	3.71951	3.87683	1.07073	2.77317	2.70976	2.52073	0.0609756	1.09634	0.553659	1.40976					1.71424	1.1148	1.13983	0.915285	1.46403	0.783431	0.768122	0.864325	1.03089	0.372012	0.606484	0.888508					7.12945	5.21479	4.83499	3.99147	2.73257	3.00427	3.44097	3.89047	1.25036	1.23329	1.98578	0.810811					3.74323	1.63168
3.39878	4.25122	3.24512	2.33537	2.2878	2.35122	3.41098	2.46341	1.24024	0.982927	1.49756	1.07317					0.797073	0.875598	0.686333	1.0954	1.03141	1.10593	1.35397	0.533862	0.508333	0.522362	0.653809	0.541638					3.91323	4.74111	3.56757	3.58321	1.75107	3.19488	2.66287	2.00711	0.315789	1.40256	0.810811	0.59175					1.8173	1.20069
3.12317	3.27561	3.52317	2.20732	1.65488	1.01098	2.05	2.12317	0.0158537	0.860976	0.654878	0.89878					0.771976	0.894012	0.72513	1.21756	1.38563	1.68563	0.986902	0.938098	1.06807	0.634492	0.535012	0.843703					1.45235	4.42959	3.98435	2.63158	0.573257	4.32432	2.87198	1.9559	0	0.870555	1.07112	1.29161					2.18587	0.932466
3.31707	4.18049	3.71341	4.97317	0.681707	1.98171	3.18415	3.98049	0.563415	0.786585	0.854878	1.45732					1.29408	0.609825	1.26432	1.7662	1.88626	0.977504	0.767163	2.00124	1.07234	0.636272	0.461191	0.943199					3.5064	4.85349	3.1266	2.27027	2.53627	3.78663	1.27027	3.31437	0.753912	1.71124	0.776671	1.01849					0.706377	1.30114
4.12927	3.41829	6.23902	4.00366	1.98171	4.69878	3.27439	1.52927	0.942683	1.18537	2.95366	0.47561					0.65322	0.590915	2.57607	0.858106	0.867789	2.206	0.895634	0.733423	0.415415	0.468947	1.87466	0.509793					3.29161	4.78378	1.57326	3.04979	2.1707	3.31437	0.543385	1.9431	1.04552	0.307255	0.277383	0.527738					0.976468	1.22807
2.53659	4.76951	3.32317	3.7378	1.54756	1.86098	1.23902	3.36098	0.180488	0.77439	0.0292683	0.810976					1.50678	1.21117	1.05324	0.61878	1.56658	0.981561	1.46952	1.2066	0.934715	0.405589	1.11711	0.766232					0.445235	1.81935	4.64011	3.01849	0	1.43385	2.69986	2.58606	0	0.28165	0.85633	1.78805					3.2177	1.87739
3.55854	3.55854	4.14024	4.03293	2.26951	4.55732	2.04634	3.49268	0.206098	0.823171	1.40976	1.69512					0.764073	0.736435	1.30971	0.904862	1.00292	2.06211	0.949764	1.95231	0.877821	0.373581	0.680663	1.20885					4.82788	6.61024	3.94026	3.36558	3.76814	3.36415	2.96728	2.01991	1.47511	1.6202	0.934566	0.998578					1.398	2.93579
3.41951	4.0061	4.21463	5.01951	1.19878	3.27317	4.94512	2.80488	0.0658537	1.6561	1.4378	1.25122					1.17407	0.555533	0.576171	1.72757	1.42902	1.05553	2.4158	0.838797	1.02889	0.778809	0.565142	0.504809					4.02134	4.2845	5.14509	3.77098	3.61309	2.36415	2.84211	3.70555	1.85491	1.72262	1.13514	1.1835					0.681162	0.684547
5.10854	5.01463	4.83415	4.73171	4.78293	4.36463	3.97805	3.81463	2.69024	1.48293	2.63902	0.741463					1.66085	1.42587	1.64213	1.40226	2.42294	2.28758	1.48141	1.75756	1.68049	0.864183	1.77174	0.362378					4.46088	0.802276	3.69986	3.58321	4.22333	0	2.33428	2.60882	2.26174	0	0.570413	1.5064					1.29055	2.89446
4.56951	4.9622	4.09146	2.29146	1.70488	3.91585	1.79512	1.15976	0.152439	1.32073	1.05732	0.632927					0.998927	1.62593	1.20479	1.13674	0.926626	1.69771	1.17121	1.15086	0.93148	0.486638	0.481533	0.623671					3.93741	4.34424	3.71835	1.93314	1.84495	2.06686	2.70555	0.263158	0.519203	0.412518	0.782361	0					1.12031	0.874467
4.18415	3.9939	2.20122	3.65854	3.28659	1.6939	0.746341	2.33659	2.43049	1.6122	0.0243902	1.0939					0.686276	1.06731	1.69761	0.678886	1.34473	1.57525	1.9379	0.751927	1.60662	0.691736	1.11017	0.569256					2.03983	2.38122	4.87482	2.61166	1.44666	0.605974	2.49218	2.19061	0.435277	0.0739687	0.736842	0.318634					1.60221	2.29776
3.59146	4.40244	4.2061	2.90732	3.46951	3.38171	2.38171	2.03171	0.787805	1.88171	0.734146	0.206098					0.693057	1.06748	1.01521	0.639293	1.23009	1.46262	1.28363	0.521463	0.560919	1.16311	0.758654	0.706378					3.37269	3.91607	4.14651	4.00853	2.60028	2.71977	2.6458	1.82219	1.88762	0.860597	0.820768	1.43812					0.948559	0.704196
4.76951	4.68537	3.14756	3.42927	3.68171	1.9878	1.84512	3.39268	2.23537	0.652439	0.7	2.05244					1.01226	1.03039	0.830431	0.754911	1.32072	1.12253	1.07162	1.32174	1.39837	0.999459	0.616484	1.18381					3.76956	2.79374	1.24467	2.25605	2.58037	1.04267	0.54623	1.63442	1.18777	0.362731	0.0668563	1.34566					0.523978	1.61798
4.52195	5.01098	3.8061	3.58902	4.25976	3.33415	2.21829	1.86829	1.82561	2.37073	0.845122	1.22561					0.872902	1.3251	0.838301	0.504537	1.92984	1.52937	1.22172	0.799366	0.943512	1.52117	0.519801	0.653549					1.16785	4.7724	3.83073	4.14794	0.11522	4.54908	2.50925	2.46942	0	2.11095	1.19915	0.906117					2.48637	1.37252
2.4	3.95366	1.64146	4.70976	0.360976	1.4439	0.45122	4.34634	0.167073	0.264634	0.0134146	1.47317					2.3072	0.618183	2.16146	1.43719	2.1913	1.71012	2.21701	2.41421	1.09916	0.836313	1.12752	0.802175					4.69132	3.36842	3.98151	3.74538	4.30441	2.92176	3.46515	2.39545	1.28592	0.238976	2.33997	0.827881					1.12662	0.709516
4.3	3.98171	3.31341	1.4378	3.77927	2.91463	3.09268	0.730488	1.35854	2.4061	1.17805	0					0.848463	1.05268	1.04532	1.9382	1.52981	0.959041	1.09832	1.54682	0.538293	1.40834	0.569467	0.912476					4.38122	0.0312945	3.39403	3.48506	3.28876	0	2.30725	1.78236	1.97297	0	0.921764	0.29872					0.938592	3.66544
5.09146	2.25488	4.15488	0.876829	5.18171	1.00488	3.02805	0.0621951	2.67317	0.045122	1.17195	0.0134146					1.40697	1.47987	0.630984	2.53829	2.78128	1.70699	0.692797	2.14496	1.72232	0.981955	0.491711	0.899061					4.8037	5.80797	2.81508	3.51351	2.94026	5.07824	0.470839	1.72973	1.84637	1.74822	0.0782361	0.250356					1.38431	2.18413
0.70122	3.98293	3.36707	2.37317	0.0914634	3.59634	3.02561	2.3939	0	0.440244	1.97561	0.453659					3.1595	0.635443	0.831276	1.00672	2.4482	1.2475	0.686545	1.15994	1.08392	0.588248	1.00905	0.613118					2.27738	2.2091	2.82788	4.2276	0.638691	2.48222	2.27596	3.55192	0.40256	0.766714	0.786629	1.27881					1.56682	1.49162
4.5939	3.00488	4.70122	3.93293	2.51829	3.39512	4.9878	3.18049	0.908537	1.01951	1.65	1.2378					1.33514	0.896516	1.82042	0.790919	0.638008	1.0399	2.8896	1.06767	0.613577	0.48272	1.10091	0.552671					4.11238	2.83642	3.84637	3.58179	2.15932	2.25605	2.07681	2.86913	0.864865	0.56899	0.792319	1.14794					0.920194	0.927752
3.06707	3.85854	4.53293	3.81951	1.31098	3.34024	3.91707	3.85244	0.295122	0.745122	1.85854	1.57805					0.919715	0.520557	1.09038	0.676756	1.61407	1.13374	1.85342	2.21511	0.907333	0.577053	1.10322	0.825866					4.68848	4.84495	4.08393	4.22902	2.45519	2.09815	2.76387	2.54054	1.72119	1.30299	1.49218	1.36558					1.14731	1.3332
0.928049	1.5622	1.46341	4.22927	0.104878	1.54756	0.578049	2.95	0	0.153659	0.176829	1.07073					2.89251	2.19588	2.4261	0.926837	2.42507	1.12562	2.17091	0.907041	1.08392	1.02313	1.0182	0.658663					4.5889	3.101	3.33428	2.73684	2.43812	1.30156	1.46657	1	2.85917	0.432432	1.13656	0.41394					1.04727	0.791062
3.52439	3.99878	2.63659	5.16951	2.32073	2.4878	1.49512	4.12561	1.22683	0.689024	0.268293	1.80244					0.505431	0.555232	1.20963	1.83333	0.579894	0.663138	1.2718	2.00549	0.451415	0.771297	0.92072	0.992459					4.6202	3.27881	4.3101	3.68848	3.91323	2.08535	3.76671	3.44097	1.10811	0.931721	0.728307	0.773826					1.75355	0.998677
3.01951	2.34268	3.57317	3.15976	2.58537	1.76341	3.09268	1.61341	2.12317	0.908537	2.56098	0.423171					0.958976	1.47335	0.621073	0.467659	1.03635	1.1472	1.13846	0.668089	1.07575	0.627329	1.57335	0.528687					3.61451	3.52063	3.96728	1.7596	2.101	1.50925	1.59175	0.69559	0.401138	0.6899	0.524893	0.0526316					0.769611	1.18254
4.75244	4.3939	4.70488	3.65	3.28659	2.6378	4.85854	2.24878	1.09756	2.22195	1.32317	0.540244					1.09423	0.892606	1.30282	0.988797	1.06835	1.11533	2.32841	1.00027	0.555325	1.3838	0.719362	0.727028					3.45235	5.22048	3.65718	3.8037	3.78236	3.62873	1.46942	3.31863	1.54196	1.26458	0.285917	1.07824					0.686292	1.96858
4.41098	5.19512	3.58659	3.37561	3.48171	3.44512	2.89512	2.33171	0.991463	1.95366	0.732927	1.04024					0.744016	1.57878	1.09324	0.811089	1.48566	1.17257	0.945496	0.91513	0.560813	1.00897	0.71124	1.01773					2.94168	4.35704	3.09246	4.0256	1.45804	3.44808	2.37269	2.31437	1.00853	1.5761	1.18065	0.627312					0.846975	1.04386
4.43171	5.83293	2.95732	3.34512	3.56951	2.64146	1.31341	1.54756	3.63902	1.98415	0.47439	0.57561					0.938114	2.18042	1.12714	0.70726	1.44217	0.956585	1.3793	0.837228	2.61759	1.13135	0.676077	0.416004					1.33997	5.1394	3.26031	3.5192	0.362731	4.19915	2.266	2.37838	0.14936	2.5761	0.758179	0.852063					2.36587	1.60862
1.69268	1.77683	3.98415	4.13659	0.864634	0.75122	2.79634	2.66098	0.258537	0.331707	2.20732	1.13537					2.14418	1.96883	0.773195	0.947837	1.68385	1.81626	0.897756	0.793772	0.883317	0.69537	1.25874	0.481492					5.76956	3.95448	3.64154	3.40825	5.09957	2.62731	4.05263	2.1522	1.20057	1.05832	1.60313	0.240398					2.17401	0.780232
4.3878	3.72927	3.20366	3.02195	3.17683	3.13049	1.3378	2.27561	0.635366	0.35122	1.13049	0.454878					1.0745	1.22922	0.822341	0.727252	0.878748	1.07788	1.48694	0.615008	0.541211	0.72976	0.629955	0.556801					3.29445	2.93599	2.9744	4.45519	2.55477	1.46088	2.78947	3.24893	0.792319	0.278805	0.42532	1.88478					1.11734	1.20747
4.2122	4.37073	2.75366	3.17073	1.88293	2.83902	0.419512	2.75488	0.523171	0.909756	0.168293	0.730488					0.831593	0.867923	1.78353	0.738398	0.980016	1.03374	2.2534	0.723333	0.586943	0.545093	1.03295	0.452858					4.42959	3.78805	2.78663	3.70697	2.01422	4.22475	1.27738	1.87198	0.871977	2.36415	0.231863	0.526316					1.39325	0.508786
4.30366	2.83659	0.470732	3.76585	1.85	2.11951	0.0487805	2.56829	0.967073	0.419512	0	1.10732					1.05862	1.09087	3.31887	0.790667	1.22512	1.56505	2.64196	0.770171	1.35775	1.25587	1.12706	0.530801					3.73969	3.67852	2.92461	2.65292	1.59033	2.04979	0.758179	1.06543	0.345661	0.715505	0.224751	1.12233					1.04688	0.42854
5.18537	4.18659	3.86829	2.50244	2.55244	1.85122	3.05854	3.01098	2.74024	1.68537	1.61585	1.92683					1.43493	1.24255	0.54361	1.42963	0.566	1.09017	1.0494	0.950293	1.70507	0.920768	1.09419	1.06777					1.45235	4.01707	4.17496	0.921764	0.564723	2.61024	1.5761	0.371266	0	2.46515	0.702703	0					2.18595	0.875443
3.67195	4.14024	4.41707	4.8561	3.87439	4.00732	3.99756	2.73659	1.90122	1.44756	1.11951	1.56829					0.667244	1.1657	1.05811	1.63197	1.48445	1.7433	1.91494	0.858512	0.975187	0.692533	0.802028	0.831923					3.41821	3.73969	2.60455	2.5192	1.57752	1.78663	1.00427	1.38407	0.71266	0.308677	0.0170697	0.351351					1.32789	1.27532
3.66951	3.72927	5.20488	2.30122	1.84756	3.28415	3.74146	1.01098	0.395122	2.06098	2.24756	0					0.422211	0.771549	1.5715	1.23331	1.05709	1.12096	1.75435	1.41063	0.895545	1.1531	1.19384	0.912476					3.64154	5.15078	4.16358	4.01422	1.58037	3.9744	3.42674	2.21195	0.961593	1.39687	1.19061	1.43954					0.716344	1.60162
4.1	4.45	0.779268	4.2878	1.89024	2.48902	0	2.43049	1.02561	1.4878	0	0.807317					1.23702	1.3073	3.02189	1.28183	0.997309	0.796984	2.66814	0.935415	0.673545	0.756923	1.12706	0.400053					5.39687	2.96159	3.66145	1.72404	2.63869	3.17639	2.11949	0.524893	1.02276	0.56899	0.716927	0.0768137					1.877	0.828208
4.32317	4.0561	1.15976	4.12683	2.83902	4.19634	0.760976	2.74634	0.5	1.93171	0.135366	1.01829					1.00625	1.15952	2.64664	0.834179	0.725561	2.34228	2.08245	0.849683	0.801138	1.43423	1.12354	0.519785					4.14225	4.83642	3.72973	3.73115	2.24609	3.30441	2.14651	1.84068	0.650071	2.0256	0.743954	0.948791					0.704851	1.23767
2.47561	4.01951	2.89878	3.17805	2.84634	2.50366	2.83293	4.03537	1.5878	0.15	0.330488	1.25854					1.51483	1.38648	0.949577	0.659065	0.762333	1.0755	0.826154	1.87482	0.727967	0.969126	0.855573	0.561053					3.00569	5.26174	3.62731	3.24893	1.49218	3.34566	1.53201	1.66714	0.559033	0.217639	0.500711	0.815078					0.791366	1.79424
4.78171	4.31098	4.35244	2.52561	3.8939	1.88902	1.92439	1.44146	3.25854	0.741463	1.17073	0.412195					1.40328	0.812484	1.57606	1.13462	1.62928	0.931675	0.901585	1.57387	2.56901	0.550939	0.870744	0.59737					2.73969	3.86629	4.95733	3.33428	1.72973	2.69986	2.87055	2.367	0.391181	0.84495	1.32006	1.09531					1.76872	0.465116
5.18415	3.0561	3.23537	4.27927	4.00488	1.50488	1.38293	3.02195	1.00854	0.239024	0.326829	2.49146					1.78728	0.914817	0.79148	1.39289	2.00703	1.18746	1.30354	1.11589	0.512472	0.788053	0.800232	1.70707					4.88478	4.41394	3.74822	2.43954	3.19772	4.71977	1.75676	1.71693	1.72262	1.63727	1.48791	1.34566					1.53525	0.775813
3.82805	3.29268	3.62805	2.78415	1.13171	1.61707	2.31341	1.70976	0.00487805	0.47439	0.795122	0.692683					0.884358	0.896053	0.472976	0.83035	1.47285	1.08459	0.993707	1.055	1.08481	0.753386	0.673947	0.322972					3.09388	4.45235	4.72404	2.00142	1.57468	3.4367	2.73542	0.951636	0.641536	1.3229	1.71693	0.500711					0.816524	0.795661
4.26098	1.31463	3.68171	3.8378	3.52683	0.782927	1.55732	2.9561	1.97927	0.0853659	1.03293	1.06098					0.739854	2.50549	0.956472	0.824634	1.75886	1.89824	1.24576	0.84222	0.957504	0.95724	0.453947	0.472671					3.73684	2.96444	3.8862	2.96017	1.42817	1.64154	1.87198	0.948791	0.529161	0.650071	0.533428	0.314367					0.672352	0.84743
3.14268	4.57683	2.35366	3.20366	3.27561	1.68171	1.30854	2.7378	1.37561	1.22805	0.095122	1.34268					0.727317	1.05278	1.51022	0.816276	1.38082	1.047	1.36324	0.833805	0.742984	0.554988	1.03194	1.08835					3.71266	2.28023	4.30299	2.36984	3.07824	0.813656	2.72546	1.11664	0.476529	0.0184922	0.763869	0.056899					0.570768	1.47667
4.31098	6.17439	4.71098	3.36707	3.71098	3.55732	2.74756	1.63171	1.2378	1.24878	0.42439	0.819512					0.638911	2.81077	1.19907	0.523114	1.3779	1.7986	0.542732	0.768122	0.831293	0.524963	0.835167	0.377224					3.37696	4.22048	3.43528	3.06117	3.67283	2.76245	1.67283	3.07112	1.92034	0.635846	0.893314	1.2276					0.62523	0.967515
3.40122	6.33049	4.2061	5.56951	1.15976	3.86707	4.87073	3.98293	0.787805	1.05244	2.54512	1.43537					0.731211	2.63033	1.2318	2.24825	1.54821	1.4656	2.62994	1.90411	0.771016	0.431272	1.67965	0.75072					0.00426743	5.08108	5.32148	3.79659	0	5.02703	3.91465	2.98293	0	2.56757	1.73115	1.11238					3.63394	1.90095
3.62683	1.02195	2.7622	3.35	1.64878	0.271951	1.35366	2.9378	0.469512	0	0.0560976	0.953659					0.717276	2.72013	1.21538	0.869837	1.19199	2.25941	1.54821	1.02559	0.738146	1.02708	1.07096	0.375199					4.33144	4.01138	5.37838	3.91323	3.00427	4.98293	2.80228	2.35846	1.06686	1.7909	1.84922	1.62873					1.1011	0.802907
3.28293	3.38415	1.4122	3.35366	1.89024	2.54024	0.440244	2.22561	0.958537	0.32561	0.258537	0.876829					0.772163	0.619427	2.41343	1.03853	0.810301	0.435545	2.31439	0.629667	0.687902	0.795215	1.04561	0.342996					3.34566	4.20484	3.91465	3.01138	1.47511	3.1138	2.51494	0.886202	0.687055	0.961593	0.607397	0.392603					0.760138	1.1077
2.45	2.82073	5.90976	4.04024	2.17073	1.09146	3.81829	4.27927	1.19512	0.640244	1.04756	1.61585					1.53548	1.29797	2.21137	0.906341	0.774699	1.47357	1.39254	2.24765	0.873724	0.658516	0.446793	0.90415					2.17639	2.60313	4.1394	1.37696	0.625889	0.677098	2.20768	0.238976	0.493599	0.0924609	1.02987	0					1.46183	1.44243
3.56951	4.78659	4.53415	4.38537	2.3622	4.8	3.70854	2.70244	0.562195	2.72195	0.803659	2.21951					1.16671	1.43044	1.23936	1.37653	0.62052	2.40997	1.20711	1.11545	0.736691	2.00829	0.573037	1.44966					1.24182	4.31437	2.62873	3.34424	0.800853	2.88478	2.2532	2.21764	0.0156472	1.32148	0.914651	1.29161					2.41359	0.905865
4.4061	3.85244	4.52073	3.94756	3.97073	1.76585	2.07561	3.41098	2.08049	0.286585	0.432927	2.22439					0.805138	0.639289	0.964854	0.851415	1.87937	1.36223	1.15285	1.5833	1.63693	0.970289	0.777313	1.49385					3.88336	5.32432	3.61024	4.39687	2.14936	3.11522	3.1138	2.55619	1.12518	1.3101	1.14083	1.03841					0.735377	1.78088
5.43537	4.38902	3.37561	4.26829	4.73171	2.28902	0.979268	4.61341	1.96951	1.03415	0.354878	1.89146					1.82825	1.20383	0.663919	1.23969	2.39627	1.16093	1.78744	2.51365	1.24764	0.518768	0.828394	1.03868					4.2532	1.15932	3.44666	3.43243	1.86771	0.500711	2.07966	2.70128	0.351351	0	0.278805	1.43528					0.711024	2.54567
4.67561	5.07561	4.6	3.36829	3.29634	3.35	3.30122	1.53537	0.593902	2.39512	1.99878	0.181707					1.49896	1.57842	1.4105	1.27391	0.984919	1.18847	1.44096	1.23245	0.60252	1.4946	1.18535	0.776972					3.02703	2.56615	4.70128	2.99858	2.46515	0.749644	2.9559	2.65718	0.880512	0.308677	1.07397	0.953058					0.836088	1.24552
3.21341	4.3	3.64634	2.38902	2.76463	2.52317	2.10732	0.802439	0.279268	0.943902	0.360976	0.223171					0.703602	0.689996	0.928943	1.03562	0.640797	0.548081	1.00691	1.46838	0.80465	0.428598	0.83785	0.756427					3.01707	3.8293	2.52632	3.12233	1.66999	3.83642	1.63016	2.34424	0.896159	0.682788	0.57468	1.06401					0.853281	0.670749
2.04512	4.55976	4.63537	1.92195	1.87195	4.6	4.65	1.70976	0.270732	1.74878	2.18659	0.680488					1.78329	0.881825	0.932024	1.46806	0.986472	2.093	2.13898	1.31855	1.13369	0.859085	1.19509	0.660061					3.78236	3.12091	2.52347	2.8478	3.92034	1.33286	1.88336	1.14936	1.32859	0.257468	0.567568	0.224751					0.649507	0.957966
4.70366	2.91585	4.6939	2.7122	3.89146	2.83902	6.21463	1.52195	1.67317	0.176829	3.28902	0.635366					1.01047	0.98672	1.31847	0.925065	1.446	1.24528	3.75037	0.91335	0.89374	0.971589	2.38751	0.387411					3.97013	3.80512	2.31294	3.77383	3.07255	3.32148	1.33428	2.76245	0.73542	0.98862	0.688478	1.43243					1.03622	0.491081
2.46829	3.37195	4.80488	3.71829	0.432927	1.4622	1.46585	3.37073	0	0.437805	1.02439	1.39878					1.37833	1.12049	1.13013	0.678415	2.0968	1.38062	1.21303	1.40915	1.08392	0.589272	0.521378	0.828248					2.79516	1.97013	5.16785	2.88051	1.55903	0.41394	3.76814	2.23329	0.907539	0.105263	1.68563	0.854908					0.98155	1.88736
2.77195	4.67439	2.93902	3.22317	1.29512	3.49878	2.73537	1.81585	1.28049	2.80366	1.27683	0.258537					1.14393	1.03509	0.920512	0.92578	1.24723	1.3275	0.634894	0.956073	0.728325	1.98334	0.662045	0.84763					2.65434	2.40256	3.02134	3.99147	1.38265	2.52347	2.54908	2.76671	0.233286	0.596017	0.401138	1.2404					1.22399	1.49775
4.12805	5.43659	3.6439	4.72805	2.81951	5.71707	3.09024	2.81098	1.38415	2.75244	0.834146	2.56463					0.604114	1.85409	0.601447	1.50036	0.748967	3.39841	0.703764	0.793138	0.557138	2.01783	0.887476	1.75191					4.04552	3.36984	3.8165	4.79516	2.43954	2.06828	4.74822	2.21622	0.790896	0.361309	1.31152	0.906117					1.16062	1.03531
4.34268	2.34878	4.02073	3.54146	3.82317	0.320732	3.5561	2.01951	1.78902	0.15122	1.68293	2.19878					0.764431	1.3834	1.07305	0.678033	1.51063	2.22945	1.00446	0.875602	0.985805	0.875858	0.783305	1.29451					4.32575	4.02276	3.82219	2.9559	1.47511	1.38549	0.820768	2.92603	0.312945	0.512091	0.978663	1.33286					0.851641	0.74871
4.99024	5.32195	1.59634	2.88537	3.94512	3.47805	0.696341	2.07561	1.76829	2.15732	0	0.591463					1.35688	1.68842	2.19702	0.598057	1.83255	1.05905	1.99337	0.53713	0.915959	1.25859	1.12706	0.441687					3.85491	4.16358	2.52774	4.48649	1.03841	2.55761	0.920341	3.34566	0.312945	0.354196	0.0483642	2.08393					0.618184	0.786709
5.26098	3.81341	3.4561	2.94634	3.9439	2.8	1.63049	2.23171	1.87195	1.18049	0.626829	0.741463					1.53033	0.934248	0.736992	0.835699	1.82339	0.845439	1.17435	0.699642	0.996959	0.463419	0.961012	0.351679					4.78947	2.65149	3.64723	2.53627	3.52774	0.910384	3.13798	1.37838	1.70413	0.756757	1.40398	0.948791					1.6193	1.18838
4.34878	3.70244	4.28537	3.00366	2.05488	3.07927	1.70732	1.59634	1.26098	1.27927	0.258537	1.27317					1.17719	0.787768	0.816683	0.732992	1.13462	1.36198	1.04387	1.00363	0.870675	0.480972	0.868524	1.20557					3.85064	5.05974	4.37553	2.38122	3.4936	2.4623	2.93457	0.73542	1.30583	0.439545	0.716927	0.00995733					0.579237	1.42279
2.58902	3.0061	4.33293	3.7878	1.07317	1.84512	3.32561	1.76829	0.208537	0.512195	0.907317	1.01585					1.24163	0.794646	1.55358	0.595	1.45786	0.796187	1.53141	0.527951	0.880943	0.516037	0.652866	0.430654					3.51636	3.76814	4.15363	3.26458	3	1.78378	2.11664	3.38691	0.953058	0.721195	0.561878	0.460882					0.649279	0.840555
4.4439	3.22683	2.88293	3.5622	3.26098	1.92195	1.71463	2.40366	1.11098	0.259756	1.60244	1.73171					1.1346	0.578484	1.09265	0.789057	1.26624	1.04599	1.02726	0.537813	0.398138	0.797077	0.587118	1.1365					5.25605	2.67283	4.05121	4.45804	2.59744	0.665718	3.11095	2.34139	1.11522	0.813656	0.889047	0.945946					1.74542	1.12298
4.49024	3.27195	4.47317	4.13537	3.80122	1.59756	4.19756	2.32317	0.841463	0.10122	1.84512	0.378049					0.954488	0.73976	0.815415	1.36575	1.59091	0.938236	2.30942	0.860374	0.57622	0.956728	1.18461	0.765191					2.78378	3.69844	4.18777	3.14225	1.57041	2.39403	3.03129	2.55619	0.83357	0.389758	1.73257	0.954481					1.18196	0.6399
3.78902	4.58171	4.35366	3.58171	2.20366	2.25	3.02439	2.54878	0.746341	1.18415	0.612195	0.987805					0.755114	1.08372	0.963016	0.689366	0.926878	0.70348	0.839268	0.606496	0.518569	0.457256	0.533907	0.473337					4.89047	4.26458	3.94879	3.62731	2.20626	4.21622	2.07112	1.72831	0.45377	1.55192	0.204836	0.651494					1.43445	0.764339
4.06951	6.49878	5.66707	3.89268	3.31707	3.26098	3.44756	2.97561	0.669512	1.82561	2.53293	0.730488					0.749829	2.83941	1.91167	0.866683	1.06243	1.11554	1.44002	1.22376	0.463407	1.12467	1.52042	0.40428					2.44097	3.36842	3.78236	2.85917	0.685633	3.23186	4.3798	2.53343	0.0739687	1.46657	2.44239	1.04125					1.35076	0.772456
3.25488	4.54146	5.14634	3.31585	0.862195	2.50854	5.97927	1.99512	0.130488	1.29146	2.41951	1.01098					1.33045	1.36574	1.49571	0.595911	1.66914	1.00731	3.46874	0.701325	0.953431	0.566297	1.67499	0.358874					5.33428	4.27881	3.38549	3.29303	2.30725	3.07397	2.63585	2.06686	0.598862	1.74395	1.27881	0.369844					1.79324	0.774343
3.19756	3.44146	4.97317	2.87195	2.84024	2.10122	4.69634	2.13902	1.08659	0.170732	1.59024	0.779268					0.961707	0.897476	1.24885	1.02638	0.899488	0.66665	2.16935	0.579228	0.478407	0.863703	0.760638	0.369988					4.40541	3.90469	3.69417	2.46799	2.05974	2.24609	1.85064	1.99289	0.964438	1.07824	0.291607	1.0441					1.34055	0.959616
3.48049	4.9061	3.57927	2.91585	3.01341	3.20854	2.78049	1.08293	0.858537	1.63293	1.12805	0.269512					0.638528	1.4899	0.72061	0.908846	0.963919	1.27814	0.791715	1.12423	0.738512	1.05748	0.48437	0.651102					3.1138	3.11949	3.90043	4.06686	2.1835	2.00284	2.16501	3.3798	0.192034	0.88478	0.859175	1.47795					0.671546	0.672219
4.50488	3.36707	5.42683	2.99146	2.07439	1.52195	4.36829	2.49756	0.97439	0.179268	2.84756	1.09512					1.08137	0.46476	1.76235	0.680764	1.24607	1.17963	1.75842	0.839179	0.51052	0.952419	1.9283	0.555459					4.54339	3.25747	3.66572	4.0697	3.38122	1.41821	2.41821	2.90043	0.904694	1.13514	1.57326	2.35989					1.33182	0.897359
2.20366	5.62927	3.63049	2.03293	0.440244	7.2439	2.35244	1.3561	0.0268293	2.66707	0.885366	0.097561					1.6169	2.05506	0.709081	1.39224	2.08948	4.89222	0.804748	0.96948	1.05709	1.81946	0.628549	0.814915					5.81081	4.44097	5.20626	4.02134	4.27596	3.78947	3.75249	2.11238	1.29303	1.72119	2.49787	0.633001					2.22463	0.9256
7.09878	3.02683	4.6939	4.49512	3.97195	1.41951	3.50732	2.71707	1.69024	0.114634	1.76463	0.485366					3.43946	0.780093	1.30628	1.16956	1.63516	1.10693	1.75222	1.3521	0.904211	0.913947	1.02743	0.662224					3.77098	4.59317	2.67141	3.02845	2.21479	3.30583	0.819346	1.83784	0.954481	1.00569	0.0412518	0.770982					1.03885	1.07243
3.32805	3.65366	3.70244	3.20732	1.68049	3.28049	2.70122	1.93171	0.358537	2.49268	0.60122	0.852439					0.691878	0.615159	0.527821	0.744455	1.61053	1.01189	0.842089	0.521772	0.822407	1.83626	0.825045	0.38415					4.96444	5.27027	4.69844	2.4239	1.80939	3.8606	1.79801	1.20768	0.955903	2.8478	0.880512	0.923186					1.35192	1.74278
2.66707	1.69878	5.22561	2.97805	0.84878	0.930488	5.31707	2.11463	0.537805	0.358537	2.88902	1.26707					1.24167	2.04526	1.83152	1.21721	1.68358	1.59783	2.80658	0.729675	0.574789	0.710232	1.96998	1.22734					2.88905	2.75249	4.77525	3.00142	1.28307	1.44666	4.19203	3.17639	0.512091	0.421053	1.0697	0.880512					1.39313	1.20822
[truncated: 133 more columns]
