# Supplementary material for: Hippocampal spatial representations exhibit a hyperbolic geometry that expands with experience
Source: Nat Neurosci. 2022 Dec 29;26(1):131–9. doi: 10.1038/s41593-022-01212-4 (PMC9829541; doi:10.1038/s41593-022-01212-4)
Supplement: Source Data Extended Data Fig. 2 — Statistical Source Data [file 41593_2022_1212_MOESM10_ESM.xlsx]

## Sheet: Extended Data Fig. 2
panel b
2nd animal	mean model curve (solid)			model std (shading)			experimental curves (dashed)			inset				3rd animal	mean model curve (solid)			model std (shading)			experimental curves (dashed)			inset				ec014.468	mean model curve (solid)			model std (shading)			experimental curves (dashed)			inset				ec014.639	mean model curve (solid)			model std (shading)			experimental curves (dashed)
edge density	red	green	blue	red	green	blue	red	green	blue	red	green	blue		edge density	red	green	blue	red	green	blue	red	green	blue	red	green	blue		edge density	red	green	blue	red	green	blue	red	green	blue	red	green	blue		edge density	red	green	blue	red	green	blue	red
0.00142248	0	0	0	0	0	0	0	0	0	IBV model boxplot (2.5, 25, 50, 75, 97.5 percentiles)				0.00178253	0	0	0	0	0	0	0	0	0	IBV model boxplot (2.5, 25, 50, 75, 97.5 percentiles)				0.000725689	0	0	0	0	0	0	0	0	0	IBV model boxplot (2.5, 25, 50, 75, 97.5 percentiles)				0.00362319	0	0	0	0	0	0	0
0.00284495	0	0	0	0	0	0	0	0	0	1.63158	0.271693	0		0.00356506	0	0	0	0	0	0	0	0	0	0.566845	0	0		0.00145138	0	0	0	0	0	0	0	0	0	0.445573	0.0195936	0		0.00724638	0	0	0	0	0	0	0
0.00426743	0	0	0	0	0	0	0	0	0	2.99075	1.50356	0.388336		0.00534759	0	0	0	0	0	0	0	0	0	1.96346	0.667558	0.0998217		0.00217707	0	0	0	0	0	0	0	0	0	1.83418	0.694485	0.114659		0.0108696	0	0	0	0	0	0	0
0.0056899	0	0	0	0	0	0	0	0	0	3.75818	2.24111	0.799431		0.00713012	0	0	0	0	0	0	0	0	0	2.6123	1.19786	0.325312		0.00290276	0	0	0	0	0	0	0	0	0	2.53193	1.25907	0.414731		0.0144928	0	0	0	0	0	0	0
0.00711238	0	0	0	0	0	0	0	0	0	4.43741	3.21053	1.3606		0.00891266	0	0	0	0	0	0	0	0	0	3.27451	1.93048	0.663102		0.00362845	0	0	0	0	0	0	0	0	0	3.24456	2.13534	0.860305		0.0181159	0	0	0	0	0	0	0
0.00853485	0	0	0	0	0	0	0	0	0	5.55619	5.02703	2.60313		0.0106952	0	0	0	0	0	0	0	0	0	4.41889	3.07843	1.56328		0.00435414	0	0	0	0	0	0	0	0	0	4.65457	4.22642	2.57039		0.0217391	0	0	0	0	0	0	0
0.00995733	0	0	0	0	0	0	0	0	0					0.0124777	0.00333333	0	0	0.057735	0	0	0	0	0					0.00507983	0	0	0	0	0	0	0	0	0					0.0253623	0.00333333	0	0	0.057735	0	0	0
0.0113798	0.00333333	0	0	0.057735	0	0	0	0	0	IBV experimental value (black line)				0.0142602	0.00333333	0	0	0.057735	0	0	0	0	0	IBV experimental value (black line)				0.00580552	0	0	0	0	0	0	0	0	0	IBV experimental value (black line)				0.0289855	0.00666667	0	0	0.081513	0	0	0
0.0128023	0.01	0	0	0.099665	0	0	0.0909091	0	0	3.80512	2.03841	0.923186		0.0160428	0.00666667	0	0	0.081513	0	0	0	0	0	2.33868	1.22103	0.413547		0.0065312	0.00333333	0	0	0.057735	0	0	0	0	0	2.15022	1.25617	0.332366		0.0326087	0.0133333	0	0	0.114889	0	0	0
0.0142248	0.0233333	0	0	0.151212	0	0	0.181818	0	0					0.0178253	0.0133333	0	0	0.114889	0	0	0	0	0					0.00725689	0.00666667	0	0	0.081513	0	0	0	0	0					0.0362319	0.0333333	0	0	0.179805	0	0	0
0.0156472	0.03	0	0	0.170872	0	0	0.272727	0	0	L1D model boxplot (2.5, 25, 50, 75, 97.5 percentiles)				0.0196078	0.03	0	0	0.170872	0	0	0	0	0	L1D model boxplot (2.5, 25, 50, 75, 97.5 percentiles)				0.00798258	0.01	0	0	0.099665	0	0	0	0	0	L1D model boxplot (2.5, 25, 50, 75, 97.5 percentiles)				0.0398551	0.05	0	0	0.218309	0	0	0
0.0170697	0.04	0	0	0.196287	0	0	0.363636	0	0	0.523295	0.560242	0.3667		0.0213904	0.0533333	0	0	0.225073	0	0	0	0	0	0.436043	0.406381	0.223256		0.00870827	0.0166667	0	0	0.128233	0	0	0	0	0	0.46312	0.4871	0.335972		0.0434783	0.07	0	0	0.255573	0	0	0
0.0184922	0.05	0	0	0.218309	0	0	0.454545	0	0	0.79523	0.882157	0.551147		0.0231729	0.0833333	0	0	0.276847	0	0	0	0	0	0.722656	0.62609	0.337356		0.00943396	0.0166667	0	0	0.128233	0	0	0	0	0	0.728198	0.772903	0.474105		0.0471014	0.106667	0	0	0.309205	0	0	0
0.0199147	0.0633333	0	0	0.257312	0	0	0.545455	0	0	1.04986	1.20025	0.713997		0.0249554	0.0966667	0	0	0.317793	0	0	0	0	0	0.993381	0.85751	0.416346		0.0101597	0.0166667	0	0	0.128233	0	0	0	0	0	0.979739	0.996875	0.585036		0.0507246	0.17	0	0	0.385047	0	0	0
0.0213371	0.0966667	0	0	0.317793	0	0	0.636364	0	0	1.42722	1.66245	0.917421		0.026738	0.15	0	0	0.393297	0	0	0	0	0	1.29638	1.18172	0.483113		0.0108853	0.0166667	0	0	0.128233	0	0	0	0	0	1.36433	1.32431	0.664265		0.0543478	0.206667	0	0	0.444914	0	0	0
0.0227596	0.126667	0	0	0.362021	0	0	0.727273	0	0	2.53477	2.85872	1.87816		0.0285205	0.18	0	0	0.426073	0	0	0	0	0	2.24933	1.97827	1.22515		0.011611	0.0466667	0	0	0.211276	0	0	0	0	0	2.41475	2.84293	2.06748		0.057971	0.29	0	0	0.522951	0	0	0
0.0241821	0.163333	0	0	0.404807	0	0	0.818182	0	0					0.030303	0.22	0	0	0.460769	0	0	0	0	0					0.0123367	0.0566667	0	0	0.231591	0	0	0	0	0					0.0615942	0.38	0	0	0.591693	0	0	0
0.0256046	0.196667	0	0	0.430434	0	0	0.909091	0	0	L1D experimental value (black line)				0.0320856	0.273333	0	0	0.50279	0	0	0	0	0	L1D experimental value (black line)				0.0130624	0.0666667	0	0	0.249861	0	0	0	0	0	L1D experimental value (black line)				0.0652174	0.493333	0	0	0.710614	0	0	0
0.027027	0.246667	0	0	0.482977	0	0	1	0	0	0.79074	0.995481	0.381456		0.0338681	0.313333	0	0	0.556346	0	0	0.111111	0	0	1.09175	0.859929	0.356803		0.0137881	0.0733333	0	0	0.261118	0	0	0	0	0	1.03359	0.672315	0.414129		0.0688406	0.62	0	0	0.794378	0	0	0
0.0284495	0.306667	0	0	0.523005	0	0	1	0	0					0.0356506	0.35	0	0	0.607231	0	0	0.222222	0	0					0.0145138	0.106667	0	0	0.309205	0	0	0	0	0					0.0724638	0.74	0	0	0.845448	0	0	0
0.029872	0.376667	0	0	0.567918	0	0	1.09091	0	0					0.0374332	0.436667	0	0	0.703067	0	0	0.333333	0	0					0.0152395	0.116667	0	0	0.321559	0	0	0	0	0					0.076087	0.923333	0	0	0.931135	0	0	0
0.0312945	0.446667	0	0	0.628601	0	0	1.18182	0	0					0.0392157	0.493333	0	0	0.742829	0	0	0.555556	0	0					0.0159652	0.13	0	0	0.356169	0	0	0	0	0					0.0797101	1.03333	0	0	0.984269	0	0	0
0.0327169	0.54	0	0	0.690402	0	0	1.27273	0	0					0.0409982	0.603333	0	0	0.821526	0	0	0.888889	0	0					0.0166909	0.163333	0	0	0.421006	0	0	0	0	0					0.0833333	1.19667	0	0	1.04321	0	0	0
0.0341394	0.6	0	0	0.726931	0	0	1.36364	0	0					0.0427807	0.713333	0	0	0.879622	0	0	1.11111	0	0					0.0174165	0.18	0	0	0.441493	0	0	0	0	0					0.0869565	1.42333	0	0	1.1022	0	0	0
0.0355619	0.686667	0	0	0.772752	0	0	1.54545	0	0					0.0445633	0.79	0	0	0.932092	0	0	1.44444	0	0					0.0181422	0.196667	0	0	0.460466	0	0	0	0	0					0.0905797	1.66667	0	0	1.2277	0	0	0
0.0369844	0.803333	0	0	0.824777	0	0	1.72727	0	0					0.0463458	0.886667	0	0	0.950526	0	0	1.88889	0	0					0.0188679	0.213333	0	0	0.48505	0	0	0	0	0					0.0942029	1.91333	0	0	1.35349	0	0	0
0.0384068	0.926667	0	0	0.915103	0	0	1.90909	0	0					0.0481283	1.02667	0	0	1.00131	0	0	2.44444	0	0					0.0195936	0.27	0	0	0.533588	0	0	0	0	0					0.0978261	2.19333	0	0	1.3985	0	0	0
0.0398293	1.10333	0	0	0.994629	0	0	2.18182	0	0					0.0499109	1.16	0	0	1.11289	0	0	3	0	0					0.0203193	0.286667	0	0	0.521596	0	0	0	0	0					0.101449	2.44667	0	0	1.43551	0	0	0
0.0412518	1.26667	0	0	1.07987	0	0	2.45455	0	0					0.0516934	1.33333	0	0	1.15759	0	0	3.55556	0	0					0.021045	0.333333	0	0	0.550666	0	0	0	0	0					0.105072	2.66333	0	0	1.55286	0	0	0
0.0426743	1.44333	0	0	1.18524	0	0	2.72727	0	0					0.0534759	1.51333	0	0	1.22535	0	0	4.11111	0	0					0.0217707	0.36	0	0	0.581544	0	0	0	0	0					0.108696	2.96667	0	0	1.67379	0	0	0.2
0.0440967	1.67667	0	0	1.26654	0	0	3	0	0					0.0552585	1.68	0	0	1.27397	0	0	4.55556	0	0					0.0224964	0.413333	0	0	0.608597	0	0	0	0	0					0.112319	3.22667	0	0	1.75086	0	0	0.6
0.0455192	1.87333	0	0	1.30241	0	0	3.27273	0	0					0.057041	1.90333	0	0	1.38578	0	0	4.88889	0	0					0.0232221	0.476667	0	0	0.676497	0	0	0	0	0					0.115942	3.45	0	0	1.82169	0	0	1
0.0469417	2.10333	0	0	1.33113	0	0	3.63636	0	0					0.0588235	2.12333	0	0	1.47265	0	0	5.33333	0	0					0.0239478	0.54	0	0	0.718881	0	0	0	0	0					0.119565	3.74667	0	0	1.89591	0	0	1.2
0.0483642	2.31333	0	0	1.41012	0	0	4	0	0					0.0606061	2.29333	0	0	1.55198	0	0	5.66667	0	0					0.0246734	0.58	0	0	0.756422	0	0	0	0	0					0.123188	4.07	0	0	2.02454	0	0	1.4
0.0497866	2.54	0	0	1.45905	0	0	4.36364	0	0					0.0623886	2.50667	0	0	1.63059	0	0	5.88889	0	0					0.0253991	0.623333	0	0	0.776831	0	0	0	0	0					0.126812	4.38667	0	0	2.0732	0	0	1.4
0.0512091	2.78667	0	0	1.53264	0	0	4.63636	0	0					0.0641711	2.75667	0	0	1.69125	0	0	6	0	0					0.0261248	0.703333	0	0	0.806737	0	0	0	0	0					0.130435	4.62333	0	0	2.18572	0	0	1.2
0.0526316	3.06333	0	0	1.64367	0	0	4.90909	0	0					0.0659537	3.04667	0	0	1.7554	0	0	6	0	0					0.0268505	0.786667	0	0	0.881521	0	0	0	0	0					0.134058	4.92667	0.00333333	0	2.26976	0.057735	0	1
0.0540541	3.32667	0	0	1.68605	0	0	5.27273	0	0					0.0677362	3.3	0	0	1.82421	0	0	6	0	0					0.0275762	0.873333	0	0	0.886892	0	0	0	0	0					0.137681	5.13	0.00333333	0	2.28704	0.057735	0	1
0.0554765	3.62333	0	0	1.7488	0	0	5.63636	0	0					0.0695187	3.55	0	0	1.83996	0	0	6.11111	0	0					0.0283019	0.946667	0	0	0.934559	0	0	0	0	0					0.141304	5.41333	0.00333333	0	2.38217	0.057735	0	1
0.056899	3.91	0	0	1.80539	0	0	6	0	0					0.0713012	3.82333	0	0	1.94888	0	0	6.22222	0	0					0.0290276	1.03	0	0	0.965509	0	0	0	0	0					0.144928	5.59333	0.00333333	0	2.5224	0.057735	0	1
0.0583215	4.22	0	0	1.89126	0	0	6.45455	0	0					0.0730838	4.11333	0	0	2.00179	0	0	6.22222	0	0					0.0297533	1.14	0	0	1.04437	0	0	0	0	0					0.148551	5.79	0.00333333	0	2.56668	0.057735	0	1.2
0.059744	4.56667	0	0	1.97617	0	0	7	0	0					0.0748663	4.45667	0	0	2.12678	0	0	6.33333	0	0					0.030479	1.24333	0	0	1.09611	0	0	0	0	0					0.152174	6.01333	0.01	0	2.67276	0.099665	0	1.4
0.0611664	4.89	0	0	2.00948	0	0	7.45455	0	0					0.0766488	4.73667	0	0	2.19012	0	0	6.44444	0	0					0.0312046	1.34333	0	0	1.1875	0	0	0	0	0					0.155797	6.15667	0.0133333	0	2.83412	0.114889	0	1.6
0.0625889	5.19333	0	0	2.06644	0	0	7.81818	0	0					0.0784314	4.99667	0	0	2.25839	0	0	6.44444	0	0					0.0319303	1.47	0	0	1.24671	0	0	0	0	0					0.15942	6.29	0.0166667	0	2.89028	0.128233	0	2
0.0640114	5.52333	0	0	2.15055	0	0	8.18182	0	0					0.0802139	5.32	0	0	2.32859	0	0	6.55556	0	0					0.032656	1.51667	0	0	1.27874	0	0	0	0	0					0.163043	6.43	0.0133333	0	2.96215	0.114889	0	2.4
0.0654339	5.89	0	0	2.25422	0	0	8.63636	0	0					0.0819964	5.62667	0	0	2.44962	0	0	6.77778	0	0					0.0333817	1.63667	0	0	1.35552	0	0	0	0	0					0.166667	6.58667	0.0133333	0	2.99428	0.114889	0	2.6
0.0668563	6.26	0	0	2.28249	0	0	9.09091	0	0					0.083779	5.89	0	0	2.55728	0	0	7	0	0					0.0341074	1.77333	0	0	1.42668	0	0	0.047619	0	0					0.17029	6.77	0.01	0	3.09013	0.099665	0	2.8
0.0682788	6.57	0	0	2.37569	0	0	9.54545	0	0					0.0855615	6.19333	0	0	2.63929	0	0	7.11111	0	0					0.0348331	1.88667	0	0	1.45862	0	0	0.0952381	0	0					0.173913	6.94333	0.0133333	0	3.16335	0.114889	0	2.8
0.0697013	6.93333	0.00333333	0	2.46084	0.057735	0	10	0	0					0.087344	6.48	0	0	2.73518	0	0	7.22222	0	0					0.0355588	2	0	0	1.50139	0	0	0.142857	0	0					0.177536	7.08667	0.0166667	0	3.26825	0.128233	0	2.6
0.0711238	7.26667	0.00333333	0	2.56074	0.057735	0	10.3636	0	0					0.0891266	6.75	0	0	2.79048	0	0	7.55556	0	0					0.0362845	2.08	0	0	1.53235	0	0	0.190476	0	0					0.181159	7.13667	0.0333333	0	3.35393	0.179805	0	2.4
0.0725462	7.61	0.00333333	0	2.57942	0.057735	0	10.7273	0	0					0.0909091	7	0.00333333	0	2.85667	0.057735	0	7.77778	0	0					0.0370102	2.15333	0	0	1.56994	0	0	0.238095	0	0					0.184783	7.32333	0.0366667	0	3.37789	0.188256	0	2
0.0739687	7.99333	0.00333333	0	2.70017	0.057735	0	11	0	0					0.0926916	7.33	0.00333333	0	2.97162	0.057735	0	8	0	0					0.0377358	2.27667	0	0	1.60688	0	0	0.285714	0	0					0.188406	7.46	0.04	0	3.36643	0.196287	0	1.8
0.0753912	8.43667	0.00333333	0	2.81408	0.057735	0	11.1818	0	0					0.0944742	7.58	0.00333333	0	3.10091	0.057735	0	8.33333	0	0					0.0384615	2.43	0	0	1.67963	0	0	0.333333	0	0					0.192029	7.58333	0.04	0	3.41985	0.196287	0	1.8
0.0768137	8.75	0.00333333	0	2.97383	0.057735	0	11.3636	0	0					0.0962567	7.87667	0.00333333	0	3.19408	0.057735	0	8.44444	0	0					0.0391872	2.54	0	0	1.68459	0	0	0.380952	0	0					0.195652	7.65333	0.0366667	0	3.44762	0.188256	0	1.8
0.0782361	9.09333	0.00333333	0	3.03898	0.057735	0	11.6364	0	0					0.0980392	8.14667	0.00333333	0	3.36396	0.057735	0	8.55556	0	0					0.0399129	2.71333	0	0	1.73624	0	0	0.428571	0	0					0.199275	7.71667	0.04	0	3.50199	0.196287	0	1.8
0.0796586	9.37667	0.00333333	0	3.10811	0.057735	0	11.9091	0	0					0.0998217	8.39667	0.00666667	0	3.50718	0.081513	0	8.66667	0	0					0.0406386	2.89667	0	0	1.74052	0	0	0.52381	0	0					0.202899	7.76667	0.0433333	0	3.53277	0.219734	0	2
0.0810811	9.72333	0.00333333	0	3.18863	0.057735	0	12.0909	0	0					0.101604	8.58333	0.01	0	3.64335	0.099665	0	8.77778	0	0					0.0413643	3.12333	0	0	1.76593	0	0	0.619048	0	0					0.206522	7.8	0.04	0	3.49295	0.212644	0	2
0.0825036	10.0633	0.00333333	0	3.23949	0.057735	0	12.2727	0	0					0.103387	8.79333	0.01	0	3.6149	0.099665	0	8.77778	0	0					0.04209	3.33667	0	0	1.81686	0	0	0.714286	0	0					0.210145	7.81	0.0466667	0	3.50163	0.226554	0	2
0.083926	10.37	0.00333333	0	3.32917	0.057735	0	12.4545	0	0					0.105169	9.04	0.00666667	0	3.72801	0.081513	0	8.55556	0	0					0.0428157	3.50667	0	0	1.89082	0	0	0.809524	0	0					0.213768	7.85333	0.0566667	0	3.62338	0.245608	0	2
0.0853485	10.66	0.00333333	0	3.33789	0.057735	0	12.5455	0	0					0.106952	9.3	0.00666667	0	3.86866	0.081513	0	8.44444	0	0					0.0435414	3.63667	0	0	1.93316	0	0	0.904762	0	0					0.217391	7.89667	0.07	0	3.66115	0.268341	0	2
0.086771	11.0733	0.00333333	0	3.45946	0.057735	0	12.6364	0	0					0.108734	9.54667	0.00666667	0	3.94203	0.081513	0	8.33333	0	0					0.0442671	3.82667	0	0	1.99245	0	0	1	0	0					0.221014	7.88333	0.08	0	3.66349	0.283787	0	2
0.0881935	11.3933	0.00333333	0	3.54879	0.057735	0	12.8182	0	0					0.110517	9.8	0.00666667	0	4.02501	0.081513	0	8.22222	0	0					0.0449927	4.02667	0	0	2.08337	0	0	1.09524	0	0					0.224638	7.88667	0.0866667	0	3.6868	0.293444	0	2.2
0.0896159	11.6867	0.00333333	0	3.6906	0.057735	0	12.9091	0	0					0.112299	10	0.00666667	0	4.12027	0.081513	0	8.22222	0	0					0.0457184	4.22333	0	0	2.14058	0	0	1.19048	0	0					0.228261	7.84	0.103333	0	3.7418	0.346008	0	2.4
0.0910384	12.0267	0.00666667	0	3.78599	0.081513	0	13	0	0					0.114082	10.2633	0.00666667	0	4.18558	0.081513	0	8	0	0					0.0464441	4.37667	0.00333333	0	2.17959	0.057735	0	1.28571	0	0					0.231884	7.79333	0.113333	0	3.73861	0.366428	0	2.8
0.0924609	12.3467	0.00666667	0	3.90092	0.081513	0	13.0909	0	0					0.115865	10.5167	0.00666667	0	4.22167	0.081513	0	7.77778	0	0					0.0471698	4.59667	0.00333333	0	2.22046	0.057735	0	1.38095	0	0					0.235507	7.81667	0.116667	0	3.68805	0.369926	0	3.2
0.0938834	12.59	0.01	0	3.98096	0.099665	0	13.1818	0	0					0.117647	10.83	0.00666667	0	4.3371	0.081513	0	7.55556	0	0					0.0478955	4.77667	0.00333333	0	2.24728	0.057735	0	1.47619	0	0					0.23913	7.73	0.126667	0	3.64528	0.380049	0	3.6
0.0953058	12.9033	0.0166667	0	3.95298	0.128233	0	13.2727	0	0					0.11943	11.0367	0.01	0	4.35183	0.099665	0	7.44444	0	0					0.0486212	4.99333	0.00333333	0	2.36897	0.057735	0	1.57143	0	0					0.242754	7.62667	0.156667	0	3.57256	0.446602	0	3.8
0.0967283	13.1567	0.0133333	0	4.04805	0.114889	0	13.4545	0	0					0.121212	11.2967	0.01	0	4.40834	0.099665	0	7.33333	0	0					0.0493469	5.08333	0.00333333	0	2.37667	0.057735	0	1.61905	0	0					0.246377	7.60667	0.16	0	3.61138	0.42623	0	4
0.0981508	13.46	0.0133333	0	4.16889	0.114889	0	13.7273	0	0					0.122995	11.4667	0.00666667	0	4.52443	0.081513	0	7.11111	0	0					0.0500726	5.30667	0.00333333	0	2.46568	0.057735	0	1.66667	0	0					0.25	7.54	0.186667	0	3.55676	0.446265	0	4
0.0995733	13.84	0.0133333	0	4.31623	0.114889	0	14.0909	0	0					0.124777	11.6	0.00666667	0	4.59679	0.081513	0	6.88889	0	0					0.0507983	5.49667	0.00333333	0	2.52942	0.057735	0	1.71429	0	0					0.253623	7.37	0.196667	0	3.48908	0.445703	0	4.2
0.100996	14.1667	0.0166667	0	4.40419	0.128233	0	14.4545	0	0					0.12656	11.7867	0.01	0	4.67268	0.099665	0	6.55556	0	0					0.0515239	5.61333	0.00333333	0	2.59221	0.057735	0	1.7619	0	0					0.257246	7.23	0.203333	0	3.42582	0.478978	0	4.4
0.102418	14.51	0.02	0	4.46277	0.140234	0	14.9091	0	0					0.128342	12.0033	0.0133333	0	4.72841	0.114889	0	6.22222	0	0					0.0522496	5.82333	0.00333333	0	2.62713	0.057735	0	1.80952	0	0					0.26087	7.14667	0.233333	0	3.39069	0.509661	0	4.6
0.103841	14.7867	0.02	0	4.58453	0.140234	0	15.1818	0	0					0.130125	12.27	0.0133333	0	4.823	0.114889	0	6	0	0					0.0529753	5.96	0.00333333	0	2.75506	0.057735	0	1.85714	0	0					0.264493	7.01	0.246667	0	3.38449	0.522877	0	4.8
0.105263	15.1167	0.02	0	4.67002	0.140234	0	15.5455	0	0					0.131907	12.4167	0.0133333	0	4.89656	0.114889	0	5.77778	0	0					0.053701	6.14667	0.00666667	0	2.79605	0.081513	0	1.90476	0	0					0.268116	6.88667	0.27	0	3.42045	0.552071	0	5
0.106686	15.44	0.02	0	4.77519	0.140234	0	16	0	0					0.13369	12.5233	0.0133333	0	4.97244	0.114889	0	5.55556	0	0					0.0544267	6.34	0.00666667	0	2.87959	0.081513	0	1.95238	0	0					0.271739	6.72	0.293333	0	3.30727	0.595936	0	5
0.108108	15.7067	0.0233333	0	4.87715	0.171913	0	16.5455	0	0					0.135472	12.6167	0.0166667	0	5.02865	0.128233	0	5.33333	0	0					0.0551524	6.56667	0.00666667	0	2.90408	0.081513	0	2	0	0					0.275362	6.59333	0.313333	0.00333333	3.26857	0.608047	0.057735	5.2
0.109531	15.98	0.0266667	0	4.92277	0.180918	0	17	0	0					0.137255	12.7367	0.0333333	0	5.12134	0.197532	0	5.33333	0	0					0.0558781	6.82333	0.01	0	2.98134	0.099665	0	2	0	0					0.278986	6.40667	0.343333	0.00333333	3.24907	0.653359	0.057735	5.4
0.110953	16.2433	0.0333333	0	5.01744	0.197532	0	17.4545	0	0					0.139037	12.8167	0.0366667	0	5.11896	0.205254	0	5.44444	0	0					0.0566038	6.97	0.01	0	3.04631	0.099665	0	2	0	0					0.282609	6.31667	0.383333	0.00333333	3.18594	0.696183	0.057735	5.8
0.112376	16.52	0.0366667	0	5.14371	0.220949	0	17.9091	0	0					0.14082	12.9433	0.04	0	5.16938	0.212644	0	5.55556	0	0					0.0573295	7.17667	0.01	0	3.12806	0.099665	0	2	0	0					0.286232	6.21667	0.403333	0	3.14048	0.72277	0	6
0.113798	16.75	0.0366667	0	5.21262	0.220949	0	18.2727	0	0					0.142602	13.03	0.0433333	0	5.23135	0.234461	0	5.77778	0	0					0.0580552	7.32333	0.01	0	3.13019	0.099665	0	2.04762	0	0					0.289855	6.00667	0.436667	0	3.06452	0.753579	0	5.8
0.11522	16.9933	0.0366667	0	5.19711	0.220949	0	18.5455	0	0					0.144385	13.1167	0.0533333	0	5.2429	0.253053	0	6	0	0					0.0587808	7.58333	0.0133333	0	3.22455	0.141027	0	2.09524	0	0					0.293478	5.78333	0.48	0	3.0299	0.75598	0	5.4
0.116643	17.2533	0.0433333	0	5.22943	0.234461	0	18.8182	0	0					0.146168	13.2267	0.0566667	0	5.32696	0.258867	0	6.22222	0	0					0.0595065	7.79	0.0133333	0	3.25493	0.141027	0	2.19048	0	0					0.297101	5.66667	0.523333	0	3.05943	0.807235	0	5
0.118065	17.5067	0.0433333	0	5.36525	0.234461	0	19	0	0					0.14795	13.25	0.0566667	0	5.3394	0.258867	0	6.33333	0	0					0.0602322	8.01333	0.0133333	0	3.30599	0.141027	0	2.28571	0	0					0.300725	5.51	0.54	0	3.04864	0.822997	0	4.6
0.119488	17.7433	0.0533333	0	5.42361	0.278233	0	19.2727	0	0					0.149733	13.4133	0.0533333	0	5.37452	0.239472	0	6.44444	0.111111	0					0.0609579	8.24667	0.0133333	0	3.36008	0.141027	0	2.42857	0	0					0.304348	5.34333	0.586667	0	2.98583	0.855333	0	4.2
0.12091	17.95	0.0566667	0	5.49011	0.283532	0	19.5455	0	0					0.151515	13.4467	0.0566667	0	5.33185	0.245608	0	6.33333	0.222222	0					0.0616836	8.43	0.0133333	0	3.47544	0.141027	0	2.57143	0	0					0.307971	5.18	0.63	0	2.92165	0.895791	0	4.2
0.122333	18.05	0.0566667	0	5.46263	0.283532	0	19.5455	0	0					0.153298	13.47	0.0633333	0	5.37389	0.257312	0	6.11111	0.333333	0					0.0624093	8.67	0.0133333	0	3.56043	0.141027	0	2.7619	0	0					0.311594	4.97667	0.67	0	2.84895	0.936674	0	4.4
0.123755	18.2	0.0566667	0	5.5458	0.283532	0	19.5455	0	0					0.15508	13.54	0.07	0	5.40238	0.280527	0	5.88889	0.444444	0					0.063135	8.93333	0.0133333	0	3.62206	0.141027	0	3	0	0					0.315217	4.84333	0.726667	0	2.85411	1.00432	0	4.6
0.125178	18.41	0.06	0	5.64933	0.288694	0	19.4545	0	0					0.156863	13.5833	0.0666667	0	5.46283	0.275333	0	5.66667	0.555556	0					0.0638607	9.17333	0.0133333	0	3.73852	0.114889	0	3.2381	0	0					0.318841	4.67667	0.773333	0	2.82466	1.03223	0	4.6
0.1266	18.6033	0.0633333	0	5.78714	0.293729	0	19.3636	0	0					0.158645	13.6	0.0733333	0	5.47173	0.297069	0	5.44444	0.666667	0					0.0645864	9.35	0.0133333	0	3.83098	0.114889	0	3.47619	0	0					0.322464	4.51667	0.85	0	2.81118	1.09766	0	4.8
0.128023	18.81	0.0666667	0	5.75886	0.298641	0	19.2727	0	0					0.160428	13.5867	0.08	0	5.47623	0.306452	0	5.22222	0.777778	0					0.065312	9.55667	0.0133333	0	3.92319	0.114889	0	3.71429	0	0					0.326087	4.37	0.893333	0	2.73826	1.10727	0	5
0.129445	19.0733	0.0733333	0	5.80462	0.318791	0	19.0909	0	0					0.16221	13.54	0.0933333	0	5.49385	0.353609	0	5	0.888889	0					0.0660377	9.75	0.0166667	0	3.95977	0.128233	0	3.95238	0	0					0.32971	4.21	0.956667	0	2.67014	1.13685	0	4.8
0.130868	19.1267	0.0733333	0	5.85305	0.318791	0	19	0	0					0.163993	13.5467	0.103333	0	5.6017	0.373883	0	4.88889	1	0					0.0667634	9.88667	0.02	0	3.97826	0.140234	0	4.19048	0	0					0.333333	4.04667	1.01667	0	2.58976	1.20883	0	4.4
0.13229	19.2867	0.0766667	0	5.87533	0.333406	0	18.7273	0	0					0.165775	13.61	0.116667	0	5.63356	0.404476	0	4.88889	1	0					0.0674891	10.09	0.02	0	4.11806	0.140234	0	4.42857	0	0					0.336957	3.86667	1.04667	0	2.56596	1.23406	0	4
0.133713	19.3333	0.0866667	0	5.94306	0.355307	0	18.3636	0	0					0.167558	13.6367	0.13	0	5.60798	0.416748	0	5.22222	1	0					0.0682148	10.2967	0.02	0	4.21123	0.140234	0	4.66667	0	0					0.34058	3.7	1.13	0.00333333	2.48272	1.27483	0.057735	3.6
0.135135	19.44	0.09	0	5.94285	0.359161	0	17.9091	0	0					0.16934	13.6767	0.14	0	5.6277	0.440887	0	5.66667	1	0					0.0689405	10.45	0.0233333	0	4.29289	0.151212	0	4.90476	0	0					0.344203	3.5	1.17333	0.00333333	2.35978	1.30984	0.057735	3.2
0.136558	19.65	0.09	0	5.99282	0.359161	0	17.4545	0	0					0.171123	13.6467	0.143333	0	5.66352	0.428253	0	6	1	0					0.0696662	10.5733	0.0233333	0	4.32902	0.151212	0	5.14286	0	0					0.347826	3.31667	1.26333	0.00333333	2.27015	1.33414	0.057735	2.8
0.13798	19.7433	0.0933333	0	5.97633	0.362943	0	17.0909	0	0					0.172906	13.5733	0.173333	0	5.69321	0.458975	0	6.22222	1	0					0.0703919	10.7433	0.0233333	0	4.3949	0.151212	0	5.38095	0	0					0.351449	3.16	1.31667	0.00333333	2.26381	1.37697	0.057735	2.6
0.139403	19.82	0.0966667	0	6.04948	0.366657	0	16.6364	0	0					0.174688	13.5667	0.176667	0	5.70679	0.461337	0	6.44444	1	0					0.0711176	10.8667	0.0233333	0	4.46265	0.151212	0	5.61905	0	0					0.355072	3.04	1.37	0.00333333	2.22596	1.42121	0.057735	2.4
0.140825	19.97	0.0933333	0	6.09422	0.362943	0	16.3636	0	0					0.176471	13.5267	0.186667	0	5.76542	0.475298	0	6.77778	1	0					0.0718433	11.0733	0.0266667	0	4.54939	0.180918	0	5.85714	0	0					0.358696	2.83	1.45667	0.00666667	2.10139	1.50854	0.081513	2.2
0.142248	20.0133	0.106667	0	6.22863	0.419375	0	16.0909	0	0					0.178253	13.4933	0.206667	0	5.84155	0.487937	0	7.11111	1	0					0.0725689	11.2367	0.0266667	0	4.58958	0.180918	0	6.09524	0	0					0.362319	2.69333	1.51333	0.00666667	2.07533	1.56567	0.081513	2
0.14367	20.1367	0.103333	0	6.23063	0.373883	0	15.7273	0	0					0.180036	13.38	0.246667	0	5.87514	0.547865	0	7.33333	1	0					0.0732946	11.41	0.03	0	4.66846	0.189437	0	6.28571	0	0					0.365942	2.54	1.59	0.00666667	1.95306	1.65257	0.081513	2
0.145092	20.19	0.103333	0	6.3246	0.373883	0	15.4545	0	0					0.181818	13.3233	0.243333	0	5.85832	0.546306	0	7.44444	1	0					0.0740203	11.6033	0.0333333	0	4.69747	0.197532	0	6.47619	0	0					0.369565	2.4	1.68	0.00666667	1.91456	1.74961	0.081513	2
0.146515	20.2233	0.0966667	0	6.3198	0.357419	0	15.0909	0	0					0.183601	13.2367	0.256667	0	5.87444	0.58188	0	7.44444	1	0					0.074746	11.7467	0.0333333	0	4.68854	0.197532	0	6.61905	0	0					0.373188	2.27667	1.75333	0.00333333	1.81598	1.80833	0.057735	2.2
0.147937	20.32	0.1	0	6.35602	0.361158	0	14.9091	0	0					0.185383	13.1333	0.28	0	5.75958	0.629487	0	7.22222	1	0					0.0754717	11.9033	0.0333333	0	4.76898	0.197532	0	6.7619	0	0					0.376812	2.18	1.79333	0.00666667	1.74674	1.85889	0.081513	2.4
0.14936	20.4367	0.113333	0	6.43303	0.375445	0	14.8182	0	0					0.187166	13.0767	0.28	0	5.7248	0.629487	0	7	1	0					0.0761974	12.0367	0.04	0	4.84012	0.242065	0	6.80952	0	0					0.380435	2.08	1.82333	0.0133333	1.69997	1.8914	0.114889	2.4
0.150782	20.46	0.12	0	6.47416	0.399331	0	14.8182	0	0					0.188948	13.0567	0.293333	0	5.74428	0.644469	0	6.88889	1	0					0.0769231	12.2133	0.04	0	4.88679	0.242065	0	6.85714	0	0					0.384058	1.92667	1.87	0.0166667	1.63816	1.93708	0.128233	2.2
0.152205	20.4833	0.126667	0	6.53289	0.405591	0	14.7273	0	0					0.190731	13.0467	0.293333	0	5.75106	0.654766	0	6.88889	1	0					0.0776488	12.3867	0.0433333	0	4.98464	0.248317	0	6.85714	0	0					0.387681	1.80667	1.97333	0.0133333	1.62009	2.03792	0.114889	2
0.153627	20.5533	0.13	0	6.60904	0.408644	0	14.8182	0	0					0.192513	12.9967	0.296667	0	5.65892	0.655812	0	6.77778	1	0					0.0783745	12.5567	0.0466667	0	5.00569	0.254371	0	6.80952	0	0					0.391304	1.73667	2.07667	0.0133333	1.56914	2.06843	0.114889	1.6
0.15505	20.5733	0.13	0	6.64468	0.400376	0	14.8182	0	0					0.194296	12.8767	0.296667	0	5.61842	0.660892	0	6.77778	1	0					0.0791001	12.7233	0.05	0	5.04098	0.260242	0	6.7619	0	0					0.394928	1.61667	2.12333	0.0166667	1.53326	2.12048	0.152094	1.2
0.156472	20.6067	0.14	0	6.63415	0.425445	0	14.6364	0	0					0.196078	12.7367	0.33	0	5.60763	0.713768	0	6.88889	1	0					0.0798258	12.9	0.05	0	5.09147	0.260242	0	6.71429	0	0					0.398551	1.53	2.20333	0.02	1.50443	2.16741	0.162341	1
0.157895	20.5667	0.15	0	6.64626	0.425956	0	14.4545	0	0					0.197861	12.68	0.35	0	5.6365	0.745668	0	7	1	0					0.0805515	13.1267	0.05	0	5.1801	0.260242	0	6.61905	0	0					0.402174	1.45	2.28667	0.03	1.44723	2.21227	0.189437	1
0.159317	20.56	0.153333	0	6.64129	0.436414	0	14.3636	0	0					0.199643	12.5467	0.376667	0	5.58257	0.781125	0	7.22222	1	0					0.0812772	13.2867	0.05	0	5.23602	0.260242	0	6.52381	0	0					0.405797	1.35667	2.39667	0.0366667	1.31982	2.2708	0.205254	1
0.16074	20.5567	0.16	0	6.67898	0.441645	0	14.2727	0	0					0.201426	12.4267	0.4	0	5.68792	0.805499	0	7.66667	1	0					0.0820029	13.4533	0.05	0	5.33191	0.260242	0	6.42857	0	0					0.40942	1.29667	2.45667	0.0333333	1.31189	2.30053	0.197532	1
0.162162	20.5467	0.17	0	6.70305	0.456576	0	14.2727	0	0					0.203209	12.3467	0.42	0	5.73552	0.820066	0	8.11111	0.888889	0					0.0827286	13.6133	0.05	0	5.43221	0.260242	0	6.33333	0	0					0.413043	1.19	2.51667	0.0233333	1.31135	2.3583	0.151212	1
0.163585	20.5233	0.166667	0	6.74843	0.446715	0	14.1818	0	0					0.204991	12.1667	0.433333	0	5.71616	0.853219	0	8.55556	0.777778	0					0.0834543	13.8167	0.05	0	5.50552	0.260242	0	6.2381	0	0					0.416667	1.13667	2.57	0.0233333	1.28978	2.4341	0.151212	1
0.165007	20.4733	0.186667	0	6.70865	0.468209	0	14.0909	0	0					0.206774	12.0267	0.47	0	5.68157	0.91573	0	9	0.666667	0					0.08418	13.89	0.0466667	0	5.53111	0.254371	0	6.14286	0	0					0.42029	1.05333	2.59667	0.0266667	1.2392	2.45916	0.180918	1
0.16643	20.45	0.21	0	6.69404	0.489932	0	14.0909	0	0					0.208556	11.9267	0.496667	0	5.68939	0.923489	0	9.44444	0.555556	0					0.0849057	14.0067	0.0466667	0	5.56626	0.254371	0	6.09524	0	0					0.423913	0.95	2.65	0.0233333	1.18272	2.52363	0.171913	1
0.167852	20.4033	0.226667	0	6.74926	0.538133	0	14.1818	0	0					0.210339	11.76	0.53	0	5.63693	0.972412	0	9.88889	0.444444	0					0.0856313	14.1433	0.05	0	5.63043	0.260242	0	6.09524	0	0					0.427536	0.873333	2.72667	0.0233333	1.09908	2.57047	0.171913	1
0.169275	20.3667	0.24	0	6.76447	0.544722	0	14.1818	0	0					0.212121	11.6567	0.573333	0	5.55954	1.01393	0	10.3333	0.333333	0					0.086357	14.2567	0.0566667	0	5.7213	0.27148	0	6.09524	0	0					0.431159	0.816667	2.76333	0.03	1.0678	2.63384	0.189437	1
0.170697	20.2867	0.266667	0	6.75796	0.580239	0	14.2727	0	0					0.213904	11.5533	0.61	0	5.515	1.04317	0	10.7778	0.222222	0					0.0870827	14.34	0.0633333	0	5.7365	0.282113	0	6.14286	0	0					0.434783	0.77	2.80333	0.0266667	1.04278	2.7134	0.180918	1
0.172119	20.34	0.276667	0	6.82787	0.601105	0	14.3636	0	0					0.215686	11.4667	0.636667	0	5.546	1.05278	0	11	0.111111	0					0.0878084	14.42	0.0633333	0	5.8077	0.282113	0	6.19048	0	0					0.438406	0.736667	2.82	0.0333333	1.0251	2.73481	0.197532	1
0.173542	20.2833	0.296667	0	6.79143	0.624464	0	14.5455	0	0					0.217469	11.3233	0.686667	0	5.54026	1.07035	0	11.1111	0	0					0.0885341	14.5167	0.0633333	0	5.81341	0.282113	0	6.28571	0	0					0.442029	0.716667	2.80667	0.0366667	0.982994	2.68452	0.205254	1
0.174964	20.2133	0.323333	0	6.79768	0.658458	0	14.7273	0	0					0.219251	11.22	0.713333	0	5.54081	1.09322	0	11.2222	0	0					0.0892598	14.66	0.0666667	0	5.93254	0.287223	0	6.38095	0	0					0.445652	0.676667	2.79667	0.04	0.956647	2.69559	0.22783	1
0.176387	20.0967	0.353333	0	6.76707	0.695294	0	14.9091	0	0					0.221034	11.0733	0.753333	0	5.43628	1.12993	0	11.3333	0	0					0.0899855	14.7467	0.06	0	5.98737	0.276867	0	6.47619	0	0					0.449275	0.603333	2.77	0.0433333	0.884267	2.62426	0.234461	1
0.177809	20.1	0.37	0	6.77666	0.708123	0	15	0.0909091	0					0.222816	11.01	0.756667	0	5.45182	1.14096	0	11.3333	0	0					0.0907112	14.8333	0.0633333	0	6.06863	0.293729	0	6.57143	0	0					0.452899	0.566667	2.78667	0.0566667	0.868757	2.68175	0.258867	0.8
0.179232	20.0433	0.396667	0	6.74039	0.712517	0	15.1818	0.272727	0					0.224599	10.9333	0.793333	0	5.46031	1.17554	0	11.3333	0	0					0.0914369	14.9467	0.0733333	0	6.11406	0.308121	0	6.71429	0	0					0.456522	0.523333	2.72	0.07	0.847654	2.58791	0.303436	0.6
0.180654	19.9133	0.416667	0	6.75014	0.742671	0	15.2727	0.454545	0					0.226381	10.8333	0.81	0	5.43544	1.17409	0	11.3333	0	0					0.0921626	15.0067	0.0766667	0	6.15409	0.3127	0	6.85714	0	0					0.460145	0.473333	2.64	0.0733333	0.798801	2.54138	0.297069	0.4
0.182077	19.8033	0.436667	0	6.71578	0.758004	0	15.3636	0.636364	0					0.228164	10.7167	0.85	0	5.39693	1.19398	0	11.3333	0	0					0.0928882	15.1667	0.07	0	6.22479	0.303436	0	7	0	0					0.463768	0.436667	2.65333	0.0766667	0.779754	2.56419	0.3127	0.2
0.183499	19.67	0.46	0	6.70305	0.768354	0	15.5455	0.818182	0					0.229947	10.61	0.903333	0	5.28561	1.20228	0	11.4444	0	0					0.0936139	15.2667	0.0766667	0	6.30567	0.3127	0	7.14286	0	0					0.467391	0.4	2.62333	0.08	0.745107	2.5827	0.327553	0
0.184922	19.4833	0.486667	0	6.67219	0.78648	0	15.7273	0.909091	0					0.231729	10.4467	0.936667	0	5.2036	1.20728	0	11.6667	0	0					0.0943396	15.3167	0.09	0	6.35171	0.330045	0	7.33333	0	0					0.471014	0.36	2.66	0.0866667	0.682117	2.55987	0.335954	0
0.186344	19.36	0.53	0	6.63756	0.827476	0	15.9091	1	0					0.233512	10.3367	0.976667	0	5.147	1.2522	0	11.8889	0	0					0.0950653	15.4633	0.0933333	0	6.37475	0.334157	0	7.57143	0	0					0.474638	0.33	2.60667	0.0866667	0.650006	2.5139	0.335954	0
0.187767	19.39	0.55	0	6.71627	0.866025	0	16.1818	1.09091	0					0.235294	10.2467	1.03333	0	5.13228	1.2953	0	12.1111	0	0					0.095791	15.52	0.0933333	0	6.39159	0.334157	0	7.85714	0	0					0.478261	0.296667	2.58333	0.0933333	0.60266	2.53069	0.34402	0
0.189189	19.2567	0.58	0	6.75249	0.912712	0	16.3636	1.18182	0					0.237077	10.0433	1.09333	0	5.02184	1.32305	0	12.3333	0	0					0.0965167	15.59	0.0966667	0	6.42647	0.338187	0	8.14286	0	0					0.481884	0.256667	2.55	0.103333	0.570269	2.49967	0.355542	0
0.190612	19.08	0.6	0	6.7403	0.925304	0	16.5455	1.27273	0					0.238859	9.88333	1.14333	0	4.97382	1.35236	0	12.4444	0	0					0.0972424	15.6933	0.0966667	0	6.49203	0.338187	0	8.42857	0	0					0.485507	0.26	2.53667	0.113333	0.571684	2.50658	0.375445	0
0.192034	18.9433	0.666667	0	6.72589	0.972303	0	16.7273	1.36364	0					0.240642	9.68333	1.17333	0	4.82154	1.39635	0	12.5556	0	0					0.0979681	15.73	0.0966667	0	6.55951	0.338187	0	8.71429	0	0					0.48913	0.233333	2.51667	0.133333	0.522621	2.51345	0.427588	0
0.193457	18.82	0.716667	0	6.73738	0.98639	0	16.9091	1.36364	0					0.242424	9.59667	1.25333	0	4.82267	1.44781	0	12.5556	0	0					0.0986938	15.7867	0.0933333	0	6.57968	0.323994	0	9	0	0					0.492754	0.203333	2.47	0.143333	0.485911	2.47579	0.435992	0
0.194879	18.6733	0.756667	0	6.64232	0.993687	0	17.0909	1.27273	0					0.244207	9.42667	1.32333	0	4.77009	1.51209	0	12.5556	0	0					0.0994194	15.85	0.1	0	6.60704	0.332217	0	9.28571	0	0					0.496377	0.193333	2.41667	0.163333	0.472617	2.47456	0.494101	0
0.196302	18.49	0.773333	0	6.6345	1.02573	0	17.3636	1.18182	0					0.245989	9.29333	1.35667	0	4.71253	1.50677	0	12.5556	0	0					0.100145	15.9333	0.106667	0	6.60006	0.340109	0	9.52381	0	0					0.5	0.183333	2.39667	0.19	0.45872	2.45481	0.536837	0
0.197724	18.2833	0.803333	0	6.58592	1.04641	0	17.4545	1.09091	0					0.247772	9.12	1.41	0	4.76879	1.54159	0	12.3333	0	0					0.100871	15.9433	0.113333	0	6.60091	0.347695	0	9.71429	0	0					0.503623	0.183333	2.32333	0.2	0.45137	2.4204	0.530034	0
0.199147	18.18	0.86	0	6.54756	1.09441	0	17.4545	1	0					0.249554	9	1.48667	0.00333333	4.7443	1.55925	0.057735	12.2222	0	0					0.101597	16.0033	0.116667	0	6.61431	0.351379	0	9.90476	0	0					0.507246	0.176667	2.24333	0.23	0.446602	2.39232	0.575794	0
0.200569	18.0867	0.94	0	6.53361	1.14343	0	17.3636	1	0					0.251337	8.81333	1.55	0.00333333	4.71727	1.58615	0.057735	12.1111	0	0					0.102322	16.02	0.116667	0	6.68345	0.351379	0	10.0476	0	0					0.51087	0.163333	2.19	0.233333	0.428877	2.38036	0.594475	0
0.201991	17.9767	0.98	0	6.51647	1.1822	0	17.1818	1	0					0.253119	8.68	1.60333	0.00333333	4.66442	1.60455	0.057735	12	0	0					0.103048	16.1367	0.126667	0	6.74559	0.362021	0	10.1429	0	0					0.514493	0.146667	2.10333	0.253333	0.415207	2.34898	0.630195	0
0.203414	17.8333	1.04667	0	6.53308	1.21494	0	17	1	0					0.254902	8.52333	1.64333	0.00333333	4.68072	1.64879	0.057735	12	0	0					0.103774	16.1833	0.13	0	6.81257	0.365438	0	10.1429	0	0					0.518116	0.136667	2.06333	0.253333	0.398142	2.27961	0.63548	0
0.204836	17.6467	1.09333	0	6.52511	1.2449	0	16.8182	1	0					0.256684	8.32	1.73333	0.00333333	4.5761	1.67079	0.057735	12	0	0					0.104499	16.2433	0.143333	0	6.83177	0.387241	0	10.1905	0	0					0.521739	0.123333	1.97333	0.29	0.38551	2.17909	0.673855	0
0.206259	17.4433	1.14	0	6.49827	1.25924	0	16.5455	1	0					0.258467	8.11333	1.76333	0.00666667	4.47742	1.69417	0.081513	12	0	0					0.105225	16.28	0.143333	0	6.88231	0.395783	0	10.2381	0	0					0.525362	0.113333	1.91667	0.303333	0.366428	2.12716	0.702115	0
0.207681	17.2467	1.19	0	6.42209	1.31135	0	16.2727	1	0					0.26025	7.95	1.81333	0.01	4.48269	1.70926	0.099665	12	0	0					0.105951	16.3767	0.16	0	6.92831	0.449154	0	10.2857	0	0					0.528986	0.103333	1.81	0.313333	0.346008	2.05295	0.714276	0
0.209104	17.0767	1.23333	0	6.38436	1.33347	0	16	1	0					0.262032	7.84333	1.93	0.01	4.43068	1.77641	0.099665	11.8889	0	0					0.106676	16.41	0.163333	0	7.01517	0.459011	0	10.3333	0	0					0.532609	0.1	1.78667	0.346667	0.342136	2.09023	0.753912	0
0.210526	16.87	1.27667	0	6.29751	1.34641	0	15.6364	1	0					0.263815	7.68	2.01667	0.01	4.29952	1.84057	0.099665	12	0	0					0.107402	16.3833	0.186667	0	7.07554	0.495959	0	10.4286	0	0					0.536232	0.0866667	1.68667	0.37	0.304628	2.08879	0.771417	0
0.211949	16.7067	1.37	0	6.2683	1.39508	0	15.2727	1	0					0.265597	7.54333	2.11333	0.0133333	4.23729	1.91644	0.114889	12	0	0					0.108128	16.4167	0.19	0	7.08829	0.504727	0	10.5714	0	0					0.539855	0.0766667	1.64	0.386667	0.290523	2.10678	0.756569	0
0.213371	16.5333	1.43667	0	6.26256	1.45363	0	14.9091	1	0					0.26738	7.38	2.18667	0.0133333	4.17777	1.97268	0.114889	12	0	0					0.108853	16.5067	0.193333	0	7.14891	0.506766	0	10.6667	0	0					0.543478	0.0766667	1.58333	0.41	0.301815	2.05193	0.772803	0
0.214794	16.3967	1.47333	0	6.25698	1.49334	0	14.6364	1	0					0.269162	7.22333	2.32333	0.02	4.08768	2.07036	0.140234	11.8889	0	0					0.109579	16.55	0.21	0	7.14359	0.529308	0	10.7143	0	0					0.547101	0.07	1.50667	0.413333	0.280527	2.04873	0.755685	0
0.216216	16.25	1.56	0	6.2571	1.55815	0	14.4545	1	0					0.270945	7.09667	2.43667	0.0233333	4.08775	2.15906	0.151212	11.7778	0	0					0.110305	16.5533	0.21	0	7.16927	0.529308	0	10.7143	0	0					0.550725	0.06	1.39667	0.466667	0.25155	1.94214	0.819223	0
0.217639	16.0833	1.59	0.00333333	6.21168	1.56954	0.057735	14.3636	1	0					0.272727	6.97333	2.51	0.02	4.03736	2.18	0.140234	11.6667	0	0					0.11103	16.6033	0.233333	0	7.21708	0.541479	0	10.7143	0	0					0.554348	0.06	1.37333	0.53	0.25155	1.94075	0.893548	0
0.219061	15.94	1.63333	0.00333333	6.1538	1.58343	0.057735	14.3636	1	0					0.27451	6.79667	2.57	0.02	3.93789	2.20028	0.140234	11.5556	0	0					0.111756	16.5867	0.233333	0	7.24828	0.535267	0	10.7143	0	0					0.557971	0.06	1.28	0.57	0.25155	1.79416	0.928065	0
0.220484	15.7	1.71333	0.00333333	6.00084	1.63505	0.057735	14.3636	1	0					0.276292	6.62667	2.71333	0.02	3.87177	2.28953	0.140234	11.4444	0	0					0.112482	16.6633	0.236667	0	7.28883	0.53692	0	10.7143	0	0					0.561594	0.05	1.21	0.613333	0.233126	1.74625	1.00691	0
0.221906	15.4867	1.79333	0.00333333	5.98743	1.70695	0.057735	14.4545	1	0					0.278075	6.49	2.82	0.0166667	3.8138	2.3734	0.128233	11.3333	0	0					0.113208	16.7067	0.246667	0	7.38619	0.541726	0	10.7143	0	0					0.565217	0.0333333	1.13667	0.673333	0.179805	1.67751	1.08191	0
0.223329	15.2333	1.89	0.00333333	5.93377	1.74778	0.057735	14.4545	1	0					0.279857	6.34667	2.93333	0.02	3.73806	2.42111	0.140234	11.1111	0	0					0.113933	16.75	0.263333	0	7.4318	0.573077	0	10.7143	0	0					0.568841	0.03	1.06667	0.683333	0.170872	1.63231	1.11978	0
0.224751	15.0267	1.95333	0.00333333	5.93324	1.77058	0.057735	14.4545	1	0					0.28164	6.21667	3.01333	0.02	3.70795	2.42889	0.140234	10.8889	0	0					0.114659	16.7567	0.286667	0	7.42932	0.593574	0	10.7143	0	0					0.572464	0.03	1.02333	0.686667	0.170872	1.58677	1.13111	0
0.226174	14.84	2.03	0.00333333	5.89493	1.78505	0.057735	14.5455	1	0					0.283422	6.08333	3.08	0.02	3.6726	2.52617	0.140234	10.6667	0	0					0.115385	16.7233	0.31	0	7.44344	0.628663	0	10.7143	0	0					0.576087	0.0266667	0.986667	0.7	0.161376	1.52345	1.14646	0
0.227596	14.5967	2.09	0.00333333	5.82412	1.80909	0.057735	14.6364	1	0					0.285205	5.90667	3.20667	0.02	3.62792	2.62429	0.140234	10.5556	0	0					0.11611	16.7633	0.32	0	7.46725	0.6473	0	10.7143	0	0					0.57971	0.0266667	0.943333	0.7	0.161376	1.41898	1.16384	0
0.229018	14.3733	2.16333	0.00333333	5.82928	1.84064	0.057735	14.8182	1.09091	0					0.286988	5.78	3.32	0.0166667	3.6002	2.6598	0.128233	10.3333	0	0					0.116836	16.8133	0.336667	0	7.40188	0.666937	0	10.6667	0	0					0.583333	0.0266667	0.886667	0.7	0.161376	1.36628	1.17812	0
0.230441	14.18	2.2	0.00333333	5.77802	1.88286	0.057735	14.9091	1.09091	0.0909091					0.28877	5.67	3.40667	0.0166667	3.53309	2.68552	0.128233	10	0	0					0.117562	16.8333	0.36	0	7.45817	0.667246	0	10.6667	0	0					0.586957	0.02	0.833333	0.73	0.140234	1.28233	1.24187	0
0.231863	14.0067	2.3	0.00333333	5.71274	1.94833	0.057735	14.9091	1.18182	0.181818					0.290553	5.55	3.49333	0.0166667	3.50454	2.76201	0.128233	9.66667	0	0					0.118287	16.7667	0.376667	0	7.40145	0.685338	0	10.7619	0	0					0.59058	0.01	0.796667	0.723333	0.099665	1.22488	1.26707	0
0.233286	13.7667	2.30333	0.00333333	5.67564	1.9827	0.057735	14.9091	1.27273	0.272727					0.292335	5.43	3.58	0.02	3.45904	2.79337	0.140234	9.22222	0	0					0.119013	16.78	0.386667	0	7.45992	0.687068	0	10.8571	0	0					0.594203	0.00666667	0.716667	0.74	0.081513	1.13166	1.30053	0
0.234708	13.4733	2.35667	0.00333333	5.5659	2.00737	0.057735	14.8182	1.36364	0.363636					0.294118	5.25667	3.65	0.0233333	3.37076	2.8975	0.151212	8.66667	0	0					0.119739	16.75	0.39	0	7.49409	0.697271	0	10.9048	0	0					0.597826	0.00666667	0.64	0.733333	0.081513	1.07124	1.24394	0
0.236131	13.2267	2.44333	0	5.49934	2.02165	0	14.7273	1.45455	0.454545					0.2959	5.10333	3.77667	0.0233333	3.33713	2.99388	0.151212	8.11111	0	0					0.120464	16.7433	0.4	0	7.58921	0.70355	0	10.9524	0	0					0.601449	0.00666667	0.603333	0.746667	0.081513	1.05975	1.28113	0
0.237553	13.0167	2.51667	0.00333333	5.4475	2.03557	0.057735	14.6364	1.54545	0.545455					0.297683	4.94667	3.86333	0.0233333	3.26896	3.01024	0.151212	7.55556	0	0					0.12119	16.76	0.416667	0	7.63611	0.719803	0	11	0	0					0.605072	0.00333333	0.55	0.763333	0.057735	0.985259	1.29082	0
0.238976	12.7633	2.62333	0.00333333	5.37746	2.06616	0.057735	14.5455	1.63636	0.636364					0.299465	4.81	3.90333	0.0233333	3.1803	3.06463	0.151212	7	0	0					0.121916	16.7867	0.42	0	7.70057	0.715523	0	11.0952	0	0					0.608696	0.00333333	0.5	0.78	0.057735	0.952027	1.26898	0
0.240398	12.5767	2.72333	0.00333333	5.3784	2.08357	0.057735	14.5455	1.72727	0.727273					0.301248	4.73333	4.01667	0.0266667	3.14566	3.15853	0.161376	6.44444	0	0					0.122642	16.78	0.42	0	7.74715	0.733982	0	11.1429	0	0					0.612319	0	0.483333	0.73	0	0.934147	1.23917	0
0.241821	12.37	2.73	0.00333333	5.28262	2.11471	0.057735	14.5455	1.90909	0.818182					0.30303	4.61667	4.07	0.0266667	3.04751	3.18206	0.161376	6	0	0					0.123367	16.7733	0.443333	0	7.73659	0.758534	0	11.1429	0	0					0.615942	0	0.43	0.706667	0	0.816899	1.22432	0
0.243243	12.1667	2.84333	0.00333333	5.19508	2.18817	0.057735	14.4545	2.09091	0.909091					0.304813	4.49333	4.19667	0.03	2.98658	3.25371	0.170872	5.66667	0	0					0.124093	16.83	0.463333	0	7.77663	0.78998	0	11.2381	0	0					0.619565	0	0.373333	0.706667	0	0.763259	1.21884	0
0.244666	11.9567	2.94	0.00333333	5.17145	2.26573	0.057735	14.2727	2.18182	1					0.306595	4.31	4.29667	0.0266667	2.93529	3.27073	0.161376	5.22222	0	0					0.124819	16.8067	0.453333	0	7.82133	0.785203	0	11.3333	0	0					0.623188	0	0.35	0.713333	0	0.763398	1.25821	0
0.246088	11.79	3.05	0.00333333	5.12707	2.27848	0.057735	14.0909	2.36364	1					0.308378	4.2	4.4	0.03	2.94203	3.36319	0.170872	4.88889	0	0					0.125544	16.7567	0.483333	0	7.79873	0.823803	0	11.381	0	0					0.626812	0	0.32	0.72	0	0.692241	1.22198	0
0.247511	11.53	3.16667	0.00666667	5.0657	2.326	0.081513	14.0909	2.45455	1					0.31016	4.13	4.45667	0.0333333	2.94539	3.40197	0.197532	4.55556	0	0					0.12627	16.6767	0.5	0	7.764	0.828021	0	11.4286	0	0					0.630435	0	0.276667	0.673333	0	0.664526	1.13913	0
0.248933	11.2767	3.28	0.00666667	5.04761	2.40851	0.081513	14.0909	2.63636	1					0.311943	3.98	4.58667	0.0366667	2.88919	3.52286	0.205254	4.22222	0	0					0.126996	16.66	0.493333	0	7.75833	0.827994	0	11.4762	0	0					0.634058	0	0.253333	0.66	0	0.64592	1.11739	0
0.250356	11.1233	3.35	0.01	5.02117	2.4346	0.099665	14.0909	2.81818	1					0.313725	3.87667	4.66333	0.0433333	2.81802	3.56075	0.219734	3.88889	0	0					0.127721	16.6	0.516667	0	7.75028	0.819733	0	11.5238	0	0					0.637681	0	0.23	0.683333	0	0.609649	1.13756	0
0.251778	10.9667	3.43333	0.01	4.95993	2.47507	0.099665	14.0909	3.09091	1					0.315508	3.76333	4.74333	0.0533333	2.74453	3.70358	0.239472	3.55556	0.111111	0					0.128447	16.5933	0.51	0	7.70232	0.78653	0	11.5714	0	0					0.641304	0	0.22	0.64	0	0.616062	1.03955	0
0.253201	10.7767	3.53667	0.01	4.87504	2.53048	0.099665	14	3.36364	1					0.317291	3.62667	4.8	0.06	2.69782	3.80107	0.25155	3.22222	0.222222	0					0.129173	16.5933	0.526667	0	7.69276	0.777585	0	11.619	0	0					0.644928	0	0.18	0.61	0	0.530917	0.970071	0
0.254623	10.5567	3.65667	0.01	4.81359	2.55353	0.099665	13.9091	3.63636	1					0.319073	3.46667	4.90333	0.0633333	2.63541	3.90788	0.257312	2.88889	0.333333	0					0.129898	16.6133	0.543333	0	7.72979	0.789642	0	11.6667	0	0					0.648551	0	0.17	0.616667	0	0.511833	0.976165	0
0.256046	10.3367	3.77333	0.0133333	4.72841	2.57632	0.114889	13.6364	3.90909	1					0.320856	3.36667	4.98	0.06	2.60027	3.99409	0.25155	2.44444	0.444444	0					0.130624	16.5533	0.553333	0	7.74945	0.789027	0	11.7143	0	0					0.652174	0	0.133333	0.586667	0	0.465055	1.01945	0
0.257468	10.1067	3.88667	0.0133333	4.62456	2.68786	0.114889	13.3636	4.18182	1					0.322638	3.24	5.12333	0.06	2.51731	4.10336	0.25155	2.11111	0.555556	0					0.13135	16.5	0.58	0	7.73927	0.824134	0	11.7619	0	0					0.655797	0	0.113333	0.566667	0	0.40953	1.03398	0
0.25889	9.92	3.97667	0.0133333	4.56835	2.73026	0.114889	13.0909	4.54545	1					0.324421	3.14333	5.19667	0.06	2.47586	4.14107	0.25155	1.77778	0.666667	0					0.132075	16.4767	0.603333	0	7.69981	0.8456	0	11.8571	0	0					0.65942	0	0.0966667	0.53	0	0.39307	0.999548	0
0.260313	9.65	4.07	0.0133333	4.49833	2.78405	0.114889	12.9091	5	1					0.326203	3.00667	5.21667	0.0633333	2.404	4.12794	0.269997	1.55556	0.888889	0					0.132801	16.4233	0.626667	0	7.7553	0.865903	0	11.9048	0	0					0.663043	0	0.0833333	0.543333	0	0.369926	1.08876	0
0.261735	9.46333	4.17	0.0133333	4.37483	2.78813	0.114889	12.7273	5.27273	1					0.327986	2.92	5.31	0.0633333	2.37326	4.14542	0.269997	1.44444	1.11111	0					0.133527	16.4233	0.636667	0	7.80944	0.891049	0	11.9524	0	0					0.666667	0	0.0633333	0.546667	0	0.293729	1.0978	0
0.263158	9.22333	4.25333	0.0133333	4.31379	2.73876	0.114889	12.3636	5.54545	1					0.329768	2.82667	5.39333	0.0633333	2.30238	4.13468	0.269997	1.33333	1.33333	0					0.134253	16.3267	0.643333	0.00333333	7.86933	0.893748	0.057735	12.0476	0	0					0.67029	0	0.05	0.51	0	0.272791	1.04252	0
0.26458	9.02667	4.37667	0.0133333	4.18062	2.83105	0.114889	12	5.72727	1					0.331551	2.75333	5.43667	0.0633333	2.26781	4.1686	0.269997	1.22222	1.44444	0					0.134978	16.2567	0.643333	0.00333333	7.82912	0.897482	0.057735	12.1905	0	0					0.673913	0	0.0466667	0.49	0	0.267196	0.993238	0
0.266003	8.82667	4.52333	0.0166667	4.12553	2.92655	0.128233	11.6364	5.90909	1					0.333333	2.67667	5.48667	0.06	2.27215	4.15862	0.264512	1.11111	1.55556	0					0.135704	16.27	0.676667	0.00333333	7.80214	0.924647	0.057735	12.3333	0.047619	0					0.677536	0	0.0466667	0.443333	0	0.267196	0.93615	0
0.267425	8.62333	4.65667	0.0133333	4.0368	2.97685	0.114889	11.1818	6	1					0.335116	2.6	5.59667	0.0633333	2.22632	4.18078	0.293729	1	2	0					0.13643	16.1833	0.696667	0.00333333	7.7358	0.924213	0.057735	12.5238	0.0952381	0					0.681159	0	0.0333333	0.406667	0	0.179805	0.885382	0
0.268848	8.43667	4.81667	0.0166667	3.97307	3.0683	0.128233	10.7273	6.09091	1					0.336898	2.55	5.67	0.0666667	2.19931	4.22539	0.298641	1	2.55556	0					0.137155	16.15	0.733333	0.00333333	7.77102	0.965399	0.057735	12.7143	0.142857	0					0.684783	0	0.0266667	0.383333	0	0.161376	0.87499	0
0.27027	8.21	4.93667	0.0166667	3.8264	3.12814	0.128233	10.3636	6.27273	1					0.338681	2.48333	5.70667	0.0666667	2.15683	4.271	0.298641	1	3.33333	0					0.137881	16.07	0.736667	0.00333333	7.67603	0.950614	0.057735	12.9048	0.190476	0					0.688406	0	0.02	0.36	0	0.140234	0.87155	0
0.271693	8.05333	5.04333	0.0166667	3.79012	3.14661	0.128233	10	6.45455	1					0.340463	2.40667	5.77667	0.0733333	2.10779	4.31999	0.318791	1.11111	4.11111	0					0.138607	16.0967	0.77	0.00333333	7.71269	0.962734	0.057735	13.0952	0.238095	0					0.692029	0	0.0133333	0.333333	0	0.114889	0.773012	0
0.273115	7.84	5.20333	0.0166667	3.72837	3.25124	0.128233	9.63636	6.54545	1					0.342246	2.31	5.81333	0.0833333	2.03166	4.33603	0.331797	1.22222	4.66667	0					0.139332	16.08	0.776667	0.00333333	7.74555	0.964307	0.057735	13.2381	0.285714	0					0.695652	0	0.0133333	0.3	0	0.114889	0.710645	0
0.274538	7.68	5.34333	0.02	3.7045	3.32902	0.140234	9.36364	6.63636	1					0.344029	2.22667	5.83333	0.0833333	1.96847	4.34686	0.331797	1.33333	5.22222	0					0.140058	16.0133	0.806667	0.00333333	7.67438	1.00298	0.057735	13.381	0.333333	0					0.699275	0	0.0133333	0.266667	0	0.114889	0.661069	0
0.27596	7.48333	5.49333	0.02	3.66257	3.46844	0.140234	9	6.63636	1					0.345811	2.13667	5.91333	0.09	1.91578	4.39129	0.340028	1.44444	5.88889	0					0.140784	15.9367	0.803333	0.00333333	7.70176	1.01394	0.057735	13.5714	0.380952	0					0.702899	0	0.0133333	0.22	0	0.114889	0.515577	0
0.277383	7.29	5.62	0.02	3.59755	3.50474	0.140234	8.63636	6.81818	1					0.347594	2.08333	5.96	0.1	1.90486	4.35987	0.351775	1.44444	6.55556	0					0.141509	15.88	0.806667	0.00333333	7.6525	1.00631	0.057735	13.7619	0.380952	0
0.278805	7.08333	5.72667	0.02	3.55883	3.63998	0.140234	8.36364	7	1					0.349376	2.04	6.01667	0.106667	1.86637	4.41755	0.359239	1.55556	7.22222	0					0.142235	15.8133	0.83	0.00333333	7.66339	1.01218	0.057735	13.9048	0.380952	0
0.280228	6.90333	5.91667	0.0233333	3.4458	3.77853	0.151212	8.09091	7.27273	1					0.351159	1.95333	6.13667	0.113333	1.81166	4.4321	0.38425	1.66667	7.55556	0					0.142961	15.74	0.833333	0.00333333	7.62624	1.02096	0.057735	14.0476	0.380952	0
0.28165	6.73667	6.06333	0.0233333	3.44386	3.79746	0.151212	7.72727	7.54545	1					0.352941	1.89	6.21333	0.12	1.7819	4.44902	0.382213	1.77778	7.77778	0					0.143687	15.6533	0.866667	0.00333333	7.62366	1.0548	0.057735	14.1905	0.380952	0
0.283073	6.58667	6.23333	0.0266667	3.3824	3.91193	0.161376	7.45455	7.81818	1					0.354724	1.81	6.35	0.12	1.75999	4.52723	0.399331	1.88889	7.77778	0					0.144412	15.5267	0.89	0.00666667	7.61067	1.04956	0.081513	14.3333	0.380952	0
0.284495	6.43333	6.30667	0.0233333	3.33506	3.935	0.151212	7.27273	8.09091	1					0.356506	1.76333	6.38	0.126667	1.72934	4.53182	0.413755	1.88889	7.88889	0					0.145138	15.4567	0.903333	0.00333333	7.55989	1.06353	0.057735	14.4762	0.380952	0
0.285917	6.27333	6.42667	0.0266667	3.23008	4.01393	0.161376	7	8.18182	1					0.358289	1.71	6.37333	0.126667	1.69573	4.54049	0.413755	1.88889	8.44444	0					0.145864	15.38	0.926667	0.00333333	7.52891	1.0701	0.057735	14.619	0.380952	0
0.28734	6.11	6.59333	0.0266667	3.21023	4.11474	0.161376	6.81818	8.27273	0.909091					0.360071	1.63	6.38667	0.136667	1.62334	4.60157	0.438135	1.88889	9	0					0.146589	15.34	0.943333	0	7.48495	1.07267	0	14.8095	0.380952	0
0.288762	6.00667	6.66667	0.0266667	3.16227	4.17456	0.161376	6.63636	8.36364	0.818182					0.361854	1.56667	6.43333	0.136667	1.61687	4.66599	0.445703	1.88889	9.44444	0					0.147315	15.2367	0.976667	0	7.46725	1.1345	0	15	0.380952	0
0.290185	5.85	6.87333	0.0333333	3.06902	4.28624	0.179805	6.45455	8.36364	0.727273					0.363636	1.5	6.45333	0.15	1.58272	4.6784	0.456283	2	9.66667	0					0.148041	15.1333	1.01333	0	7.46646	1.142	0	15.1905	0.380952	0
0.291607	5.71	7.01667	0.03	3.04359	4.32961	0.170872	6.36364	8.36364	0.636364					0.365419	1.43667	6.44667	0.163333	1.54292	4.62802	0.500824	2	9.88889	0					0.148766	15.0767	1.03667	0	7.46838	1.16326	0	15.3333	0.380952	0
0.29303	5.58333	7.22333	0.03	2.9697	4.4157	0.170872	6.27273	8.36364	0.545455					0.367201	1.37	6.47	0.166667	1.47434	4.6304	0.503056	2	10.1111	0					0.149492	14.9433	1.09	0	7.49627	1.19443	0	15.4286	0.380952	0
0.294452	5.47667	7.4	0.03	2.92083	4.50789	0.170872	6.18182	8.36364	0.454545					0.368984	1.31667	6.52	0.183333	1.44569	4.71704	0.532919	2	10.5556	0					0.150218	14.88	1.10667	0	7.53225	1.21939	0	15.4286	0.380952	0
0.295875	5.35333	7.62	0.03	2.90113	4.6246	0.170872	6.09091	8.27273	0.363636					0.370766	1.27667	6.58333	0.193333	1.43771	4.79231	0.55103	2	11	0					0.150943	14.8333	1.13667	0	7.48369	1.25028	0	15.4286	0.333333	0
0.297297	5.15333	7.78	0.03	2.85019	4.74129	0.170872	6.09091	8.18182	0.272727					0.372549	1.25333	6.61667	0.196667	1.44549	4.82292	0.558895	2	11.2222	0					0.151669	14.7367	1.16	0	7.42953	1.26745	0	15.3333	0.285714	0
0.29872	5.02333	7.9	0.0333333	2.80637	4.76786	0.179805	6.09091	8.09091	0.181818					0.374332	1.23	6.59333	0.193333	1.43199	4.91275	0.519798	2	11.1111	0					0.152395	14.58	1.19667	0	7.35736	1.27937	0	15.1429	0.238095	0
0.300142	4.94667	8.07	0.0333333	2.81013	4.78974	0.179805	6	8	0.0909091					0.376114	1.16	6.56333	0.2	1.38834	4.97344	0.517261	1.88889	11.2222	0					0.15312	14.5433	1.21	0	7.3052	1.26408	0	14.9524	0.190476	0
0.301565	4.82333	8.27	0.0333333	2.73809	4.86992	0.179805	6	8.09091	0					0.377897	1.10333	6.58667	0.2	1.36829	5.01194	0.510754	1.77778	11.4444	0					0.153846	14.5067	1.23	0	7.29892	1.28163	0	14.7619	0.142857	0
0.302987	4.72	8.31667	0.0366667	2.72759	4.83124	0.188256	6	8.18182	0					0.379679	1.08667	6.55667	0.21	1.35596	4.96208	0.529308	1.66667	12	0					0.154572	14.46	1.27333	0	7.28872	1.30293	0	14.5714	0.0952381	0
0.30441	4.58333	8.46333	0.04	2.6846	4.90191	0.196287	6	8.45455	0					0.381462	1.06	6.6	0.223333	1.32751	5.03566	0.548749	1.55556	12.2222	0					0.155298	14.4133	1.30667	0	7.275	1.3083	0	14.381	0.047619	0
0.305832	4.48333	8.63667	0.0466667	2.69331	5.03081	0.254371	6	8.90909	0					0.383244	1.03	6.61	0.23	1.32475	5.01482	0.539819	1.44444	12.4444	0					0.156023	14.3033	1.35	0.00333333	7.29076	1.32666	0.057735	14.1905	0	0
0.307255	4.32333	8.79	0.05	2.61692	5.15829	0.296298	5.90909	9.45455	0					0.385027	1.01	6.68667	0.236667	1.30982	5.11753	0.53692	1.33333	12.5556	0					0.156749	14.2167	1.38	0.00333333	7.2474	1.34721	0.057735	14	0.047619	0
0.308677	4.18333	8.99667	0.05	2.54124	5.23015	0.296298	5.63636	10	0					0.386809	0.96	6.59	0.236667	1.26903	5.04116	0.517896	1.22222	12.6667	0					0.157475	14.1867	1.41	0.00333333	7.24708	1.35943	0.057735	13.8571	0.0952381	0
0.3101	4.05667	9.1	0.06	2.43308	5.33964	0.311002	5.36364	10.6364	0					0.388592	0.933333	6.59333	0.253333	1.24662	5.09127	0.53863	1.11111	12.8889	0					0.1582	14.0733	1.46	0.00333333	7.20237	1.39339	0.057735	13.7143	0.142857	0
0.311522	3.97	9.25333	0.06	2.38637	5.35082	0.311002	5.09091	11.2727	0					0.390374	0.906667	6.58	0.27	1.21224	5.1092	0.558096	1	13.1111	0					0.158926	13.92	1.47667	0.00333333	7.19673	1.39617	0.057735	13.5714	0.190476	0
0.312945	3.9	9.36	0.06	2.35978	5.42789	0.311002	4.81818	11.9091	0					0.392157	0.873333	6.55	0.28	1.19808	5.09713	0.591127	1	13.1111	0					0.159652	13.8633	1.49667	0.00333333	7.16537	1.41066	0.057735	13.3333	0.238095	0
0.314367	3.78	9.49333	0.07	2.33161	5.47447	0.372688	4.54545	12.5455	0					0.393939	0.793333	6.53	0.283333	1.1291	5.10581	0.619949	1	12.6667	0					0.160377	13.73	1.54	0.00333333	7.12646	1.45216	0.057735	13.0952	0.285714	0
0.315789	3.69667	9.57	0.0733333	2.32292	5.51966	0.376512	4.27273	13.1818	0					0.395722	0.77	6.40667	0.316667	1.099	5.06889	0.671734	1	12	0					0.161103	13.6833	1.57333	0.00333333	7.08546	1.46462	0.057735	12.8095	0.333333	0
0.317212	3.62	9.69667	0.0833333	2.30651	5.56067	0.387586	4	13.9091	0					0.397504	0.746667	6.42667	0.32	1.11053	5.13281	0.677592	1	11.5556	0					0.161829	13.6333	1.62667	0.00333333	7.10496	1.48818	0.057735	12.5238	0.380952	0
0.318634	3.52333	9.84667	0.0933333	2.27597	5.6524	0.3981	3.72727	14.6364	0					0.399287	0.73	6.44	0.34	1.09595	5.13168	0.68749	1	11	0					0.162554	13.5433	1.68	0.00333333	7.08251	1.52052	0.057735	12.1905	0.428571	0
0.320057	3.45333	10.0333	0.0933333	2.28002	5.77263	0.3981	3.45455	15.2727	0					0.40107	0.696667	6.47667	0.35	1.0303	5.20703	0.684882	1	10.3333	0					0.16328	13.4967	1.72333	0.00333333	7.06279	1.53884	0.057735	11.8095	0.47619	0
0.321479	3.37333	10.15	0.0933333	2.25779	5.82471	0.3981	3.18182	15.7273	0					0.402852	0.663333	6.42	0.35	0.98313	5.15158	0.684882	1	9.44444	0					0.164006	13.3933	1.73	0.00333333	7.03113	1.52035	0.057735	11.4762	0.52381	0
0.322902	3.28	10.2967	0.0966667	2.19796	5.90974	0.401488	3	16.0909	0					0.404635	0.633333	6.39667	0.356667	0.956699	5.19963	0.705536	1	8.66667	0					0.164731	13.3367	1.76	0.00333333	7.00955	1.55256	0.057735	11.2381	0.571429	0
0.324324	3.17333	10.41	0.1	2.15998	6.02463	0.40482	3	16.2727	0					0.406417	0.596667	6.38333	0.373333	0.907414	5.2032	0.731944	1	7.88889	0					0.165457	13.2967	1.75333	0.00333333	7.02042	1.52542	0.057735	11.0476	0.619048	0
0.325747	3.08333	10.55	0.106667	2.11928	6.12311	0.419375	3	16.3636	0					0.4082	0.546667	6.32667	0.386667	0.870065	5.21831	0.743189	1	7.11111	0					0.166183	13.23	1.74667	0.00333333	7.02959	1.54827	0.057735	10.8571	0.666667	0
0.327169	3.03667	10.7033	0.11	2.07437	6.23095	0.422487	2.90909	16.4545	0					0.409982	0.52	6.31	0.396667	0.843785	5.20425	0.758004	1	6.77778	0					0.166909	13.1167	1.77	0.00333333	6.98036	1.53131	0.057735	10.7143	0.714286	0
0.328592	2.92	10.7733	0.12	2.02003	6.28705	0.454189	2.81818	16.5455	0					0.411765	0.506667	6.26333	0.43	0.840024	5.17719	0.791954	1	6.55556	0					0.167634	13.0567	1.81333	0.00333333	6.94075	1.54048	0.057735	10.619	0.761905	0
0.330014	2.82	10.89	0.133333	1.96481	6.38701	0.465055	2.72727	16.5455	0					0.413547	0.493333	6.19333	0.48	0.823945	5.2038	0.843785	1	6.44444	0					0.16836	12.9733	1.82667	0.00333333	6.87922	1.5806	0.057735	10.5238	0.809524	0
0.331437	2.70667	10.9967	0.136667	1.91123	6.47997	0.460466	2.63636	16.5455	0					0.41533	0.456667	6.18667	0.493333	0.785395	5.25139	0.871294	1	6.44444	0					0.169086	12.8533	1.87667	0.00333333	6.87965	1.63207	0.057735	10.4286	0.857143	0
0.332859	2.66	11.1333	0.15	1.89288	6.61979	0.470714	2.54545	16.3636	0					0.417112	0.44	6.13333	0.523333	0.758277	5.26256	0.886232	0.888889	6.44444	0					0.169811	12.7733	1.88667	0.00333333	6.8321	1.68422	0.057735	10.3333	0.904762	0
0.334282	2.58333	11.2267	0.15	1.89958	6.67261	0.470714	2.45455	16.1818	0					0.418895	0.42	6.03667	0.553333	0.738524	5.20374	0.918314	0.777778	6.77778	0					0.170537	12.6767	1.92667	0.00333333	6.81814	1.70616	0.057735	10.2381	0.952381	0
0.335704	2.49667	11.3433	0.163333	1.83336	6.79899	0.459011	2.36364	15.9091	0					0.420677	0.403333	5.89	0.55	0.72277	5.15686	0.91119	0.666667	7.11111	0					0.171263	12.57	1.95667	0.00666667	6.74314	1.6865	0.081513	10.1429	1	0
0.337127	2.41333	11.4567	0.163333	1.79254	6.89443	0.459011	2.27273	15.7273	0					0.42246	0.393333	5.88333	0.573333	0.721358	5.1987	0.942115	0.555556	7.44444	0					0.171988	12.52	1.98333	0.00666667	6.7712	1.68499	0.081513	10.0476	1	0
0.338549	2.32667	11.5233	0.166667	1.7541	6.94865	0.461446	2.18182	15.4545	0					0.424242	0.373333	5.79	0.636667	0.699227	5.19704	1.04321	0.444444	7.77778	0					0.172714	12.4067	2.03333	0.00666667	6.73939	1.73269	0.081513	9.95238	1	0
0.339972	2.30667	11.67	0.163333	1.75009	7.0294	0.451666	2.09091	15.4545	0					0.426025	0.366667	5.71	0.706667	0.678545	5.14725	1.17412	0.333333	8	0					0.17344	12.3033	2.11667	0.00666667	6.74559	1.78709	0.081513	9.85714	1	0
0.341394	2.23667	11.7733	0.173333	1.74857	7.12914	0.473324	2	15.5455	0					0.427807	0.356667	5.66667	0.73	0.691169	5.10514	1.23647	0.222222	8.33333	0					0.174165	12.16	2.18	0.01	6.67905	1.7921	0.099665	9.7619	1	0
0.342817	2.18667	11.8367	0.183333	1.73451	7.17926	0.487011	2	15.6364	0					0.42959	0.346667	5.61	0.736667	0.684141	5.14842	1.2106	0.111111	8.55556	0					0.174891	12.0867	2.22	0.01	6.64578	1.82282	0.099665	9.7619	1	0
0.344239	2.12	11.84	0.183333	1.68376	7.17118	0.487011	2	15.5455	0					0.431373	0.333333	5.51667	0.756667	0.676076	5.00131	1.22302	0	8.77778	0					0.175617	11.97	2.26667	0.01	6.54001	1.84578	0.099665	9.71429	1	0
0.345661	2.07667	12.0133	0.21	1.69717	7.33707	0.522951	2	15.6364	0					0.433155	0.336667	5.41667	0.803333	0.686703	4.91769	1.32559	0	9	0					0.176343	11.8233	2.31333	0.01	6.52488	1.8655	0.099665	9.71429	1	0
0.347084	2.03	12.0667	0.213333	1.66282	7.42018	0.531127	2	15.7273	0					0.434938	0.326667	5.35	0.836667	0.674392	4.80324	1.38191	0	9	0					0.177068	11.7467	2.36	0.01	6.46078	1.89624	0.099665	9.71429	1	0
0.348506	1.96333	12.13	0.21	1.62814	7.47212	0.496712	2	15.7273	0					0.43672	0.306667	5.28333	0.863333	0.658839	4.75448	1.38964	0	8.88889	0					0.177794	11.6567	2.35667	0.01	6.37502	1.87292	0.099665	9.7619	1	0
0.349929	1.91	12.1133	0.226667	1.59909	7.43042	0.519154	2	15.6364	0					0.438503	0.296667	5.18667	0.866667	0.650692	4.6774	1.39596	0	8.66667	0					0.17852	11.59	2.43	0.01	6.36372	1.91415	0.099665	9.80952	0.952381	0
0.351351	1.87	12.1	0.233333	1.57948	7.40085	0.528982	2	15.6364	0					0.440285	0.263333	5.14333	0.88	0.590325	4.68715	1.43962	0	8.33333	0					0.179245	11.48	2.46667	0.0133333	6.29404	1.8976	0.114889	9.80952	0.904762	0
0.352774	1.83	12.24	0.246667	1.57566	7.51825	0.553936	2	15.6364	0					0.442068	0.243333	5.00667	0.916667	0.576103	4.56392	1.45492	0	8	0					0.179971	11.4067	2.53	0.0133333	6.26195	1.88705	0.114889	9.7619	0.857143	0
0.354196	1.78333	12.2667	0.25	1.53108	7.59437	0.555453	2	15.7273	0					0.44385	0.24	4.94	0.95	0.574602	4.53412	1.49049	0	7.33333	0.111111					0.180697	11.28	2.55	0.0166667	6.26464	1.93044	0.128233	9.71429	0.809524	0
0.355619	1.70333	12.3033	0.256667	1.4976	7.66772	0.558416	2	15.7273	0					0.445633	0.23	4.86333	0.966667	0.569956	4.50915	1.46036	0	6.66667	0.222222					0.181422	11.2367	2.61333	0.0166667	6.24585	1.97403	0.128233	9.66667	0.761905	0
0.357041	1.66	12.3633	0.27	1.50064	7.69906	0.575794	2	15.6364	0					0.447415	0.216667	4.76333	1.01	0.526605	4.43843	1.4823	0	6	0.333333					0.182148	11.1333	2.66	0.02	6.24544	2.04082	0.140234	9.61905	0.761905	0
0.358464	1.60667	12.45	0.296667	1.4875	7.67096	0.60266	2	15.5455	0					0.449198	0.213333	4.69	1.02667	0.524792	4.3823	1.49669	0	5.33333	0.444444					0.182874	11.04	2.7	0.0233333	6.23334	2.04383	0.151212	9.57143	0.761905	0
0.359886	1.54667	12.35	0.296667	1.47708	7.58723	0.619085	2	15.5455	0					0.45098	0.2	4.62667	1.05	0.504163	4.38384	1.51718	0	4.77778	0.555556					0.183599	10.9333	2.75	0.0233333	6.21	2.06763	0.151212	9.52381	0.761905	0
0.361309	1.49333	12.3233	0.303333	1.455	7.57651	0.642416	2	15.4545	0					0.452763	0.193333	4.55333	1.09333	0.500123	4.26863	1.57466	0	4.11111	0.888889					0.184325	10.86	2.77667	0.02	6.18935	2.09478	0.140234	9.47619	0.761905	0
0.362731	1.45	12.2767	0.306667	1.41214	7.38751	0.638211	2	15.2727	0					0.454545	0.18	4.45333	1.13333	0.49167	4.17363	1.59291	0	3.55556	1.22222					0.185051	10.74	2.82667	0.02	6.19033	2.10668	0.140234	9.38095	0.761905	0
0.364154	1.40667	12.33	0.323333	1.3836	7.47176	0.64822	2	15.0909	0					0.456328	0.173333	4.34333	1.17	0.487251	4.07441	1.59884	0	3.11111	1.55556					0.185776	10.64	2.84333	0.0233333	6.188	2.11353	0.151212	9.28571	0.761905	0
0.365576	1.35667	12.25	0.33	1.33494	7.45471	0.660217	2	15	0					0.458111	0.166667	4.28	1.23	0.47572	3.98764	1.65112	0	2.66667	1.88889					0.186502	10.4833	2.90667	0.0233333	6.11181	2.1165	0.151212	9.19048	0.761905	0
0.366999	1.31	12.2167	0.35	1.31644	7.44049	0.679981	2	14.7273	0					0.459893	0.156667	4.23667	1.29667	0.46853	3.98249	1.69062	0	2.44444	2.11111					0.187228	10.38	2.92	0.0266667	6.09201	2.14217	0.161376	9.09524	0.761905	0
0.368421	1.22667	12.2367	0.36	1.28873	7.51458	0.691854	2	14.2727	0					0.461676	0.15	4.11	1.36667	0.433736	3.82011	1.73848	0	2.33333	2.33333					0.187954	10.2633	2.96	0.0266667	6.01842	2.15419	0.161376	9	0.761905	0
0.369844	1.17333	12.2767	0.37	1.28405	7.55316	0.722153	2	13.8182	0					0.463458	0.136667	3.94333	1.40333	0.398142	3.65669	1.80319	0	2.22222	2.77778					0.188679	10.1767	3.02667	0.0266667	5.98259	2.19743	0.161376	8.90476	0.761905	0
0.371266	1.14333	12.2967	0.39	1.26284	7.6767	0.743691	2	13.4545	0					0.465241	0.133333	3.84	1.46	0.395064	3.54254	1.82561	0	2.11111	3.22222					0.189405	10.1367	3.08333	0.0266667	5.94439	2.23301	0.161376	8.80952	0.761905	0
0.372688	1.10667	12.2533	0.416667	1.20837	7.70066	0.777864	2	13	0					0.467023	0.113333	3.69	1.46667	0.347695	3.42339	1.84397	0	2	3.66667					0.190131	10.0233	3.11333	0.03	5.86094	2.24439	0.170872	8.71429	0.761905	0
0.374111	1.05333	12.29	0.44	1.17263	7.76661	0.829877	2	12.5455	0					0.468806	0.0966667	3.65333	1.51333	0.317793	3.36714	1.87301	0	2	3.88889					0.190856	9.91667	3.17667	0.0266667	5.83637	2.32597	0.161376	8.66667	0.761905	0
0.375533	0.983333	12.26	0.453333	1.1287	7.84459	0.838749	2	12.1818	0.0909091					0.470588	0.0966667	3.58333	1.53	0.317793	3.31457	1.88173	0	2	4.11111					0.191582	9.79667	3.22333	0.03	5.80237	2.3363	0.170872	8.61905	0.761905	0
0.376956	0.96	12.2867	0.48	1.10263	7.84706	0.871089	2	11.7273	0.181818					0.472371	0.0833333	3.53333	1.57333	0.310984	3.27995	1.90703	0	2	4.33333					0.192308	9.73	3.28	0.03	5.79849	2.30492	0.170872	8.52381	0.809524	0
0.378378	0.926667	12.23	0.483333	1.07943	7.90646	0.867312	2	11.3636	0.272727					0.474153	0.0766667	3.48333	1.58	0.301815	3.24316	1.84616	0	1.88889	4.55556					0.193033	9.62	3.31	0.0266667	5.76423	2.3321	0.161376	8.42857	0.857143	0
0.379801	0.9	12.2067	0.506667	1.06479	7.93224	0.930686	2	11.0909	0.363636					0.475936	0.0733333	3.43	1.61667	0.285588	3.17996	1.88545	0	1.88889	4.77778					0.193759	9.5	3.36333	0.0333333	5.70601	2.40498	0.179805	8.42857	0.952381	0
0.381223	0.873333	12.2433	0.533333	1.05878	7.97094	0.951441	2	10.7273	0.363636					0.477718	0.0733333	3.35333	1.61333	0.285588	3.12212	1.86065	0	1.88889	4.88889					0.194485	9.44	3.38667	0.0333333	5.66333	2.41868	0.179805	8.47619	1.04762	0
0.382646	0.836667	12.2	0.566667	1.04577	7.9564	0.99441	2	10.4545	0.363636					0.479501	0.0733333	3.30333	1.65333	0.285588	3.07618	1.85957	0	1.77778	4.77778					0.19521	9.32667	3.45333	0.0333333	5.61948	2.46062	0.179805	8.52381	1.14286	0
0.384068	0.81	12.1533	0.586667	1.01192	7.89626	1.01945	2	10.2727	0.363636					0.481283	0.0733333	3.27	1.69333	0.285588	3.05421	1.91438	0	1.66667	4.66667					0.195936	9.22333	3.52333	0.0366667	5.57768	2.52004	0.2356	8.57143	1.2381	0
0.385491	0.776667	12.1233	0.636667	1.00173	7.89234	1.06227	2	10.0909	0.363636					0.483066	0.07	3.16667	1.75333	0.280527	2.9611	2.00813	0	1.55556	4.55556					0.196662	9.12667	3.57333	0.0366667	5.56902	2.54287	0.2356	8.61905	1.33333	0
0.386913	0.753333	12.1633	0.656667	0.984405	7.90559	1.0595	2	9.81818	0.363636					0.484848	0.0666667	3.06667	1.80667	0.275333	2.9104	2.05671	0	1.44444	4.44444					0.197388	9.02333	3.68	0.04	5.49272	2.59745	0.242065	8.66667	1.38095	0
0.388336	0.716667	12.0867	0.7	0.98639	7.8977	1.07728	2	9.54545	0.363636					0.486631	0.0666667	2.98	1.83333	0.275333	2.84839	2.08808	0	1.33333	4.33333					0.198113	8.96667	3.70667	0.04	5.45019	2.65533	0.242065	8.71429	1.42857	0
0.389758	0.696667	12.03	0.716667	0.963197	7.88477	1.0895	2	9.18182	0.363636					0.488414	0.0633333	2.96	1.89667	0.269997	2.77321	2.16061	0	1.22222	4.22222					0.198839	8.89333	3.77	0.04	5.41477	2.69964	0.242065	8.7619	1.47619	0
0.391181	0.663333	12.01	0.743333	0.959021	7.80682	1.13508	2	8.81818	0.272727					0.490196	0.05	2.84	1.95333	0.233126	2.69666	2.21076	0	1.22222	4.11111					0.199565	8.80333	3.78667	0.04	5.40265	2.70534	0.242065	8.80952	1.52381	0
0.392603	0.63	11.97	0.763333	0.921555	7.79519	1.13944	2	8.54545	0.181818					0.491979	0.05	2.74333	1.95	0.260242	2.63577	2.22501	0	1.11111	4.11111					0.20029	8.71	3.81333	0.0433333	5.38727	2.71965	0.248317	8.90476	1.57143	0
0.394026	0.606667	11.8533	0.796667	0.902591	7.76269	1.17754	2	8.27273	0.454545					0.493761	0.05	2.66667	2.02	0.260242	2.56987	2.29284	0	1	4.22222					0.201016	8.59333	3.92	0.0433333	5.30173	2.82729	0.248317	9.04762	1.61905	0
0.395448	0.576667	11.7433	0.86	0.883208	7.73067	1.23511	2	8	0.727273					0.495544	0.0466667	2.57333	2.06	0.254371	2.54812	2.30088	0	1	4.33333					0.201742	8.51667	3.95333	0.0466667	5.1987	2.86213	0.254371	9.2381	1.66667	0
0.396871	0.566667	11.7067	0.9	0.88023	7.67269	1.25509	2	7.81818	1.09091					0.497326	0.0466667	2.47	2.07	0.254371	2.49865	2.33164	0	1	4.44444					0.202467	8.41	4.00333	0.0533333	5.1553	2.88288	0.278233	9.42857	1.71429	0
0.398293	0.55	11.6133	0.92	0.877535	7.64539	1.31123	2	7.63636	1.45455					0.499109	0.0433333	2.4	2.08333	0.219734	2.41511	2.34265	0	1	4.55556					0.203193	8.34667	4.01333	0.05	5.15251	2.94767	0.272791	9.61905	1.7619	0
0.399716	0.54	11.5067	0.963333	0.885634	7.59488	1.34959	2	7.45455	1.81818					0.500891	0.0433333	2.30667	2.06667	0.219734	2.32464	2.36803	0	1	4.77778					0.203919	8.23667	4.05333	0.0533333	5.10957	2.97995	0.278233	9.80952	1.80952	0
0.401138	0.526667	11.4567	1.01333	0.863195	7.671	1.34382	2	7.27273	2.18182					0.502674	0.0366667	2.23	2.06667	0.188256	2.24214	2.428	0	1	5					0.204644	8.16	4.09667	0.0533333	5.06886	3.01401	0.278233	10.0476	1.85714	0
0.40256	0.516667	11.3567	1.05333	0.859565	7.66498	1.3821	2	7.09091	2.54545					0.504456	0.0333333	2.14333	2.11333	0.179805	2.21037	2.47269	0	1	5.22222					0.20537	8.05	4.18667	0.05	5.06488	3.04237	0.272791	10.2857	1.90476	0
0.403983	0.493333	11.36	1.07333	0.836034	7.71593	1.39802	2	7	2.90909					0.506239	0.0266667	2.05333	2.09	0.161376	2.13832	2.46349	0	1	5.44444					0.206096	7.95667	4.23	0.0433333	4.99714	3.08255	0.219734	10.5238	1.95238	0
0.405405	0.466667	11.19	1.14	0.802727	7.70271	1.42378	2	6.90909	3.27273					0.508021	0.0233333	1.96667	2.16	0.151212	2.07039	2.54348	0	1	5.22222					0.206821	7.84	4.28333	0.0433333	4.9331	3.12018	0.219734	10.7619	2	0
0.406828	0.456667	11.0567	1.17	0.772514	7.64646	1.54566	2	6.81818	3.63636					0.509804	0.0233333	1.90667	2.18	0.151212	1.97085	2.6135	0	1	5					0.207547	7.81	4.30333	0.0433333	4.90995	3.1354	0.219734	11	2	0
0.40825	0.43	10.9533	1.20333	0.761819	7.54326	1.57169	2	6.72727	4					0.511586	0.0233333	1.87333	2.20667	0.151212	1.95534	2.62047	0	1	4.77778					0.208273	7.70333	4.34667	0.0433333	4.91622	3.14528	0.219734	11.2381	2	0
0.409673	0.403333	10.9533	1.23	0.727383	7.46034	1.57651	2	6.63636	4					0.513369	0.02	1.81667	2.25333	0.140234	1.92059	2.65317	0	1	4.33333					0.208999	7.58333	4.36333	0.04	4.90134	3.15667	0.212644	11.4286	2	0
0.411095	0.393333	10.8167	1.25333	0.712024	7.41798	1.59718	2	6.54545	4					0.515152	0.02	1.74	2.28	0.140234	1.88438	2.73004	0	1	3.88889					0.209724	7.5	4.43667	0.04	4.87125	3.19793	0.212644	11.5714	2	0
0.412518	0.363333	10.7	1.28333	0.706862	7.38909	1.62023	2	6.45455	4					0.516934	0.02	1.66333	2.27333	0.140234	1.84608	2.76722	0	1	3.33333					0.21045	7.42	4.52667	0.0366667	4.82852	3.22344	0.205254	11.7143	2.04762	0
0.41394	0.35	10.5733	1.33667	0.699379	7.26042	1.65301	2	6.27273	4					0.518717	0.0166667	1.60667	2.28667	0.128233	1.78959	2.84337	0	1	2.77778					0.211176	7.32333	4.53667	0.0366667	4.78558	3.25638	0.205254	11.8571	2.09524	0
0.415363	0.346667	10.4733	1.37333	0.703424	7.29658	1.67031	2	6.09091	3.81818					0.520499	0.02	1.57333	2.31333	0.140234	1.78566	2.91148	0	1	2.22222					0.211901	7.20667	4.55333	0.0366667	4.71573	3.26845	0.205254	12	2.14286	0
0.416785	0.34	10.4033	1.42	0.701932	7.34396	1.69702	2	5.90909	3.63636					0.522282	0.02	1.54	2.35667	0.140234	1.77357	2.98986	0	1	1.66667					0.212627	7.12333	4.59	0.04	4.63751	3.31439	0.212644	12.1429	2.19048	0
0.418208	0.326667	10.38	1.43	0.689109	7.33131	1.68361	2	5.72727	3.45455					0.524064	0.02	1.47667	2.31333	0.140234	1.72996	2.93209	0	1	1.44444					0.213353	7.03333	4.65	0.0433333	4.55574	3.36232	0.219734	12.2857	2.2381	0
0.41963	0.303333	10.29	1.47333	0.662913	7.25313	1.70067	2	5.45455	3.27273					0.525847	0.0166667	1.41	2.34333	0.128233	1.66869	2.96221	0	1	1.22222					0.214078	6.96333	4.77333	0.04	4.51034	3.47884	0.196287	12.4286	2.28571	0
0.421053	0.286667	10.09	1.52333	0.657721	7.30249	1.73768	2	5.27273	3.09091					0.527629	0.0166667	1.32333	2.34333	0.128233	1.61477	2.94977	0	1	1					0.214804	6.93	4.85	0.04	4.51883	3.50454	0.196287	12.5714	2.33333	0
0.422475	0.276667	9.93333	1.56333	0.649251	7.1885	1.75773	2	5.09091	2.90909					0.529412	0.0166667	1.26667	2.34667	0.128233	1.58026	2.93972	0	1	1					0.21553	6.89333	4.89	0.04	4.47684	3.56937	0.196287	12.7143	2.38095	0
0.423898	0.266667	9.76333	1.62	0.640513	7.13937	1.82575	2	5	2.72727					0.531194	0.0133333	1.21333	2.41	0.114889	1.504	2.98299	0	1	1					0.216255	6.8	4.94333	0.04	4.41872	3.62914	0.196287	12.8095	2.42857	0
0.42532	0.26	9.60333	1.64333	0.622112	7.02499	1.85136	2	4.90909	2.54545					0.532977	0.0133333	1.18	2.39667	0.114889	1.46107	2.94872	0	1	1					0.216981	6.74333	4.98	0.0433333	4.37584	3.66027	0.203947	12.8571	2.47619	0
0.426743	0.26	9.48667	1.7	0.622112	6.88339	1.88019	1.90909	4.63636	2.45455					0.534759	0.0133333	1.12667	2.47	0.114889	1.41562	3.02649	0	1	1					0.217707	6.66333	5.03667	0.0433333	4.35199	3.67519	0.203947	12.9048	2.52381	0
0.428165	0.243333	9.34333	1.78667	0.58188	6.77286	1.93225	1.81818	4.36364	2.36364					0.536542	0.0133333	1.11	2.49	0.114889	1.39681	3.08355	0	1	1					0.218433	6.58	5.06333	0.0433333	4.301	3.673	0.203947	12.9048	2.57143	0
0.429587	0.233333	9.21333	1.84	0.559702	6.67706	1.94946	1.72727	4.18182	2.27273					0.538324	0.0133333	1.08333	2.49667	0.114889	1.37697	3.06725	0	1	1					0.219158	6.51667	5.11667	0.0466667	4.27754	3.70705	0.211276	12.9048	2.61905	0
0.43101	0.226667	9.08	1.9	0.544313	6.51319	1.98405	1.63636	3.90909	2.36364					0.540107	0.0133333	1.04333	2.45667	0.114889	1.36173	3.05054	0	1	1					0.219884	6.39667	5.22	0.0466667	4.29817	3.76992	0.211276	12.8095	2.66667	0
0.432432	0.21	8.93333	1.94667	0.522951	6.4804	2.04722	1.54545	3.54545	2.54545					0.541889	0.0133333	1.00333	2.47	0.114889	1.32002	2.98868	0	1	1					0.22061	6.32333	5.28333	0.0466667	4.28408	3.82078	0.211276	12.7143	2.71429	0
0.433855	0.206667	8.80667	2.00667	0.521083	6.38162	2.06741	1.45455	3.18182	2.72727					0.543672	0.0133333	0.956667	2.47667	0.114889	1.27811	2.95724	0	1	1					0.221335	6.27	5.32333	0.05	4.27763	3.79915	0.218309	12.619	2.7619	0
0.435277	0.203333	8.7	2.06	0.512704	6.34962	2.11296	1.36364	2.90909	2.90909					0.545455	0.0133333	0.91	2.54667	0.114889	1.2809	3.04281	0	1	1					0.222061	6.20667	5.35333	0.05	4.22019	3.86587	0.218309	12.4762	2.85714	0
0.4367	0.17	8.60333	2.12667	0.470998	6.31656	2.22722	1.27273	2.63636	3.09091					0.547237	0.00666667	0.84	2.55	0.081513	1.24078	3.04166	0	0.888889	1					0.222787	6.11333	5.44	0.0533333	4.18715	3.92314	0.225073	12.3333	2.95238	0
0.438122	0.17	8.5	2.14667	0.470998	6.26211	2.2588	1.18182	2.27273	3.27273					0.54902	0.00666667	0.82	2.52	0.081513	1.27003	3.00773	0	0.777778	1					0.223512	6.02667	5.47	0.0533333	4.17341	3.96419	0.225073	12.1905	3.04762	0
0.439545	0.146667	8.29667	2.22333	0.438707	6.19326	2.31184	1.09091	1.81818	3.36364					0.550802	0.00666667	0.796667	2.50667	0.081513	1.24115	3.01889	0	0.666667	1.11111					0.224238	5.97	5.45333	0.0533333	4.15934	3.99513	0.225073	12.0476	3.14286	0
0.440967	0.143333	8.14667	2.26667	0.465666	6.13438	2.34247	1	1.36364	3.36364					0.552585	0.00666667	0.763333	2.48333	0.081513	1.21886	2.96857	0	0.555556	1.22222					0.224964	5.89	5.52333	0.0533333	4.15316	4.02286	0.225073	11.9048	3.2381	0
0.44239	0.136667	8.01333	2.38333	0.467673	5.99831	2.41852	1	1.09091	3.36364					0.554367	0.00666667	0.743333	2.50667	0.081513	1.18412	3.09006	0	0.444444	1.33333					0.225689	5.82	5.60667	0.0533333	4.11225	4.05051	0.225073	11.7619	3.33333	0
0.443812	0.13	7.95333	2.42333	0.455108	6.00093	2.46259	1	0.818182	3.36364					0.55615	0.00666667	0.7	2.48	0.081513	1.11691	3.07372	0	0.333333	1.33333					0.226415	5.76	5.66	0.0566667	4.09042	4.09556	0.231591	11.5714	3.42857	0
0.445235	0.126667	7.79667	2.5	0.42176	5.91597	2.49213	1	0.545455	3.36364					0.557932	0.00666667	0.673333	2.47667	0.081513	1.07259	3.12977	0	0.222222	1.33333					0.227141	5.70333	5.74667	0.0533333	4.06658	4.1834	0.225073	11.381	3.52381	0
0.446657	0.123333	7.63667	2.53333	0.410712	5.80088	2.50929	1	0.363636	3.45455					0.559715	0.00666667	0.62	2.45	0.081513	1.02914	3.14119	0	0.111111	1.33333					0.227866	5.69	5.8	0.0633333	4.08119	4.20861	0.243968	11.1905	3.61905	0
0.44808	0.116667	7.49667	2.58667	0.404476	5.74398	2.55426	1	0.272727	3.45455					0.561497	0.00666667	0.603333	2.44667	0.081513	1.00133	3.13153	0	0	1.44444					0.228592	5.63667	5.84667	0.0666667	4.00226	4.25953	0.249861	11	3.71429	0
0.449502	0.11	7.37333	2.66	0.39803	5.67933	2.618	1	0.181818	3.45455					0.56328	0.00666667	0.57	2.44333	0.081513	0.973787	3.12292	0	0	1.55556					0.229318	5.58333	5.85333	0.0733333	3.96343	4.29963	0.273627	10.8095	3.80952	0
0.450925	0.103333	7.29667	2.75	0.391364	5.64993	2.67545	1	0.0909091	3.45455					0.565062	0.00333333	0.546667	2.45	0.057735	0.947354	3.14332	0	0	1.66667					0.230044	5.51333	5.91333	0.0833333	3.91419	4.33456	0.300037	10.619	3.90476	0
0.452347	0.1	7.14	2.85333	0.387945	5.49555	2.71595	1	0	3.54545					0.566845	0.00333333	0.543333	2.42667	0.057735	0.96846	3.25576	0	0	1.66667					0.230769	5.45	5.96	0.0933333	3.88301	4.33988	0.313501	10.4286	4	0
0.45377	0.1	7.06333	2.91333	0.387945	5.45146	2.73449	0.909091	0	3.63636					0.568627	0.00333333	0.523333	2.38333	0.057735	0.95174	3.22869	0	0	1.66667					0.231495	5.39	5.98667	0.09	3.86363	4.37076	0.309115	10.2381	4	0
0.455192	0.1	6.91	2.99333	0.387945	5.35888	2.7987	0.818182	0	3.81818					0.57041	0.00333333	0.503333	2.32333	0.057735	0.937863	3.16526	0	0	1.66667					0.232221	5.34667	6.01667	0.0933333	3.78695	4.42587	0.313501	10.0476	3.95238	0
0.456615	0.0966667	6.81	3.06	0.384467	5.29787	2.8782	0.727273	0	4.09091					0.572193	0.00333333	0.483333	2.24	0.057735	0.890148	3.10395	0	0	1.77778					0.232946	5.31	6.06	0.0966667	3.78528	4.45375	0.328148	9.85714	3.85714	0
0.458037	0.0966667	6.68	3.12	0.357419	5.2583	2.90984	0.636364	0	4.27273					0.573975	0.00333333	0.473333	2.21333	0.057735	0.8436	3.05706	0	0	1.88889					0.233672	5.23333	6.13	0.113333	3.70648	4.52563	0.357185	9.66667	3.7619	0
0.459459	0.0866667	6.51667	3.18667	0.345766	5.18388	2.92924	0.545455	0	4.45455					0.575758	0.00333333	0.466667	2.12	0.057735	0.839387	2.93388	0	0	2					0.234398	5.17333	6.16	0.123333	3.70708	4.59035	0.376734	9.47619	3.66667	0
0.460882	0.08	6.33	3.26333	0.337609	5.12921	3.04602	0.454545	0	4.54545					0.57754	0.00333333	0.436667	2.13333	0.057735	0.784031	2.97406	0	0	2					0.235123	5.09333	6.19667	0.123333	3.67828	4.65297	0.38551	9.28571	3.57143	0
0.462304	0.0633333	6.21667	3.32333	0.282113	5.05254	3.06323	0.363636	0	4.54545					0.579323	0.00333333	0.42	2.14	0.057735	0.756422	2.98498	0	0	2					0.235849	5.01667	6.25	0.133333	3.66714	4.73874	0.395064	9.09524	3.47619	0
0.463727	0.06	6.05	3.40333	0.276867	4.98702	3.1645	0.272727	0.0909091	4.54545					0.581105	0.00333333	0.393333	2.14333	0.057735	0.721358	3.08347	0	0	2.22222					0.236575	4.95667	6.27667	0.136667	3.63853	4.74149	0.398142	8.90476	3.38095	0
0.465149	0.06	5.91	3.42	0.276867	4.91689	3.208	0.181818	0.181818	4.54545					0.582888	0.00333333	0.386667	2.13667	0.057735	0.71099	3.05545	0	0	2.44444					0.2373	4.87667	6.37667	0.143333	3.57361	4.80469	0.404145	8.7619	3.2381	0
0.466572	0.0566667	5.81	3.45333	0.27148	4.82336	3.18984	0.0909091	0.272727	4.54545					0.58467	0	0.36	2.11	0	0.677197	2.96658	0	0	2.66667					0.238026	4.82333	6.41667	0.153333	3.54316	4.87328	0.428682	8.61905	3.09524	0
0.467994	0.0533333	5.66667	3.56333	0.253053	4.69991	3.2846	0	0.363636	4.45455					0.586453	0	0.353333	2.14	0	0.68071	2.93982	0	0	2.77778					0.238752	4.77	6.47	0.16	3.52114	4.94678	0.434006	8.47619	2.95238	0
0.469417	0.05	5.54667	3.64333	0.247056	4.68126	3.32259	0	0.454545	4.36364					0.588235	0	0.343333	2.11	0	0.68826	2.90045	0	0	2.77778					0.239478	4.69	6.52	0.163333	3.50259	4.96169	0.4442	8.28571	2.80952	0
0.470839	0.0433333	5.40333	3.77667	0.234461	4.58958	3.38501	0	0.545455	4.27273					0.590018	0	0.323333	2.08	0	0.663518	2.94207	0	0	2.77778					0.240203	4.63667	6.50333	0.163333	3.43082	4.9725	0.4442	8.09524	2.71429	0
0.472262	0.04	5.28667	3.83333	0.22783	4.50691	3.43096	0	0.545455	4.18182					0.5918	0	0.303333	1.97333	0	0.647601	2.87754	0	0	2.66667					0.240929	4.58333	6.55667	0.156667	3.40318	5.03501	0.43905	7.90476	2.66667	0
0.473684	0.0433333	5.12	3.89667	0.234461	4.34456	3.44755	0	0.545455	4.09091					0.593583	0	0.293333	1.94667	0	0.628708	2.85265	0	0	2.55556					0.241655	4.55333	6.61	0.153333	3.39296	5.04607	0.436414	7.7619	2.61905	0
0.475107	0.0366667	4.93333	3.95333	0.205254	4.19694	3.43275	0	0.636364	4					0.595365	0	0.273333	1.88333	0	0.610901	2.78848	0	0	2.44444					0.24238	4.50667	6.62667	0.153333	3.35472	5.07673	0.420808	7.61905	2.57143	0
0.476529	0.0333333	4.78333	4.02	0.197532	4.03866	3.48714	0	0.727273	4					0.597148	0	0.253333	1.82333	0	0.603076	2.71231	0	0	2.11111					0.243106	4.45	6.64667	0.166667	3.32732	5.12537	0.446715	7.47619	2.52381	0
0.477952	0.04	4.66667	4.15667	0.242065	3.95994	3.58538	0	0.818182	4					0.59893	0	0.233333	1.72667	0	0.583114	2.56265	0	0	1.77778					0.243832	4.38667	6.67	0.17	3.29038	5.18176	0.449191	7.33333	2.47619	0
0.479374	0.0333333	4.52	4.16	0.228904	3.86688	3.62651	0	0.818182	4					0.600713	0	0.23	1.7	0	0.569956	2.50951	0	0	1.44444					0.244557	4.34	6.72	0.176667	3.26188	5.27583	0.46853	7.19048	2.42857	0
0.480797	0.0333333	4.42333	4.24	0.228904	3.74578	3.6405	0	0.909091	4					0.602496	0	0.223333	1.68333	0	0.566739	2.51611	0	0	1.22222					0.245283	4.28667	6.78667	0.173333	3.22062	5.30108	0.458975	7.04762	2.38095	0
0.482219	0.0333333	4.35333	4.35	0.228904	3.72488	3.70223	0	1	4.09091					0.604278	0	0.193333	1.67	0	0.532511	2.53295	0	0	1.11111					0.246009	4.24667	6.81333	0.173333	3.22083	5.33417	0.458975	6.90476	2.33333	0
0.483642	0.0333333	4.24333	4.44333	0.228904	3.63154	3.76839	0	1	4.18182					0.606061	0	0.186667	1.65	0	0.515793	2.47546	0	0	0.888889					0.246734	4.22333	6.83	0.183333	3.20849	5.34631	0.473077	6.7619	2.38095	0
0.485064	0.0333333	4.17	4.58333	0.228904	3.5274	3.84956	0	1	4.36364					0.607843	0	0.183333	1.64333	0	0.513746	2.49604	0	0	0.777778					0.24746	4.15	6.87	0.186667	3.15076	5.38607	0.475298	6.61905	2.47619	0
0.486486	0.0233333	4.08333	4.63	0.151212	3.47418	3.88115	0	1	4.45455					0.609626	0	0.173333	1.64667	0	0.507425	2.47026	0	0	0.666667					0.248186	4.11667	6.89333	0.19	3.12125	5.40673	0.477486	6.47619	2.61905	0
0.487909	0.02	3.92	4.68333	0.140234	3.3949	3.96258	0	1.09091	4.54545					0.611408	0	0.166667	1.6	0	0.496364	2.35481	0	0	0.555556					0.248911	4.06667	6.91667	0.196667	3.08013	5.41487	0.495453	6.38095	2.71429	0
0.489331	0.02	3.76	4.70667	0.140234	3.33358	4.05901	0	1.18182	4.63636					0.613191	0	0.163333	1.58	0	0.487285	2.33991	0	0	0.444444					0.249637	4.00667	6.96667	0.203333	3.0338	5.46	0.499487	6.2381	2.80952	0
0.490754	0.02	3.64667	4.76333	0.140234	3.244	4.15912	0	1.18182	4.72727					0.614973	0	0.14	1.56667	0	0.425445	2.34746	0	0	0.333333					0.250363	3.93	7.07667	0.203333	3.00809	5.47943	0.499487	6.14286	2.90476	0
0.492176	0.02	3.51667	4.88	0.140234	3.16065	4.24882	0	1.18182	4.81818					0.616756	0	0.113333	1.54333	0	0.38425	2.42233	0	0	0.222222					0.251089	3.88667	7.08667	0.22	2.97377	5.49117	0.54705	6.04762	3	0
0.493599	0.02	3.38333	4.95333	0.140234	2.99661	4.28552	0	1.18182	4.90909					0.618538	0	0.1	1.48667	0	0.332217	2.33982	0	0	0.111111					0.251814	3.87	7.10667	0.22	2.97252	5.52906	0.54705	5.95238	3.09524	0
0.495021	0.0166667	3.28	5.07333	0.128233	2.8907	4.39762	0	1.18182	5					0.620321	0	0.0866667	1.45	0	0.304628	2.25339	0	0	0					0.25254	3.83333	7.15333	0.23	2.95318	5.53824	0.564057	5.80952	3.19048	0
0.496444	0.0133333	3.2	5.14667	0.114889	2.86718	4.37137	0	1.09091	5.09091					0.622103	0	0.0733333	1.44	0	0.285588	2.24422	0	0	0					0.253266	3.79	7.13667	0.236667	2.92365	5.54803	0.567211	5.66667	3.28571	0
0.497866	0.0133333	3.08667	5.17667	0.114889	2.76731	4.32371	0	1	4.81818					0.623886	0	0.0733333	1.41333	0	0.297069	2.25079	0	0	0					0.253991	3.73333	7.16	0.24	2.86173	5.59811	0.568751	5.52381	3.38095	0
0.499289	0.0133333	3	5.24333	0.114889	2.68901	4.37966	0	1	4.54545					0.625668	0	0.0733333	1.36	0	0.308121	2.22416	0	0	0					0.254717	3.69333	7.25667	0.256667	2.85068	5.65899	0.593264	5.38095	3.47619	0
0.500711	0.0133333	2.9	5.33	0.114889	2.61907	4.5243	0	1	4.27273					0.627451	0	0.07	1.29	0	0.303436	2.18521	0	0	0					0.255443	3.63333	7.25667	0.27	2.82586	5.71135	0.631212	5.2381	3.52381	0
0.502134	0.0133333	2.82333	5.38333	0.114889	2.55222	4.62251	0	1	4.09091					0.629234	0	0.06	1.22333	0	0.276867	2.09478	0	0	0					0.256168	3.61333	7.22333	0.266667	2.81251	5.72445	0.629983	5.09524	3.47619	0
0.503556	0.0133333	2.75667	5.44	0.114889	2.54145	4.65963	0	1	3.90909					0.631016	0	0.05	1.17333	0	0.260242	2.02739	0	0	0					0.256894	3.58	7.28	0.273333	2.83851	5.7775	0.64291	4.95238	3.42857	0
0.504979	0.0133333	2.63	5.39667	0.114889	2.40674	4.69818	0	1	3.72727					0.632799	0	0.0433333	1.15	0	0.234461	2.03008	0	0	0					0.25762	3.52333	7.34333	0.28	2.823	5.82166	0.645229	4.80952	3.38095	0
0.506401	0.0133333	2.55333	5.37	0.114889	2.41522	4.74004	0	1	3.54545					0.634581	0	0.04	1.10333	0	0.22783	1.99145	0	0	0					0.258345	3.48667	7.36667	0.296667	2.83253	5.81995	0.670937	4.66667	3.33333	0
0.507824	0.0133333	2.48	5.37667	0.114889	2.33977	4.82622	0	1	3.45455					0.636364	0	0.03	1.08333	0	0.206338	1.92234	0	0	0					0.259071	3.44333	7.41	0.296667	2.79035	5.82021	0.670937	4.52381	3.28571	0
0.509246	0.0133333	2.4	5.45333	0.114889	2.31181	4.88885	0	1	3.36364					0.638146	0	0.03	1.06	0	0.206338	1.86942	0	0	0					0.259797	3.39667	7.44333	0.293333	2.75766	5.81661	0.649638	4.38095	3.2381	0
0.510669	0.0133333	2.31667	5.49	0.114889	2.19525	4.93468	0	1	3.27273					0.639929	0	0.0233333	1.03	0	0.171913	1.82213	0	0	0					0.260522	3.33333	7.46667	0.296667	2.65311	5.8569	0.660892	4.2381	3.19048	0
0.512091	0.01	2.24667	5.51333	0.099665	2.17906	4.99597	0	1	3.18182					0.641711	0	0.0166667	1	0	0.152094	1.75602	0	0	0					0.261248	3.26667	7.46667	0.293333	2.65185	5.85233	0.659854	4.09524	3.14286	0
0.513514	0.01	2.19	5.54333	0.099665	2.11553	5.0085	0	1	3.36364					0.643494	0	0.0166667	0.956667	0	0.152094	1.67256	0	0	0					0.261974	3.23667	7.45	0.303333	2.63257	5.85849	0.667939	3.95238	3.09524	0
0.514936	0.01	2.10333	5.69667	0.099665	2.06402	5.16982	0	1	3.63636					0.645276	0	0.0166667	0.903333	0	0.152094	1.60079	0	0	0					0.2627	3.17333	7.47333	0.29	2.60754	5.86777	0.653701	3.80952	3.04762	0
0.516358	0.01	2.02667	5.74	0.099665	2.00483	5.25908	0	1	3.72727					0.647059	0	0.0166667	0.83	0	0.152094	1.45883	0	0	0					0.263425	3.14667	7.52333	0.283333	2.57174	5.86322	0.64636	3.66667	3	0
0.517781	0.00666667	1.98	5.77333	0.081513	1.97804	5.28853	0	1	3.81818					0.648841	0	0.02	0.803333	0	0.162341	1.41822	0	0	0					0.264151	3.10667	7.54	0.286667	2.51722	5.86826	0.647472	3.52381	3	0
0.519203	0.00666667	1.9	5.79	0.081513	1.90493	5.32985	0	1	3.90909					0.650624	0	0.0233333	0.776667	0	0.171913	1.38317	0	0	0					0.264877	3.05333	7.53333	0.296667	2.50027	5.86317	0.650692	3.42857	3	0
0.520626	0.00666667	1.86333	5.83	0.081513	1.92623	5.42826	0	1	4					0.652406	0	0.0233333	0.753333	0	0.171913	1.36334	0	0	0					0.265602	2.99667	7.53	0.3	2.48002	5.87687	0.651728	3.33333	3	0
0.522048	0.00666667	1.82667	5.8	0.081513	1.90843	5.44047	0	1	4.09091					0.654189	0	0.0233333	0.7	0	0.171913	1.2657	0	0	0					0.266328	2.93	7.59667	0.306667	2.46143	5.9418	0.668915	3.2381	3	0
0.523471	0.00333333	1.78	5.87667	0.057735	1.91236	5.51872	0	0.909091	4.09091					0.655971	0	0.02	0.68	0	0.162341	1.22308	0	0	0					0.267054	2.88333	7.61667	0.306667	2.42128	5.98239	0.653743	3.14286	3	0
0.524893	0.00333333	1.74333	5.84667	0.057735	1.89281	5.52251	0	0.818182	4.36364					0.657754	0	0.0166667	0.65	0	0.152094	1.16563	0	0	0					0.267779	2.85	7.58333	0.33	2.39582	5.98854	0.665263	3.09524	3	0
0.526316	0.00333333	1.68333	5.88667	0.057735	1.80015	5.57771	0	0.818182	4.63636					0.659537	0	0.0166667	0.626667	0	0.152094	1.16554	0	0	0					0.268505	2.82	7.57	0.343333	2.39584	5.9624	0.66854	3.04762	3.04762	0
0.527738	0.00333333	1.63667	5.85	0.057735	1.77628	5.56514	0	0.909091	4.90909					0.661319	0	0.0166667	0.606667	0	0.152094	1.12078	0	0	0					0.269231	2.79667	7.59333	0.353333	2.37363	6.03955	0.690467	3	3.09524	0
0.529161	0.00333333	1.58	5.84	0.057735	1.72245	5.58435	0	1	5					0.663102	0	0.0166667	0.576667	0	0.152094	1.07454	0	0	0					0.269956	2.77	7.6	0.356667	2.39085	6.06266	0.695991	3	3.14286	0
0.530583	0.00333333	1.52667	5.87667	0.057735	1.68287	5.62675	0	1.09091	5					0.664884	0	0.0166667	0.53	0	0.152094	1.05172	0	0	0					0.270682	2.75	7.62667	0.366667	2.35215	6.09846	0.735317	2.95238	3.19048	0
0.532006	0.00333333	1.47667	5.88333	0.057735	1.64676	5.71594	0	1.18182	5.09091					0.666667	0	0.0133333	0.506667	0	0.141027	1.02312	0	0	0					0.271408	2.71667	7.67667	0.36	2.33264	6.12567	0.734073	2.90476	3.2381	0
0.533428	0.00333333	1.43	5.9	0.057735	1.60427	5.74864	0	1.27273	5.09091					0.668449	0	0.0133333	0.483333	0	0.141027	1.00653	0	0	0					0.272134	2.69333	7.7	0.37	2.33899	6.14077	0.74495	2.85714	3.28571	0
0.534851	0.00333333	1.34	5.93333	0.057735	1.51836	5.76945	0	1.36364	5.09091					0.670232	0	0.0133333	0.463333	0	0.141027	0.992609	0	0	0					0.272859	2.67333	7.75667	0.376667	2.3118	6.15063	0.750555	2.80952	3.33333	0
0.536273	0	1.27667	5.91667	0	1.46764	5.75036	0	1.45455	5.09091					0.672014	0	0.01	0.443333	0	0.128927	0.943268	0	0	0					0.273585	2.63	7.77333	0.366667	2.27678	6.19758	0.766495	2.7619	3.38095	0
0.537696	0	1.21667	5.9	0	1.42237	5.75852	0	1.54545	5.09091					0.673797	0	0.01	0.44	0	0.128927	0.925159	0	0	0					0.274311	2.6	7.73667	0.373333	2.23233	6.19099	0.776293	2.71429	3.42857	0
0.539118	0	1.13333	5.89	0	1.37909	5.76791	0	1.72727	5.09091					0.675579	0	0.01	0.4	0	0.128927	0.85778	0	0	0					0.275036	2.56333	7.71667	0.376667	2.21261	6.1728	0.768173	2.66667	3.47619	0
0.540541	0	1.09333	5.84667	0	1.34312	5.69367	0	1.90909	4.81818					0.677362	0	0.01	0.373333	0	0.128927	0.814145	0	0	0					0.275762	2.52	7.71	0.39	2.18606	6.21891	0.78738	2.61905	3.52381	0
0.541963	0	1.04	5.90333	0	1.32322	5.72275	0	2	4.54545					0.679144	0	0.00666667	0.36	0	0.11547	0.795304	0	0	0					0.276488	2.48667	7.77333	0.426667	2.14752	6.2929	0.820691	2.57143	3.61905	0
0.543385	0	1.02333	5.77333	0	1.29165	5.55019	0	2	4.27273					0.680927	0	0.00666667	0.333333	0	0.11547	0.759921	0	0	0					0.277213	2.45	7.76333	0.44	2.1501	6.27364	0.853715	2.52381	3.7619	0
0.544808	0	1	5.71667	0	1.26173	5.44443	0	2	4.18182					0.682709	0	0.00666667	0.306667	0	0.11547	0.721821	0	0	0					0.277939	2.39333	7.80667	0.466667	2.11981	6.29774	0.885911	2.47619	3.90476	0
0.54623	0	0.976667	5.65333	0	1.26284	5.39353	0	1.90909	4.09091					0.684492	0	0	0.31	0	0	0.763222	0	0	0					0.278665	2.37	7.79667	0.48	2.12324	6.35584	0.904984	2.38095	4.04762	0
0.547653	0	0.943333	5.63333	0	1.2377	5.41942	0	1.81818	4					0.686275	0	0	0.296667	0	0	0.728302	0	0	0					0.27939	2.33333	7.76333	0.486667	2.09048	6.33729	0.912468	2.28571	4.19048	0
0.549075	0	0.93	5.63333	0	1.2558	5.44528	0	1.81818	4					0.688057	0	0	0.276667	0	0	0.689231	0	0	0					0.280116	2.31	7.72	0.49	2.09488	6.32785	0.923441	2.19048	4.28571	0
0.550498	0	0.876667	5.54333	0	1.17732	5.30616	0	1.63636	4					0.68984	0	0	0.256667	0	0	0.67253	0	0	0					0.280842	2.27	7.71	0.49	2.04558	6.32608	0.927055	2.09524	4.38095	0
0.55192	0	0.82	5.55	0	1.1714	5.34253	0	1.45455	4					0.691622	0	0	0.23	0	0	0.636488	0	0	0					0.281567	2.24	7.70333	0.51	2.02552	6.33581	0.955481	2	4.47619	0
0.553343	0	0.793333	5.49333	0	1.14382	5.29308	0	1.27273	4					0.693405	0	0	0.223333	0	0	0.622963	0	0	0					0.282293	2.21667	7.69	0.516667	2.04377	6.34361	0.976165	1.90476	4.52381	0
0.554765	0	0.763333	5.50333	0	1.1365	5.37086	0	1.09091	4					0.695187	0	0	0.206667	0	0	0.593123	0	0	0					0.283019	2.17333	7.70667	0.516667	2.02409	6.39978	0.972733	1.80952	4.57143	0
0.556188	0	0.736667	5.46667	0	1.1097	5.40242	0	0.909091	4					0.69697	0	0	0.193333	0	0	0.586317	0	0	0					0.283745	2.14333	7.69667	0.533333	2.03386	6.43293	0.992727	1.71429	4.57143	0
0.55761	0	0.713333	5.4	0	1.08401	5.42631	0	0.727273	4					0.698752	0	0	0.17	0	0	0.524739	0	0	0					0.28447	2.12333	7.65	0.546667	1.99534	6.40188	1.01221	1.61905	4.61905	0
0.559033	0	0.663333	5.34	0	1.05848	5.39333	0	0.545455	4					0.700535	0	0	0.153333	0	0	0.480199	0	0	0					0.285196	2.09333	7.64667	0.566667	1.98774	6.41031	1.06269	1.52381	4.71429	0
0.560455	0	0.65	5.28667	0	1.06046	5.42179	0	0.363636	4.09091																			0.285922	2.06333	7.59333	0.58	1.9473	6.46224	1.07741	1.47619	4.7619	0
0.561878	0	0.606667	5.23667	0	0.997634	5.37435	0	0.272727	4.18182																			0.286647	2.04333	7.57333	0.61	1.92887	6.46249	1.1024	1.42857	4.85714	0
0.5633	0	0.56	5.23333	0	0.917901	5.37418	0	0.181818	4.27273																			0.287373	2.01333	7.61667	0.623333	1.91626	6.51905	1.13391	1.38095	4.95238	0
0.564723	0	0.523333	5.21667	0	0.889998	5.37333	0	0	4.36364																			0.288099	1.98667	7.60667	0.633333	1.90049	6.5581	1.14452	1.33333	5.04762	0
0.566145	0	0.52	5.15333	0	0.901281	5.25438	0	0	4.45455																			0.288824	1.93667	7.55333	0.646667	1.87734	6.52501	1.17178	1.2381	5.14286	0
0.567568	0	0.476667	5.03667	0	0.871006	5.1618	0	0	4.54545																			0.28955	1.89667	7.58	0.653333	1.87199	6.52371	1.15655	1.14286	5.2381	0
0.56899	0	0.456667	4.96667	0	0.850805	5.02291	0	0	4.63636																			0.290276	1.85	7.56	0.66	1.83085	6.50904	1.19268	1.04762	5.33333	0
0.570413	0	0.443333	4.88	0	0.830112	5.02625	0	0	4.72727																			0.291001	1.83333	7.57	0.666667	1.83397	6.47546	1.19176	0.952381	5.42857	0
0.571835	0	0.43	4.78	0	0.80867	4.91992	0	0	4.81818																			0.291727	1.83	7.58	0.686667	1.84185	6.44012	1.20831	0.857143	5.47619	0
0.573257	0	0.386667	4.73667	0	0.743189	4.99237	0	0	4.90909																			0.292453	1.79333	7.62333	0.68	1.82072	6.47414	1.21485	0.761905	5.47619	0
0.57468	0	0.363333	4.69333	0	0.720917	5.01896	0	0	5																			0.293179	1.78667	7.65667	0.696667	1.81994	6.55148	1.2205	0.666667	5.47619	0
0.576102	0	0.326667	4.56333	0	0.6644	4.91799	0	0	5																			0.293904	1.75667	7.64667	0.703333	1.77801	6.59952	1.23033	0.619048	5.47619	0
0.577525	0	0.3	4.44667	0	0.620174	4.76405	0	0	5																			0.29463	1.73333	7.65	0.72	1.76236	6.60502	1.22198	0.571429	5.47619	0
0.578947	0	0.27	4.36	0	0.564057	4.69438	0	0	5																			0.295356	1.71667	7.65667	0.733333	1.75117	6.65581	1.23042	0.52381	5.52381	0
0.58037	0	0.263333	4.31333	0	0.561283	4.68205	0	0	5																			0.296081	1.68667	7.69333	0.743333	1.72581	6.67942	1.24739	0.47619	5.57143	0
0.581792	0	0.236667	4.24667	0	0.543113	4.65813	0	0	5																			0.296807	1.66	7.66667	0.756667	1.70315	6.69465	1.27129	0.428571	5.61905	0
0.583215	0	0.23	4.14667	0	0.539819	4.58496	0	0	4.81818																			0.297533	1.64333	7.66333	0.773333	1.67096	6.7087	1.28353	0.380952	5.71429	0
0.584637	0	0.21	4.08	0	0.51	4.48486	0	0	4.63636																			0.298258	1.62667	7.63667	0.796667	1.67031	6.80384	1.30422	0.333333	5.80952	0
0.58606	0	0.21	3.98	0	0.51	4.46835	0	0	4.45455																			0.298984	1.61667	7.63667	0.826667	1.68499	6.87086	1.32759	0.285714	5.90476	0
0.587482	0	0.203333	3.81	0	0.506138	4.35244	0	0	4.27273																			0.29971	1.59667	7.60667	0.863333	1.67831	6.8294	1.38723	0.238095	5.95238	0
0.588905	0	0.186667	3.69333	0	0.489169	4.23388	0	0	4.09091																			0.300435	1.59333	7.61667	0.88	1.68248	6.74299	1.41856	0.190476	5.95238	0
0.590327	0	0.166667	3.64	0	0.45414	4.21382	0	0	3.90909																			0.301161	1.57	7.59	0.913333	1.66965	6.7295	1.45127	0.142857	6	0
0.59175	0	0.16	3.62333	0	0.463807	4.23887	0	0	3.72727																			0.301887	1.56	7.57667	0.926667	1.64989	6.72718	1.47032	0.0952381	6.04762	0
0.593172	0	0.15	3.55333	0	0.44138	4.1591	0	0	3.45455																			0.302612	1.53667	7.56	0.946667	1.62814	6.69546	1.48701	0.047619	6.09524	0
0.594595	0	0.143333	3.46	0	0.451073	4.08952	0	0	3.18182																			0.303338	1.50667	7.53667	0.966667	1.60579	6.68313	1.56002	0	6.14286	0
0.596017	0	0.14	3.37333	0	0.448409	4.05076	0	0	2.90909																			0.304064	1.46667	7.49333	0.97	1.54386	6.6335	1.58244	0	6.19048	0
0.59744	0	0.13	3.27667	0	0.440166	3.9799	0	0	2.63636																			0.30479	1.46333	7.51667	0.976667	1.53509	6.63902	1.60146	0	6.2381	0
0.598862	0	0.123333	3.23333	0	0.426688	3.89394	0	0	2.54545																			0.305515	1.44	7.5	0.993333	1.52999	6.68723	1.60266	0	6.28571	0
0.600284	0	0.113333	3.16333	0	0.40953	3.8522	0	0	2.45455																			0.306241	1.40667	7.50667	1.02	1.49289	6.65514	1.64172	0	6.33333	0
0.601707	0	0.11	3.07333	0	0.406346	3.79067	0	0	2.36364																			0.306967	1.38333	7.49	1.01667	1.48224	6.68572	1.64278	0	6.38095	0
0.603129	0	0.103333	2.94333	0	0.399819	3.65394	0	0	2.27273																			0.307692	1.36333	7.47333	1.04	1.476	6.68818	1.66362	0	6.47619	0
0.604552	0	0.1	2.87	0	0.396473	3.57992	0	0	2.18182																			0.308418	1.34667	7.38	1.04667	1.48791	6.64199	1.65538	0	6.57143	0
0.605974	0	0.103333	2.78333	0	0.416213	3.52863	0	0	2.09091																			0.309144	1.32333	7.34	1.07667	1.47174	6.59008	1.68729	0	6.66667	0
0.607397	0	0.1	2.71	0	0.412999	3.43198	0	0	2																			0.309869	1.28333	7.36333	1.09	1.4618	6.58604	1.65662	0	6.7619	0
0.608819	0	0.09	2.61333	0	0.368355	3.29444	0	0	2																			0.310595	1.26667	7.36667	1.09	1.4454	6.67639	1.64039	0	6.85714	0
0.610242	0	0.0833333	2.53	0	0.351379	3.23481	0	0	2																			0.311321	1.23	7.33333	1.1	1.39891	6.69315	1.64083	0	6.95238	0
0.611664	0	0.0866667	2.47	0	0.355307	3.14676	0	0	2																			0.312046	1.20333	7.30333	1.11667	1.37171	6.71528	1.65495	0	7.04762	0
0.613087	0	0.08	2.43333	0	0.347374	3.11199	0	0	2																			0.312772	1.18333	7.32333	1.14333	1.36966	6.78766	1.67495	0	7.14286	0
0.614509	0	0.08	2.38	0	0.347374	3.05287	0	0	2																			0.313498	1.17667	7.32	1.13333	1.3681	6.83667	1.66477	0	7.28571	0
0.615932	0	0.0766667	2.28667	0	0.343291	2.99238	0	0	2																			0.314224	1.17667	7.31333	1.14333	1.36075	6.86627	1.66494	0	7.42857	0
0.617354	0	0.0733333	2.2	0	0.308121	2.86368	0	0	2																			0.314949	1.16	7.25	1.14333	1.3393	6.83006	1.69085	0	7.57143	0
0.618777	0	0.06	2.07667	0	0.264512	2.73173	0	0	2																			0.315675	1.13333	7.26	1.17333	1.2966	6.82944	1.69495	0	7.71429	0
0.620199	0	0.06	1.99	0	0.264512	2.64573	0	0	2																			0.316401	1.12	7.25	1.18333	1.29015	6.83006	1.7106	0	7.85714	0
0.621622	0	0.05	1.93667	0	0.233126	2.52333	0	0	1.81818																			0.317126	1.10667	7.19667	1.20333	1.26251	6.85136	1.71028	0	7.90476	0
0.623044	0	0.0466667	1.86667	0	0.226554	2.44448	0	0	1.63636																			0.317852	1.09667	7.21	1.19	1.26199	6.88068	1.72738	0	7.95238	0
0.624467	0	0.0466667	1.84333	0	0.226554	2.42178	0	0	1.45455																			0.318578	1.04333	7.15	1.20667	1.23282	6.8374	1.74952	0	8	0
0.625889	0	0.0466667	1.76667	0	0.226554	2.32024	0	0	1.27273																			0.319303	1.02667	7.13333	1.18	1.22377	6.82526	1.73714	0	8.04762	0
0.627312	0	0.0433333	1.69667	0	0.219734	2.21835	0	0	1.09091																			0.320029	1.00667	7.09667	1.20333	1.21031	6.79273	1.78117	0	8.09524	0
0.628734	0	0.0433333	1.65	0	0.219734	2.13135	0	0	0.909091																			0.320755	1	7.10333	1.21	1.19082	6.79952	1.81205	0	8.19048	0
0.630156	0	0.04	1.56667	0	0.22783	2.04601	0	0	0.727273																			0.32148	1.00667	7.07333	1.21333	1.1992	6.77799	1.75445	0	8.28571	0
0.631579	0	0.0366667	1.50333	0	0.220949	2.00417	0	0	0.545455																			0.322206	1.00333	7.05	1.23333	1.19502	6.75571	1.74424	0.047619	8.38095	0
0.633001	0	0.0366667	1.42333	0	0.220949	1.90338	0	0	0.363636																			0.322932	0.98	7.02333	1.25	1.19626	6.75437	1.76765	0.0952381	8.42857	0
0.634424	0	0.0366667	1.36	0	0.220949	1.80405	0	0	0.181818																			0.323657	0.973333	6.99333	1.23333	1.19333	6.71991	1.74998	0.142857	8.52381	0
0.635846	0	0.0333333	1.29333	0	0.213794	1.74282	0	0	0																			0.324383	0.96	6.98333	1.25667	1.19015	6.72511	1.78926	0.190476	8.57143	0
0.637269	0	0.0333333	1.24667	0	0.213794	1.74047	0	0	0																			0.325109	0.95	6.94333	1.26333	1.17705	6.73732	1.80133	0.238095	8.61905	0
0.638691	0	0.03	1.18667	0	0.206338	1.70338	0	0	0																			0.325835	0.92	6.90667	1.29	1.13927	6.69383	1.84497	0.285714	8.66667	0
0.640114	0	0.03	1.15	0	0.206338	1.6482	0	0	0																			0.32656	0.91	6.90667	1.27667	1.13998	6.70331	1.84521	0.333333	8.71429	0
0.641536	0	0.0333333	1.11667	0	0.213794	1.64684	0	0	0																			0.327286	0.903333	6.89	1.29	1.12764	6.72572	1.85762	0.380952	8.7619	0
0.642959	0	0.0333333	1.07667	0	0.213794	1.5914	0	0	0																			0.328012	0.89	6.86333	1.32667	1.11146	6.68883	1.88107	0.428571	8.80952	0
0.644381	0	0.0266667	1.03	0	0.180918	1.56971	0	0	0																			0.328737	0.876667	6.91	1.35667	1.11006	6.77013	1.8836	0.47619	8.80952	0
0.645804	0	0.0333333	0.973333	0	0.197532	1.53203	0	0	0																			0.329463	0.846667	6.86667	1.35333	1.06784	6.70114	1.89573	0.52381	8.80952	0
0.647226	0	0.0333333	0.946667	0	0.197532	1.55086	0	0	0																			0.330189	0.816667	6.82333	1.35667	1.03923	6.70338	1.92574	0.571429	8.85714	0
0.648649	0	0.0333333	0.903333	0	0.197532	1.45868	0	0	0																			0.330914	0.81	6.83667	1.39667	1.0348	6.71966	1.96099	0.619048	9	0
0.650071	0	0.03	0.863333	0	0.189437	1.40162	0	0	0																			0.33164	0.793333	6.83333	1.43667	1.0136	6.77386	2.01316	0.666667	9.14286	0
0.651494	0	0.0233333	0.826667	0	0.171913	1.36486	0	0	0																			0.332366	0.786667	6.82333	1.44667	1.01221	6.74218	2.0068	0.714286	9.2381	0
0.652916	0	0.02	0.8	0	0.162341	1.29574	0	0	0																			0.333091	0.776667	6.77	1.45333	1.015	6.71322	2.0103	0.761905	9.33333	0
0.654339	0	0.02	0.776667	0	0.162341	1.24846	0	0	0																			0.333817	0.776667	6.75	1.48	1.02484	6.68754	2.03554	0.809524	9.42857	0.047619
0.655761	0	0.0266667	0.733333	0	0.180918	1.19456	0	0	0																			0.334543	0.77	6.71667	1.47	1.0168	6.68321	2.02057	0.857143	9.52381	0.0952381
0.657183	0	0.0233333	0.68	0	0.171913	1.12032	0	0	0																			0.335269	0.733333	6.68667	1.48667	0.992727	6.69661	2.03066	0.904762	9.61905	0.142857
0.658606	0	0.02	0.66	0	0.162341	1.08705	0	0	0																			0.335994	0.723333	6.64333	1.52333	0.991665	6.71016	2.0535	0.952381	9.61905	0.190476
0.660028	0	0.0166667	0.613333	0	0.152094	1.02011	0	0	0																			0.33672	0.723333	6.63	1.55	0.988287	6.69246	2.08374	1	9.61905	0.238095
0.661451	0	0.0166667	0.59	0	0.152094	1.00262	0	0	0																			0.337446	0.716667	6.53333	1.59	0.993148	6.6314	2.15345	1	9.61905	0.285714
0.662873	0	0.01	0.523333	0	0.099665	0.934004	0	0	0																			0.338171	0.713333	6.49333	1.55667	0.990501	6.62492	2.11701	1	9.61905	0.333333
0.664296	0	0.01	0.516667	0	0.099665	0.934147	0	0	0																			0.338897	0.693333	6.5	1.57	0.967337	6.60875	2.14486	1	9.57143	0.380952
0.665718	0	0.01	0.483333	0	0.099665	0.893897	0	0	0																			0.339623	0.686667	6.45333	1.57667	0.954739	6.58069	2.15552	1	9.57143	0.428571
0.667141	0	0.00666667	0.466667	0	0.081513	0.862963	0	0	0																			0.340348	0.68	6.40333	1.59333	0.952518	6.56743	2.18568	1	9.57143	0.47619
0.668563	0	0.00666667	0.443333	0	0.081513	0.838131	0	0	0																			0.341074	0.66	6.41333	1.61	0.931285	6.62486	2.20016	1	9.57143	0.52381
0.669986	0	0.00666667	0.413333	0	0.081513	0.811182	0	0	0																			0.3418	0.646667	6.37	1.58667	0.915395	6.57906	2.15359	1	9.52381	0.571429
0.671408	0	0.00666667	0.396667	0	0.081513	0.796725	0	0	0																			0.342525	0.636667	6.33667	1.61	0.905939	6.57882	2.17109	1	9.47619	0.619048
0.672831	0	0.00666667	0.38	0	0.081513	0.773041	0	0	0																			0.343251	0.64	6.32	1.59333	0.909114	6.56974	2.18415	1	9.42857	0.666667
0.674253	0	0.00666667	0.346667	0	0.081513	0.740484	0	0	0																			0.343977	0.636667	6.28333	1.61	0.898525	6.48562	2.18031	1	9.38095	0.714286
0.675676	0	0.00333333	0.33	0	0.057735	0.723079	0	0	0																			0.344702	0.633333	6.26667	1.61333	0.90274	6.42442	2.16937	1	9.33333	0.761905
0.677098	0	0.00333333	0.32	0	0.057735	0.692241	0	0	0																			0.345428	0.623333	6.21	1.61	0.900458	6.34192	2.13536	1	9.2381	0.809524
0.678521	0	0.00333333	0.306667	0	0.057735	0.663896	0	0	0																			0.346154	0.61	6.18333	1.62333	0.88346	6.30838	2.14089	1	9.04762	0.857143
0.679943	0	0.00333333	0.276667	0	0.057735	0.628308	0	0	0																			0.34688	0.59	6.12	1.66333	0.881944	6.26817	2.1335	1	8.85714	0.904762
0.681366	0	0.00333333	0.26	0	0.057735	0.605769	0	0	0																			0.347605	0.586667	6.07667	1.67333	0.87848	6.28935	2.11539	1	8.7619	0.952381
0.682788	0	0.00333333	0.24	0	0.057735	0.59743	0	0	0																			0.348331	0.573333	6.00667	1.70667	0.872061	6.24312	2.12658	1	8.61905	1
0.684211	0	0.00333333	0.216667	0	0.057735	0.575174	0	0	0																			0.349057	0.573333	5.94333	1.71	0.872061	6.25758	2.11838	1	8.47619	1
0.685633	0	0.00333333	0.21	0	0.057735	0.57183	0	0	0																			0.349782	0.546667	5.86	1.73333	0.858455	6.21416	2.14419	1	8.28571	1
0.687055	0	0.00333333	0.196667	0	0.057735	0.540645	0	0	0																			0.350508	0.526667	5.84333	1.75333	0.823539	6.1757	2.19588	1	8.09524	1
0.688478	0	0.00333333	0.176667	0	0.057735	0.489477	0	0	0																			0.351234	0.516667	5.79667	1.77667	0.803247	6.19326	2.23535	1	7.95238	1
0.6899	0	0	0.176667	0	0	0.482596	0	0	0																			0.351959	0.506667	5.71333	1.78	0.799219	6.14957	2.22744	1	7.80952	1
0.691323	0	0	0.16	0	0	0.470963	0	0	0																			0.352685	0.513333	5.67667	1.81667	0.80331	6.09886	2.26277	1	7.66667	1
0.692745	0	0	0.133333	0	0	0.411648	0	0	0																			0.353411	0.496667	5.66333	1.82667	0.79924	6.1091	2.27608	1	7.52381	1
0.694168	0	0	0.113333	0	0	0.357185	0	0	0																			0.354136	0.483333	5.59667	1.85667	0.786416	6.06547	2.28916	1	7.38095	1
0.69559	0	0	0.116667	0	0	0.369926	0	0	0																			0.354862	0.483333	5.48667	1.88667	0.786416	5.9155	2.30613	1	7.19048	1
0.697013	0	0	0.106667	0	0	0.359239	0	0	0																			0.355588	0.473333	5.40333	1.86667	0.773271	5.85962	2.3123	1	7	1
0.698435	0	0	0.103333	0	0	0.355542	0	0	0																			0.356313	0.466667	5.39667	1.87667	0.768673	5.86692	2.32511	1	6.80952	1
0.699858	0	0	0.1	0	0	0.361158	0	0	0																			0.357039	0.446667	5.34	1.90333	0.740936	5.85251	2.34642	1	6.66667	1
0.70128	0	0	0.0933333	0	0	0.34402	0	0	0																			0.357765	0.436667	5.28333	1.9	0.726463	5.76662	2.33413	1	6.52381	1
																												0.358491	0.42	5.28	1.94333	0.724811	5.81213	2.37464	1	6.38095	1
																												0.359216	0.41	5.28	1.97	0.718997	5.84427	2.38356	1	6.2381	1
																												0.359942	0.406667	5.23333	1.97333	0.713901	5.81132	2.40108	1	6.09524	1
																												0.360668	0.4	5.2	1.99	0.708288	5.79817	2.38373	1	5.95238	1
																												0.361393	0.38	5.18667	1.98667	0.681038	5.80092	2.36328	1	5.80952	1
																												0.362119	0.376667	5.17	2.01667	0.68044	5.73563	2.4199	1	5.66667	1
																												0.362845	0.38	5.12	2.03	0.685931	5.73602	2.40452	1	5.52381	1
																												0.36357	0.373333	5.08333	2.03667	0.674888	5.72413	2.38207	1	5.42857	1
																												0.364296	0.363333	5.04333	2.03667	0.657849	5.73741	2.37504	1	5.33333	1
																												0.365022	0.35	4.98667	2.06333	0.639424	5.69631	2.45481	1	5.28571	1
																												0.365747	0.346667	4.97	2.09333	0.649019	5.703	2.45453	1	5.2381	1.04762
																												0.366473	0.346667	4.9	2.13667	0.649019	5.65892	2.50711	1	5.19048	1.09524
																												0.367199	0.336667	4.88667	2.16667	0.641374	5.66989	2.57442	1	5.14286	1.14286
																												0.367925	0.33	4.87	2.18	0.634383	5.66629	2.55526	1	5.14286	1.14286
																												0.36865	0.326667	4.87	2.17333	0.633477	5.63492	2.59082	1	5.14286	1.14286
																												0.369376	0.306667	4.82	2.17667	0.616893	5.60168	2.58348	1	5.14286	1.14286
																												0.370102	0.293333	4.79667	2.19333	0.584604	5.53511	2.62659	1	5.19048	1.14286
																												0.370827	0.276667	4.74667	2.23333	0.578421	5.51882	2.71356	1	5.2381	1.19048
																												0.371553	0.27	4.71333	2.22	0.569956	5.51536	2.71591	1	5.28571	1.2381
																												0.372279	0.27	4.69333	2.22333	0.569956	5.51792	2.74199	1	5.33333	1.28571
																												0.373004	0.263333	4.64667	2.24333	0.561283	5.42648	2.74881	1	5.38095	1.33333
																												0.37373	0.25	4.57	2.25	0.543278	5.33667	2.77003	1	5.42857	1.38095
																												0.374456	0.25	4.56	2.27667	0.549399	5.35368	2.80231	1	5.42857	1.42857
																												0.375181	0.243333	4.54333	2.26667	0.533922	5.35634	2.78953	1	5.42857	1.47619
																												0.375907	0.24	4.50667	2.27667	0.532301	5.23718	2.82253	1	5.42857	1.52381
																												0.376633	0.236667	4.49333	2.28	0.530655	5.24866	2.80019	1	5.42857	1.57143
																												0.377358	0.236667	4.44667	2.31667	0.530655	5.21066	2.89557	1	5.42857	1.61905
																												0.378084	0.23	4.42333	2.3	0.527282	5.14318	2.8794	1	5.42857	1.66667
																												0.37881	0.233333	4.39	2.36	0.528982	5.10275	2.91296	1	5.42857	1.71429
																												0.379536	0.23	4.34667	2.37	0.520901	5.0931	2.93516	1	5.42857	1.7619
																												0.380261	0.223333	4.31333	2.37333	0.517379	5.07355	2.99397	1	5.52381	1.80952
																												0.380987	0.223333	4.27667	2.41	0.523804	5.08721	3.0031	1	5.61905	1.80952
																												0.381713	0.223333	4.22333	2.41667	0.523804	5.05423	3.00107	1	5.71429	1.80952
																												0.382438	0.216667	4.21	2.43	0.513746	5.08449	2.96892	1	5.80952	1.85714
																												0.383164	0.203333	4.18667	2.42667	0.499487	5.09756	3.03568	1	5.85714	1.95238
																												0.38389	0.203333	4.14667	2.41	0.499487	5.01421	3.01533	1	5.90476	2.04762
																												0.384615	0.2	4.09	2.44	0.497485	4.94876	3.02715	1	5.95238	2.19048
																												0.385341	0.193333	4.08333	2.44333	0.49339	4.93059	3.03052	1	6.04762	2.33333
																												0.386067	0.19	4.03667	2.48333	0.48444	4.8553	3.06939	1	6.14286	2.42857
																												0.386792	0.18	4.02667	2.5	0.477872	4.82323	3.05633	1	6.2381	2.52381
																												0.387518	0.173333	4.00667	2.51667	0.473324	4.86472	3.11267	1	6.33333	2.61905
																												0.388244	0.17	3.97	2.53333	0.470998	4.82355	3.10285	1	6.42857	2.71429
																												0.38897	0.166667	3.90667	2.57	0.461446	4.7792	3.15143	1	6.52381	2.80952
																												0.389695	0.163333	3.88333	2.57333	0.459011	4.77764	3.13966	1	6.66667	2.90476
																												0.390421	0.163333	3.86	2.61333	0.459011	4.75701	3.18606	1	6.80952	3
																												0.391147	0.163333	3.82	2.63667	0.459011	4.75496	3.25268	1	6.95238	3.09524
																												0.391872	0.153333	3.79667	2.65333	0.428682	4.72402	3.24163	1	7.09524	3.19048
																												0.392598	0.15	3.75667	2.66	0.425956	4.65866	3.2864	1	7.19048	3.28571
																												0.393324	0.146667	3.73333	2.69	0.415207	4.64552	3.30104	1	7.28571	3.38095
																												0.394049	0.143333	3.70333	2.69	0.412338	4.61588	3.3323	1	7.38095	3.47619
																												0.394775	0.143333	3.63667	2.72333	0.412338	4.52692	3.37611	1	7.42857	3.57143
																												0.395501	0.143333	3.58	2.75667	0.412338	4.50012	3.39744	1	7.38095	3.66667
																												0.396226	0.136667	3.51	2.72333	0.406456	4.38947	3.35225	1	7.33333	3.7619
																												0.396952	0.13	3.48	2.76333	0.391934	4.32573	3.38509	1	7.28571	3.85714
																												0.397678	0.123333	3.43667	2.81	0.376734	4.24886	3.44676	1	7.19048	3.95238
																												0.398403	0.123333	3.37667	2.81667	0.376734	4.19046	3.413	1	7.09524	4.04762
																												0.399129	0.123333	3.37333	2.79333	0.376734	4.21583	3.43267	1	7	4.14286
																												0.399855	0.12	3.30667	2.8	0.364293	4.11124	3.40568	1	6.90476	4.19048
																												0.400581	0.116667	3.26333	2.81	0.360772	4.0812	3.4312	1	6.71429	4.2381
																												0.401306	0.113333	3.2	2.81667	0.357185	4.00418	3.45294	1	6.52381	4.28571
																												0.402032	0.11	3.18	2.83333	0.334074	3.9758	3.48032	1	6.33333	4.33333
																												0.402758	0.106667	3.13667	2.84	0.319838	3.97627	3.49214	1	6.14286	4.38095
																												0.403483	0.106667	3.07	2.83667	0.319838	3.88614	3.50966	1	5.90476	4.38095
																												0.404209	0.103333	3	2.87	0.315681	3.7905	3.51296	1	5.66667	4.38095
																												0.404935	0.1	2.98333	2.90667	0.300501	3.75545	3.57405	1	5.42857	4.38095
																												0.40566	0.1	2.92667	2.91	0.300501	3.71402	3.58955	1	5.19048	4.42857
																												0.406386	0.103333	2.87	2.94667	0.304902	3.69847	3.67635	1	4.95238	4.47619
																												0.407112	0.103333	2.86333	2.98333	0.304902	3.67919	3.74921	1	4.71429	4.47619
																												0.407837	0.103333	2.80333	2.98333	0.304902	3.65639	3.75456	1	4.52381	4.47619
																												0.408563	0.103333	2.76667	2.98333	0.304902	3.62897	3.74832	1	4.33333	4.42857
																												0.409289	0.1	2.73667	3.01	0.300501	3.56319	3.80502	1	4.09524	4.38095
																												0.410015	0.0966667	2.68667	2.99333	0.295997	3.50372	3.81687	1	3.90476	4.33333
																												0.41074	0.0866667	2.64333	3.00333	0.281816	3.41002	3.76082	1	3.71429	4.2381
																												0.411466	0.0833333	2.60667	3.00667	0.276847	3.37688	3.80283	1	3.52381	4.14286
																												0.412192	0.08	2.59	3.01667	0.271746	3.3565	3.84608	1	3.33333	4.04762
																												0.412917	0.0766667	2.53667	3	0.266506	3.29619	3.78962	1	3.19048	3.90476
																												0.413643	0.07	2.49	3.03333	0.255573	3.1975	3.8862	1	3.04762	3.7619
																												0.414369	0.07	2.45	3.05	0.255573	3.17613	3.9156	1	2.90476	3.61905
																												0.415094	0.07	2.43667	3.03	0.255573	3.17167	3.932	1	2.7619	3.47619
																												0.41582	0.07	2.41333	3.03333	0.255573	3.15632	3.95276	1	2.66667	3.28571
																												0.416546	0.07	2.39333	3.04	0.255573	3.14083	3.87925	1	2.57143	3.09524
																												0.417271	0.07	2.32333	3.05	0.255573	3.05777	3.9002	1	2.47619	2.90476
																												0.417997	0.07	2.28333	3.11333	0.255573	2.97645	3.97826	1	2.38095	2.71429
																												0.418723	0.0666667	2.25	3.13	0.249861	2.95691	3.99746	1	2.33333	2.57143
																												0.419448	0.0666667	2.21667	3.14333	0.249861	2.94822	4.02951	1	2.28571	2.42857
																												0.420174	0.07	2.17667	3.14667	0.255573	2.93271	3.98221	1	2.2381	2.28571
																												0.4209	0.07	2.14	3.14	0.255573	2.89164	4.00256	1	2.19048	2.09524
																												0.421626	0.07	2.09667	3.09667	0.255573	2.80241	3.95298	1	2.14286	1.90476
																												0.422351	0.0633333	2.08333	3.05333	0.243968	2.78608	3.86786	1	2.04762	1.7619
																												0.423077	0.0633333	2.05667	3.08333	0.243968	2.79155	3.92953	1	1.95238	1.61905
																												0.423803	0.06	2.03667	3.09	0.237884	2.75329	3.91745	1	1.85714	1.52381
																												0.424528	0.06	2.02333	3.06	0.237884	2.74004	3.87554	1	1.80952	1.38095
																												0.425254	0.0566667	2.01	3.07	0.231591	2.73646	3.8956	0.952381	1.7619	1.2381
																												0.42598	0.0566667	2	3.1	0.231591	2.73586	3.93127	0.904762	1.71429	1.14286
																												0.426705	0.0566667	1.97667	3.11667	0.231591	2.73393	3.94227	0.857143	1.66667	1.04762
																												0.427431	0.0533333	1.94333	3.11	0.225073	2.68156	4.00642	0.809524	1.61905	0.952381
																												0.428157	0.0533333	1.92667	3.09	0.225073	2.65923	4.00442	0.761905	1.57143	0.857143
																												0.428882	0.0533333	1.91	3.05667	0.225073	2.66939	4.0117	0.714286	1.52381	0.761905
																												0.429608	0.0533333	1.89	3.06	0.225073	2.65356	4.10274	0.666667	1.47619	0.666667
																												0.430334	0.05	1.82667	3.07	0.218309	2.59855	4.08502	0.619048	1.42857	0.571429
																												0.43106	0.05	1.81	3.06333	0.218309	2.63636	4.07447	0.571429	1.38095	0.52381
																												0.431785	0.05	1.77667	3.08	0.218309	2.57336	4.09015	0.52381	1.33333	0.47619
																												0.432511	0.0466667	1.73333	3.10667	0.211276	2.50262	4.13266	0.47619	1.28571	0.428571
																												0.433237	0.0466667	1.71667	3.11667	0.211276	2.52408	4.17466	0.428571	1.2381	0.380952
																												0.433962	0.0466667	1.69667	3.08	0.211276	2.47894	4.06555	0.380952	1.19048	0.333333
																												0.434688	0.0433333	1.66	3.08667	0.203947	2.41048	4.09247	0.333333	1.14286	0.285714
																												0.435414	0.0433333	1.64333	3.10667	0.203947	2.3752	4.20407	0.285714	1.09524	0.238095
																												0.436139	0.0433333	1.6	3.14333	0.203947	2.30892	4.21609	0.238095	1.04762	0.190476
																												0.436865	0.0433333	1.56	3.13667	0.203947	2.23526	4.24398	0.190476	1	0.142857
																												0.437591	0.0433333	1.52	3.14667	0.203947	2.21796	4.28326	0.142857	1	0.0952381
																												0.438316	0.04	1.50667	3.13333	0.196287	2.21954	4.26884	0.0952381	1	0.047619
																												0.439042	0.04	1.47667	3.12333	0.196287	2.15211	4.28751	0.047619	1	0
																												0.439768	0.0366667	1.45	3.07667	0.188256	2.12821	4.21069	0	0.952381	0.047619
																												0.440493	0.0366667	1.43333	3.08333	0.188256	2.10563	4.25481	0	0.904762	0.0952381
																												0.441219	0.0366667	1.4	3.06	0.188256	2.10271	4.21453	0	0.857143	0.142857
																												0.441945	0.0366667	1.36	3.05333	0.188256	2.05698	4.20509	0	0.809524	0.190476
																												0.442671	0.0366667	1.33667	3.03667	0.188256	1.99078	4.16973	0	0.761905	0.238095
																												0.443396	0.0333333	1.31333	3.06	0.179805	1.98367	4.24852	0	0.714286	0.285714
																												0.444122	0.0333333	1.31667	3.07667	0.179805	1.96705	4.27298	0	0.666667	0.333333
																												0.444848	0.0333333	1.3	3.09	0.179805	1.94489	4.31788	0	0.619048	0.380952
																												0.445573	0.0333333	1.28667	3.12	0.179805	1.92097	4.42918	0	0.571429	0.428571
																												0.446299	0.0333333	1.24333	3.14	0.179805	1.87327	4.44141	0	0.52381	0.47619
																												0.447025	0.0333333	1.21667	3.13333	0.179805	1.84057	4.44538	0	0.47619	0.52381
																												0.44775	0.0366667	1.20333	3.17333	0.188256	1.82384	4.48296	0	0.47619	0.571429
																												0.448476	0.0333333	1.16667	3.11667	0.179805	1.78592	4.45675	0	0.47619	0.619048
																												0.449202	0.03	1.17	3.13333	0.170872	1.77528	4.48135	0	0.47619	0.666667
																												0.449927	0.03	1.17333	3.10667	0.170872	1.78341	4.43933	0	0.47619	0.714286
																												0.450653	0.03	1.13667	3.1	0.170872	1.76115	4.41834	0	0.47619	0.761905
																												0.451379	0.03	1.13333	3.07	0.170872	1.75094	4.41778	0	0.47619	0.809524
																												0.452104	0.03	1.09333	3.1	0.170872	1.68744	4.48446	0	0.47619	0.857143
																												0.45283	0.0266667	1.09333	3.07	0.161376	1.66147	4.43516	0	0.47619	0.904762
																												0.453556	0.0266667	1.07	3.07333	0.161376	1.63115	4.42265	0	0.47619	0.952381
																												0.454282	0.0233333	1.06	3.06667	0.151212	1.64278	4.37103	0	0.47619	1
																												0.455007	0.0233333	1.04333	3.08667	0.151212	1.62592	4.39129	0	0.52381	1
																												0.455733	0.0233333	1.05	3.08333	0.151212	1.66435	4.4304	0	0.571429	1
																												0.456459	0.02	1.02667	3.07	0.140234	1.62936	4.37748	0	0.619048	1
																												0.457184	0.02	1	3.02333	0.140234	1.60059	4.30867	0	0.666667	1
																												0.45791	0.02	0.98	3.02333	0.140234	1.58787	4.28766	0	0.714286	1
																												0.458636	0.02	0.96	3.04	0.140234	1.58749	4.32366	0	0.761905	1
																												0.459361	0.02	0.95	3.06333	0.140234	1.57982	4.29894	0	0.809524	1
																												0.460087	0.0166667	0.93	3.05	0.128233	1.55773	4.28041	0	0.857143	1
																												0.460813	0.0166667	0.913333	3.04	0.128233	1.52761	4.27934	0	0.904762	1
																												0.461538	0.0166667	0.9	2.99667	0.128233	1.5136	4.23672	0	0.952381	1
																												0.462264	0.0166667	0.886667	2.97667	0.128233	1.51927	4.20178	0	1	1
																												0.46299	0.0166667	0.883333	2.99	0.128233	1.54629	4.30329	0	1	1
																												0.463716	0.0166667	0.87	2.99667	0.128233	1.53219	4.38338	0	1	1
																												0.464441	0.0166667	0.863333	2.96	0.128233	1.52723	4.38434	0	1	1
																												0.465167	0.0166667	0.84	2.98667	0.128233	1.48157	4.35005	0	1	1
																												0.465893	0.0166667	0.82	2.96	0.128233	1.47247	4.34834	0	1	1.04762
																												0.466618	0.0166667	0.81	2.97333	0.128233	1.47461	4.46007	0	1	1.04762
																												0.467344	0.0166667	0.796667	2.98667	0.128233	1.46828	4.51454	0	1	1.04762
																												0.46807	0.0166667	0.756667	2.96333	0.128233	1.38945	4.39542	0	1	1.04762
																												0.468795	0.0166667	0.753333	2.94	0.128233	1.36579	4.37648	0	1	1.04762
																												0.469521	0.0133333	0.743333	2.91	0.114889	1.33794	4.35566	0	1	1.04762
																												0.470247	0.0133333	0.74	2.9	0.114889	1.33354	4.38186	0	1	1.04762
																												0.470972	0.01	0.71	2.89667	0.099665	1.29544	4.40348	0	1	1.04762
																												0.471698	0.01	0.703333	2.90667	0.099665	1.29134	4.40256	0	1	1.04762
																												0.472424	0.00666667	0.676667	2.88667	0.081513	1.20705	4.37313	0	1	1.04762
																												0.473149	0.00666667	0.67	2.89667	0.081513	1.21354	4.4141	0	1	1.04762
																												0.473875	0.00666667	0.653333	2.90667	0.081513	1.15944	4.46142	0	1	1.04762
																												0.474601	0.00666667	0.646667	2.88667	0.081513	1.14288	4.42483	0	1	1.04762
																												0.475327	0.00666667	0.62	2.83667	0.081513	1.09526	4.39177	0	0.952381	1.04762
																												0.476052	0.00666667	0.623333	2.84	0.081513	1.11006	4.33247	0	0.904762	1.04762
																												0.476778	0.00666667	0.62	2.85333	0.081513	1.11042	4.36907	0	0.857143	1.04762
																												0.477504	0.00666667	0.6	2.82333	0.081513	1.07883	4.33838	0	0.857143	1.04762
																												0.478229	0.00666667	0.596667	2.78667	0.081513	1.07292	4.28747	0	0.857143	1.04762
																												0.478955	0.00666667	0.576667	2.82333	0.081513	1.05253	4.35607	0	0.904762	1.04762
																												0.479681	0.00333333	0.563333	2.81667	0.057735	1.04705	4.38564	0	0.952381	1.04762
																												0.480406	0.00333333	0.55	2.80667	0.057735	1.04137	4.43186	0	1	1.04762
																												0.481132	0.00333333	0.55	2.82333	0.057735	1.04777	4.48246	0	1.04762	1
																												0.481858	0.00333333	0.55	2.77667	0.057735	1.0573	4.45942	0	1.09524	1
																												0.482583	0.00333333	0.536667	2.77	0.057735	1.03549	4.49568	0	1.09524	1
																												0.483309	0.00333333	0.526667	2.74667	0.057735	1.00631	4.46493	0	1.09524	1
																												0.484035	0.00333333	0.503333	2.74	0.057735	0.993283	4.45104	0	1.04762	1
																												0.484761	0.00333333	0.486667	2.71333	0.057735	0.958934	4.47339	0	1	1
																												0.485486	0.00333333	0.473333	2.70333	0.057735	0.923109	4.45438	0	0.952381	1
																												0.486212	0.00333333	0.46	2.69333	0.057735	0.90801	4.46457	0	0.904762	1
																												0.486938	0.00333333	0.45	2.68333	0.057735	0.877535	4.47547	0	0.857143	1
																												0.487663	0.00333333	0.426667	2.67333	0.057735	0.856583	4.48035	0	0.809524	1
																												0.488389	0.00333333	0.413333	2.7	0.057735	0.843521	4.50306	0	0.761905	1
																												0.489115	0.00333333	0.4	2.69333	0.057735	0.834058	4.52484	0	0.714286	1
																												0.48984	0.00333333	0.39	2.66667	0.057735	0.812466	4.49997	0	0.666667	0.952381
																												0.490566	0.00333333	0.373333	2.67333	0.057735	0.793339	4.58585	0	0.666667	0.904762
																												0.491292	0.00333333	0.37	2.68333	0.057735	0.797005	4.62613	0	0.666667	0.857143
																												0.492017	0.00333333	0.353333	2.71333	0.057735	0.759657	4.76096	0	0.666667	0.809524
																												0.492743	0	0.343333	2.68667	0	0.753224	4.68704	0	0.619048	0.761905
																												0.493469	0	0.323333	2.67667	0	0.735249	4.6667	0	0.571429	0.714286
																												0.494194	0	0.31	2.66	0	0.699187	4.63855	0	0.47619	0.666667
																												0.49492	0	0.306667	2.62333	0	0.69827	4.59185	0	0.380952	0.619048
																												0.495646	0	0.29	2.6	0	0.6788	4.55879	0	0.285714	0.571429
																												0.496372	0	0.276667	2.62	0	0.664526	4.60721	0	0.190476	0.52381
																												0.497097	0	0.27	2.62667	0	0.652061	4.65038	0	0.0952381	0.47619
																												0.497823	0	0.266667	2.6	0	0.640513	4.63302	0	0.047619	0.428571
																												0.498549	0	0.263333	2.56	0	0.628734	4.48629	0	0	0.380952
																												0.499274	0	0.26	2.52667	0	0.627465	4.47019	0	0	0.333333
																												0.5	0	0.26	2.52333	0	0.627465	4.46197	0	0	0.285714
																												0.500726	0	0.25	2.50333	0	0.601698	4.44626	0	0	0.238095
																												0.501451	0	0.24	2.47333	0	0.580393	4.38635	0	0	0.190476
																												0.502177	0	0.243333	2.44	0	0.587599	4.32614	0	0	0.142857
																												0.502903	0	0.24	2.43333	0	0.580393	4.30278	0	0	0.0952381
																												0.503628	0	0.24	2.40333	0	0.580393	4.25217	0	0	0.047619
																												0.504354	0	0.236667	2.39667	0	0.584632	4.30439	0	0	0
																												0.50508	0	0.236667	2.37333	0	0.584632	4.27569	0	0	0
																												0.505806	0	0.226667	2.33333	0	0.574214	4.2176	0	0	0.047619
																												0.506531	0	0.206667	2.30667	0	0.539995	4.13881	0	0	0.0952381
																												0.507257	0	0.206667	2.29667	0	0.539995	4.1633	0	0	0.142857
																												0.507983	0	0.203333	2.25333	0	0.525588	4.11976	0	0	0.190476
																												0.508708	0	0.2	2.24333	0	0.504163	4.14262	0	0	0.238095
																												0.509434	0	0.203333	2.23	0	0.512704	4.1345	0	0	0.285714
																												0.51016	0	0.2	2.17333	0	0.510754	4.09053	0	0	0.333333
																												0.510885	0	0.196667	2.17333	0	0.502158	4.11579	0	0	0.380952
																												0.511611	0	0.196667	2.14667	0	0.502158	4.00399	0	0	0.428571
																												0.512337	0	0.193333	2.09667	0	0.486564	3.84925	0	0	0.47619
																												0.513062	0	0.183333	2.06333	0	0.473077	3.83253	0	0	0.52381
																												0.513788	0	0.176667	2.02667	0	0.46853	3.81416	0	0	0.571429
																												0.514514	0	0.176667	1.99	0	0.46853	3.73583	0	0	0.619048
																												0.515239	0	0.173333	1.99	0	0.451629	3.7697	0	0	0.666667
																												0.515965	0	0.17	1.96667	0	0.449191	3.76912	0	0	0.714286
																												0.516691	0	0.17	1.93667	0	0.434045	3.65658	0	0	0.761905
																												0.517417	0	0.173333	1.89667	0	0.436567	3.61888	0	0	0.809524
																												0.518142	0	0.17	1.89667	0	0.434045	3.64742	0	0	0.857143
																												0.518868	0	0.17	1.88	0	0.441683	3.6391	0	0	0.904762
																												0.519594	0	0.17	1.87667	0	0.441683	3.62933	0	0	0.952381
																												0.520319	0	0.17	1.87333	0	0.449191	3.58051	0	0	1.04762
																												0.521045	0	0.163333	1.85	0	0.436605	3.52262	0	0	1.09524
																												0.521771	0	0.163333	1.83667	0	0.436605	3.45588	0	0	1.14286
																												0.522496	0	0.156667	1.84333	0	0.431365	3.47164	0	0	1.19048
																												0.523222	0	0.153333	1.80667	0	0.428682	3.37351	0	0	1.2381
																												0.523948	0	0.15	1.78	0	0.425956	3.3209	0	0	1.28571
																												0.524673	0	0.146667	1.74667	0	0.415207	3.28203	0	0	1.33333
																												0.525399	0	0.146667	1.73667	0	0.415207	3.26438	0	0	1.38095
																												0.526125	0	0.143333	1.71	0	0.404145	3.22188	0	0	1.42857
																												0.526851	0	0.143333	1.71667	0	0.404145	3.21624	0	0	1.47619
																												0.527576	0	0.136667	1.71	0	0.389652	3.19163	0	0	1.52381
																												0.528302	0	0.136667	1.68667	0	0.414602	3.17839	0	0	1.57143
																												0.529028	0	0.136667	1.68333	0	0.414602	3.14048	0	0	1.61905
																												0.529753	0	0.14	1.65667	0	0.425445	3.1334	0	0	1.66667
																												0.530479	0	0.13	1.67	0	0.408644	3.22009	0	0	1.71429
																												0.531205	0	0.123333	1.65667	0	0.402487	3.24147	0	0	1.7619
																												0.53193	0	0.12	1.65667	0	0.390866	3.21973	0	0	1.80952
																												0.532656	0	0.12	1.62667	0	0.390866	3.14754	0	0	1.85714
																												0.533382	0	0.116667	1.61667	0	0.387586	3.12125	0	0	1.90476
																												0.534107	0	0.12	1.6	0	0.390866	3.02166	0	0	1.95238
																												0.534833	0	0.113333	1.56	0	0.38425	2.96463	0	0	2
																												0.535559	0	0.106667	1.54	0	0.359239	2.94913	0	0	2
																												0.536284	0	0.0966667	1.54	0	0.347935	2.98408	0	0	2
																												0.53701	0	0.0933333	1.52	0	0.334157	2.97306	0	0	2
																												0.537736	0	0.09	1.49	0	0.330045	2.90943	0	0	2
																												0.538462	0	0.0866667	1.45667	0	0.325847	2.85458	0	0	2
																												0.539187	0	0.0766667	1.44333	0	0.301815	2.82016	0	0	2
																												0.539913	0	0.0766667	1.43	0	0.301815	2.78525	0	0	2
																												0.540639	0	0.0766667	1.41667	0	0.301815	2.81237	0	0	2
																												0.541364	0	0.0766667	1.38333	0	0.301815	2.78128	0	0	2
																												0.54209	0	0.0733333	1.35	0	0.297069	2.68294	0	0	2
																												0.542816	0	0.07	1.32	0	0.280527	2.64466	0	0	2
																												0.543541	0	0.0733333	1.28667	0	0.285588	2.54941	0	0	2
																												0.544267	0	0.07	1.26667	0	0.280527	2.50796	0	0	2
																												0.544993	0	0.0733333	1.23	0	0.285588	2.39783	0	0	2
																												0.545718	0	0.0733333	1.19667	0	0.285588	2.32436	0	0	2
																												0.546444	0	0.07	1.17	0	0.280527	2.31494	0	0	2
																												0.54717	0	0.07	1.18667	0	0.280527	2.363	0	0	2
																												0.547896	0	0.0666667	1.16	0	0.275333	2.34793	0	0	2
																												0.548621	0	0.0666667	1.15	0	0.275333	2.33359	0	0	2
																												0.549347	0	0.0666667	1.13667	0	0.275333	2.29395	0	0	2
																												0.550073	0	0.0666667	1.12667	0	0.275333	2.2821	0	0	2
																												0.550798	0	0.0666667	1.10333	0	0.275333	2.2649	0	0	2
																												0.551524	0	0.0633333	1.07	0	0.269997	2.16349	0	0	2
																												0.55225	0	0.0633333	1.03333	0	0.269997	2.09608	0	0	2
																												0.552975	0	0.0633333	1.01667	0	0.269997	2.07463	0	0	1.95238
																												0.553701	0	0.0633333	0.996667	0	0.269997	2.06013	0	0	1.90476
																												0.554427	0	0.06	0.966667	0	0.264512	1.9947	0	0	1.85714
																												0.555152	0	0.0566667	0.946667	0	0.258867	1.9208	0	0	1.80952
																												0.555878	0	0.0566667	0.93	0	0.258867	1.88066	0	0	1.7619
																												0.556604	0	0.0566667	0.92	0	0.258867	1.85609	0	0	1.71429
																												0.557329	0	0.05	0.893333	0	0.247056	1.84027	0	0	1.61905
																												0.558055	0	0.05	0.883333	0	0.247056	1.84601	0	0	1.52381
																												0.558781	0	0.0466667	0.88	0	0.240864	1.8358	0	0	1.42857
																												0.559507	0	0.0433333	0.856667	0	0.234461	1.78515	0	0	1.33333
																												0.560232	0	0.04	0.833333	0	0.22783	1.77088	0	0	1.2381
																												0.560958	0	0.04	0.826667	0	0.22783	1.75506	0	0	1.14286
																												0.561684	0	0.04	0.823333	0	0.22783	1.76517	0	0	1.04762
																												0.562409	0	0.04	0.82	0	0.22783	1.77334	0	0	0.952381
																												0.563135	0	0.04	0.806667	0	0.22783	1.75487	0	0	0.857143
																												0.563861	0	0.04	0.776667	0	0.22783	1.70974	0	0	0.761905
																												0.564586	0	0.04	0.76	0	0.22783	1.68082	0	0	0.666667
																												0.565312	0	0.0366667	0.766667	0	0.220949	1.69956	0	0	0.571429
																												0.566038	0	0.0366667	0.743333	0	0.220949	1.67934	0	0	0.47619
																												0.566763	0	0.0366667	0.736667	0	0.220949	1.6643	0	0	0.380952
																												0.567489	0	0.0366667	0.73	0	0.220949	1.62663	0	0	0.285714
																												0.568215	0	0.0366667	0.71	0	0.220949	1.53419	0	0	0.238095
																												0.56894	0	0.0366667	0.676667	0	0.220949	1.48756	0	0	0.190476
																												0.569666	0	0.0366667	0.66	0	0.220949	1.40629	0	0	0.142857
																												0.570392	0	0.0266667	0.66	0	0.180918	1.41813	0	0	0.0952381
																												0.571118	0	0.0233333	0.64	0	0.171913	1.37478	0	0	0.047619
																												0.571843	0	0.02	0.626667	0	0.162341	1.36142	0	0	0
																												0.572569	0	0.02	0.633333	0	0.162341	1.39237	0	0	0
																												0.573295	0	0.02	0.63	0	0.162341	1.36356	0	0	0
																												0.57402	0	0.02	0.616667	0	0.162341	1.34253	0	0	0
																												0.574746	0	0.02	0.58	0	0.162341	1.30227	0	0	0
																												0.575472	0	0.0166667	0.59	0	0.128233	1.30931	0	0	0
																												0.576197	0	0.0166667	0.563333	0	0.128233	1.25349	0	0	0
																												0.576923	0	0.0166667	0.546667	0	0.128233	1.2327	0	0	0
																												0.577649	0	0.0166667	0.523333	0	0.128233	1.21148	0	0	0
																												0.578374	0	0.0166667	0.5	0	0.128233	1.12586	0	0	0
																												0.5791	0	0.0166667	0.5	0	0.128233	1.12586	0	0	0
																												0.579826	0	0.0166667	0.493333	0	0.128233	1.11389	0	0	0
																												0.580552	0	0.0166667	0.476667	0	0.128233	1.10462	0	0	0
																												0.581277	0	0.0166667	0.48	0	0.128233	1.09862	0	0	0
																												0.582003	0	0.0133333	0.466667	0	0.114889	1.07053	0	0	0
																												0.582729	0	0.0133333	0.46	0	0.114889	1.06718	0	0	0
																												0.583454	0	0.0133333	0.45	0	0.114889	1.06361	0	0	0
																												0.58418	0	0.0133333	0.45	0	0.114889	1.05414	0	0	0
																												0.584906	0	0.0133333	0.44	0	0.114889	1.05043	0	0	0
																												0.585631	0	0.0133333	0.426667	0	0.114889	1.03353	0	0	0
																												0.586357	0	0.01	0.416667	0	0.099665	1.01645	0	0	0
																												0.587083	0	0.00666667	0.423333	0	0.081513	1.02026	0	0	0
																												0.587808	0	0.00666667	0.426667	0	0.081513	1.0205	0	0	0
																												0.588534	0	0.00666667	0.423333	0	0.081513	1.02026	0	0	0
																												0.58926	0	0.00666667	0.4	0	0.081513	0.981433	0	0	0
																												0.589985	0	0.00666667	0.39	0	0.081513	0.980359	0	0	0
																												0.590711	0	0.00666667	0.383333	0	0.081513	0.969289	0	0	0
																												0.591437	0	0.00666667	0.373333	0	0.081513	0.957608	0	0	0
																												0.592163	0	0.00333333	0.346667	0	0.057735	0.928815	0	0	0
																												0.592888	0	0.00333333	0.34	0	0.057735	0.864228	0	0	0
																												0.593614	0	0.00333333	0.333333	0	0.057735	0.819223	0	0	0
																												0.59434	0	0.00333333	0.323333	0	0.057735	0.813014	0	0	0
																												0.595065	0	0.00333333	0.326667	0	0.057735	0.813734	0	0	0
																												0.595791	0	0.00333333	0.313333	0	0.057735	0.777068	0	0	0
																												0.596517	0	0.00333333	0.293333	0	0.057735	0.718105	0	0	0
																												0.597242	0	0.00333333	0.283333	0	0.057735	0.696183	0	0	0
																												0.597968	0	0.00333333	0.28	0	0.057735	0.685443	0	0	0
																												0.598694	0	0.00333333	0.266667	0	0.057735	0.661069	0	0	0
																												0.599419	0	0.00333333	0.256667	0	0.057735	0.647188	0	0	0
																												0.600145	0	0.00333333	0.24	0	0.057735	0.619418	0	0	0
																												0.600871	0	0.00333333	0.233333	0	0.057735	0.616568	0	0	0
																												0.601597	0	0.00333333	0.24	0	0.057735	0.630124	0	0	0
																												0.602322	0	0.00333333	0.233333	0	0.057735	0.627323	0	0	0
																												0.603048	0	0.00333333	0.223333	0	0.057735	0.601105	0	0	0
																												0.603774	0	0.00333333	0.226667	0	0.057735	0.602633	0	0	0
																												0.604499	0	0.00333333	0.223333	0	0.057735	0.595515	0	0	0
																												0.605225	0	0.00333333	0.213333	0	0.057735	0.567653	0	0	0
																												0.605951	0	0.00333333	0.206667	0	0.057735	0.552243	0	0	0
																												0.606676	0	0.00333333	0.2	0	0.057735	0.5547	0	0	0
																												0.607402	0	0.00333333	0.21	0	0.057735	0.560011	0	0	0
																												0.608128	0	0.00333333	0.2	0	0.057735	0.536307	0	0	0
																												0.608853	0	0.00333333	0.186667	0	0.057735	0.528602	0	0	0
																												0.609579	0	0	0.186667	0	0	0.528602	0	0	0
																												0.610305	0	0	0.18	0	0	0.518165	0	0	0
																												0.61103	0	0	0.176667	0	0	0.516085	0	0	0
																												0.611756	0	0	0.17	0	0	0.511833	0	0	0
																												0.612482	0	0	0.156667	0	0	0.482596	0	0	0
																												0.613208	0	0	0.156667	0	0	0.482596	0	0	0
																												0.613933	0	0	0.153333	0	0	0.480199	0	0	0
																												0.614659	0	0	0.15	0	0	0.463555	0	0	0
																												0.615385	0	0	0.15	0	0	0.484716	0	0	0
																												0.61611	0	0	0.143333	0	0	0.493559	0	0	0
																												0.616836	0	0	0.14	0	0	0.484268	0	0	0
																												0.617562	0	0	0.136667	0	0	0.481763	0	0	0
																												0.618287	0	0	0.133333	0	0	0.479223	0	0	0
																												0.619013	0	0	0.126667	0	0	0.47403	0	0	0
																												0.619739	0	0	0.123333	0	0	0.471377	0	0	0
																												0.620464	0	0	0.126667	0	0	0.47403	0	0	0
																												0.62119	0	0	0.13	0	0	0.462399	0	0	0
																												0.621916	0	0	0.133333	0	0	0.465055	0	0	0
																												0.622642	0	0	0.133333	0	0	0.465055	0	0	0
																												0.623367	0	0	0.123333	0	0	0.434455	0	0	0
																												0.624093	0	0	0.116667	0	0	0.428565	0	0	0
																												0.624819	0	0	0.103333	0	0	0.408098	0	0	0
																												0.625544	0	0	0.1	0	0	0.40482	0	0	0
																												0.62627	0	0	0.1	0	0	0.40482	0	0	0
																												0.626996	0	0	0.11	0	0	0.422487	0	0	0
																												0.627721	0	0	0.113333	0	0	0.433338	0	0	0
																												0.628447	0	0	0.0933333	0	0	0.362943	0	0	0
																												0.629173	0	0	0.0766667	0	0	0.323219	0	0	0
																												0.629898	0	0	0.0766667	0	0	0.323219	0	0	0
																												0.630624	0	0	0.0733333	0	0	0.308121	0	0	0
																												0.63135	0	0	0.0666667	0	0	0.298641	0	0	0
																												0.632075	0	0	0.0666667	0	0	0.298641	0	0	0
																												0.632801	0	0	0.0633333	0	0	0.293729	0	0	0
																												0.633527	0	0	0.0566667	0	0	0.283532	0	0	0
																												0.634253	0	0	0.0566667	0	0	0.283532	0	0	0
																												0.634978	0	0	0.0566667	0	0	0.295092	0	0	0
																												0.635704	0	0	0.05	0	0	0.247056	0	0	0
																												0.63643	0	0	0.04	0	0	0.196287	0	0	0
																												0.637155	0	0	0.04	0	0	0.196287	0	0	0
																												0.637881	0	0	0.04	0	0	0.196287	0	0	0
																												0.638607	0	0	0.0433333	0	0	0.203947	0	0	0
																												0.639332	0	0	0.04	0	0	0.196287	0	0	0
																												0.640058	0	0	0.0366667	0	0	0.188256	0	0	0
																												0.640784	0	0	0.0333333	0	0	0.179805	0	0	0
																												0.641509	0	0	0.0333333	0	0	0.179805	0	0	0
																												0.642235	0	0	0.0266667	0	0	0.161376	0	0	0
																												0.642961	0	0	0.0266667	0	0	0.161376	0	0	0
																												0.643687	0	0	0.0233333	0	0	0.151212	0	0	0
																												0.644412	0	0	0.0233333	0	0	0.151212	0	0	0
																												0.645138	0	0	0.0233333	0	0	0.151212	0	0	0
																												0.645864	0	0	0.0266667	0	0	0.161376	0	0	0
																												0.646589	0	0	0.0333333	0	0	0.179805	0	0	0
																												0.647315	0	0	0.03	0	0	0.170872	0	0	0
																												0.648041	0	0	0.03	0	0	0.170872	0	0	0
																												0.648766	0	0	0.03	0	0	0.170872	0	0	0
																												0.649492	0	0	0.0266667	0	0	0.161376	0	0	0
																												0.650218	0	0	0.0266667	0	0	0.161376	0	0	0
																												0.650943	0	0	0.0266667	0	0	0.161376	0	0	0
																												0.651669	0	0	0.0266667	0	0	0.161376	0	0	0
																												0.652395	0	0	0.0266667	0	0	0.161376	0	0	0
																												0.65312	0	0	0.0266667	0	0	0.161376	0	0	0
																												0.653846	0	0	0.0233333	0	0	0.151212	0	0	0
																												0.654572	0	0	0.02	0	0	0.140234	0	0	0
																												0.655298	0	0	0.02	0	0	0.140234	0	0	0
																												0.656023	0	0	0.02	0	0	0.140234	0	0	0
																												0.656749	0	0	0.02	0	0	0.140234	0	0	0
																												0.657475	0	0	0.02	0	0	0.140234	0	0	0
																												0.6582	0	0	0.02	0	0	0.140234	0	0	0
																												0.658926	0	0	0.02	0	0	0.140234	0	0	0
																												0.659652	0	0	0.02	0	0	0.140234	0	0	0
																												0.660377	0	0	0.0166667	0	0	0.128233	0	0	0
																												0.661103	0	0	0.0166667	0	0	0.128233	0	0	0
																												0.661829	0	0	0.02	0	0	0.140234	0	0	0
																												0.662554	0	0	0.02	0	0	0.140234	0	0	0
																												0.66328	0	0	0.02	0	0	0.140234	0	0	0
																												0.664006	0	0	0.02	0	0	0.140234	0	0	0
																												0.664731	0	0	0.0166667	0	0	0.128233	0	0	0
																												0.665457	0	0	0.0166667	0	0	0.128233	0	0	0
																												0.666183	0	0	0.0166667	0	0	0.128233	0	0	0
																												0.666909	0	0	0.0166667	0	0	0.128233	0	0	0
																												0.667634	0	0	0.01	0	0	0.099665	0	0	0
																												0.66836	0	0	0.0133333	0	0	0.114889	0	0	0
																												0.669086	0	0	0.00666667	0	0	0.081513	0	0	0
																												0.669811	0	0	0.00666667	0	0	0.081513	0	0	0
																												0.670537	0	0	0.00666667	0	0	0.081513	0	0	0
																												0.671263	0	0	0.00666667	0	0	0.081513	0	0	0
																												0.671988	0	0	0.00666667	0	0	0.081513	0	0	0
																												0.672714	0	0	0.01	0	0	0.099665	0	0	0
																												0.67344	0	0	0.0133333	0	0	0.114889	0	0	0
																												0.674165	0	0	0.0133333	0	0	0.114889	0	0	0
																												0.674891	0	0	0.0133333	0	0	0.114889	0	0	0
																												0.675617	0	0	0.0133333	0	0	0.114889	0	0	0
																												0.676343	0	0	0.01	0	0	0.099665	0	0	0
																												0.677068	0	0	0.01	0	0	0.099665	0	0	0
																												0.677794	0	0	0.01	0	0	0.099665	0	0	0
																												0.67852	0	0	0.00666667	0	0	0.081513	0	0	0
																												0.679245	0	0	0.00666667	0	0	0.081513	0	0	0
																												0.679971	0	0	0.00666667	0	0	0.081513	0	0	0
																												0.680697	0	0	0.00666667	0	0	0.081513	0	0	0
																												0.681422	0	0	0.00333333	0	0	0.057735	0	0	0
																												0.682148	0	0	0.00333333	0	0	0.057735	0	0	0
																												0.682874	0	0	0.00333333	0	0	0.057735	0	0	0
																												0.683599	0	0	0	0	0	0	0	0	0
																												0.684325	0	0	0	0	0	0	0	0	0
																												0.685051	0	0	0	0	0	0	0	0	0
																												0.685776	0	0	0	0	0	0	0	0	0
																												0.686502	0	0	0	0	0	0	0	0	0
																												0.687228	0	0	0	0	0	0	0	0	0
																												0.687954	0	0	0	0	0	0	0	0	0
																												0.688679	0	0	0	0	0	0	0	0	0
																												0.689405	0	0	0	0	0	0	0	0	0
																												0.690131	0	0	0	0	0	0	0	0	0
																												0.690856	0	0	0	0	0	0	0	0	0
																												0.691582	0	0	0	0	0	0	0	0	0
																												0.692308	0	0	0	0	0	0	0	0	0
																												0.693033	0	0	0	0	0	0	0	0	0
																												0.693759	0	0	0	0	0	0	0	0	0
																												0.694485	0	0	0	0	0	0	0	0	0
																												0.69521	0	0	0	0	0	0	0	0	0
																												0.695936	0	0	0	0	0	0	0	0	0
																												0.696662	0	0	0	0	0	0	0	0	0
																												0.697388	0	0	0	0	0	0	0	0	0
																												0.698113	0	0	0.00333333	0	0	0.057735	0	0	0
																												0.698839	0	0	0.00333333	0	0	0.057735	0	0	0
																												0.699565	0	0	0.00333333	0	0	0.057735	0	0	0
																												0.70029	0	0	0.00333333	0	0	0.057735	0	0	0
[truncated: 83 more columns]
