# Supplementary material for: Hippocampal spatial representations exhibit a hyperbolic geometry that expands with experience
Source: Nat Neurosci. 2022 Dec 29;26(1):131–9. doi: 10.1038/s41593-022-01212-4 (PMC9829541; doi:10.1038/s41593-022-01212-4)
Supplement: Source Data Extended Data Fig. 3 — Statistical Source Data [file 41593_2022_1212_MOESM11_ESM.xlsx]

## Sheet: Extended Data Fig. 3
panel a															panel b															panel c												panel d
Betti 1	model dimension	1	2	3	4	5	7	10	15	20	30	40	41		Betti 1	model dimension	1	2	3	4	5	7	10	15	20	30	40	41			mean model curve (solid)			model std (shading)			experimental curves (dashed)					Betti 1	model dimension	1	2	3	4	5	7
	2.5 percentile	0	0.118293	0.29878	0.420732	0.573171	0.743902	0.97439	1.27195	1.64878	1.9439	2.38659	2.14146			2.5 percentile	0.000995935	0.135618	0.194833	0.220598	0.281329	0.313805	0.346447	0.390321	0.446228	0.505988	0.512077	0.524431		edge density	red	green	blue	red	green	blue	red	green	blue				2.5 percentile	0	0.0995733	0.27027	0.381223	0.470839	0.70128
	25 percentile	0	0.213415	0.460976	0.657927	0.808537	1.13171	1.52439	1.97439	2.29634	2.81463	3.16707	3.19512			25 percentile	0.000995935	0.183309	0.256593	0.304691	0.36478	0.443955	0.527602	0.566602	0.615463	0.698492	0.757573	0.735593		0.00121951	0	0	0	0	0	0	0	0	0				25 percentile	0	0.214083	0.408962	0.614509	0.765292	1.03698
	50 percentile	0	0.275	0.557317	0.767683	0.989634	1.34512	1.7811	2.2939	2.74939	3.32073	3.67866	3.6628			50 percentile	0.000995935	0.213333	0.314159	0.372301	0.44972	0.538545	0.65878	0.693439	0.819472	0.875341	0.967533	0.946085		0.00243902	0	0	0	0	0	0	0	0	0				50 percentile	0	0.263158	0.507824	0.728307	0.926031	1.23257
	75 percentile	0	0.345732	0.640854	0.893902	1.17683	1.56951	2.07683	2.62988	3.11829	3.8122	4.15671	4.1878			75 percentile	0.000995935	0.250484	0.381533	0.453264	0.549593	0.657077	0.809138	0.905878	1.03469	1.19531	1.22618	1.23413		0.00365854	0	0	0	0	0	0	0	0	0				75 percentile	0	0.322902	0.612376	0.87909	1.10455	1.45519
	97.5 percentile	0.0097561	0.460976	0.823171	1.2439	1.52561	1.93049	2.77805	3.29146	4.0622	4.94634	5.04268	5.27683			97.5 percentile	0.0105732	0.314488	0.539354	0.632671	0.76911	0.928951	1.20002	1.36343	1.5407	1.89321	1.74048	1.92302		0.00487805	0	0	0	0	0	0	0	0	0				97.5 percentile	0.00853485	0.422475	0.809388	1.14083	1.5064	1.94168
																														0.00609756	0	0	0	0	0	0	0	0	0
Betti 2	model dimension	1	2	3	4	5	7	10	15	20	30	40	41		Betti 2	model dimension	1	2	3	4	5	7	10	15	20	30	40	41		0.00731707	0	0	0	0	0	0	0	0	0			Betti 2	model dimension	1	2	3	4	5	7
	2.5 percentile	0	0	0	0.00243902	0.00487805	0.0609756	0.12561	0.202439	0.415854	0.671951	0.845122	0.980488			2.5 percentile	0	0.00195935	0.0476098	0.115687	0.142228	0.206581	0.272081	0.3515	0.384618	0.472407	0.568988	0.545435		0.00853659	0.00333333	0	0	0.057735	0	0	0	0	0				2.5 percentile	0	0	0	0	0.00853485	0.0455192
	25 percentile	0	0	0.0109756	0.0512195	0.110366	0.229268	0.417683	0.665854	0.971341	1.4189	1.59939	1.78902			25 percentile	0	0.00195935	0.0549106	0.128346	0.190122	0.276362	0.383146	0.507793	0.56698	0.680337	0.792683	0.789528		0.0097561	0.00666667	0	0	0.081513	0	0	0	0	0				25 percentile	0	0	0.00355619	0.0440967	0.0881935	0.176387
	50 percentile	0	0	0.0365854	0.109146	0.205488	0.364634	0.613415	0.99878	1.24146	1.84085	2.12744	2.22317			50 percentile	0	0.00195935	0.0722846	0.149756	0.223167	0.336016	0.47552	0.623276	0.730488	0.867671	0.984561	1.02328		0.0109756	0.01	0	0	0.099665	0	0	0	0	0				50 percentile	0	0	0.029872	0.0938834	0.168563	0.325036
	75 percentile	0	0	0.0713415	0.176829	0.291463	0.525	0.879878	1.3811	1.675	2.27378	2.67378	2.84024			75 percentile	0	0.00195935	0.0978699	0.181947	0.262703	0.404134	0.573333	0.760354	0.900927	1.12932	1.2893	1.29172		0.0121951	0.01	0	0	0.099665	0	0	0	0	0				75 percentile	0	0	0.0661451	0.14936	0.249644	0.454481
	97.5 percentile	0	0.0182927	0.153659	0.310976	0.560976	0.882927	1.38415	2.02683	2.67439	3.26951	3.76707	4.07439			97.5 percentile	0	0.0201301	0.161463	0.301768	0.448797	0.655898	0.917667	1.24425	1.55584	1.78781	1.9147	1.98617		0.0134146	0.02	0	0	0.140234	0	0	0	0	0				97.5 percentile	0	0.0170697	0.16074	0.30441	0.509246	0.810811
																														0.0146341	0.03	0	0	0.170872	0	0	0	0	0
Betti 3	model dimension	1	2	3	4	5	7	10	15	20	30	40	41		Betti 3	model dimension	1	2	3	4	5	7	10	15	20	30	40	41		0.0158537	0.0366667	0	0	0.205254	0	0	0	0	0			Betti 3	model dimension	1	2	3	4	5	7
	2.5 percentile	0	0	0	0	0	0	0	0	0.0378049	0.0865854	0.115854	0.0719512			2.5 percentile	0	0	0.00113821	0.00938618	0.026378	0.0708699	0.12263	0.178362	0.210325	0.293398	0.335362	0.324846		0.0170732	0.06	0	0	0.25155	0	0	0	0	0				2.5 percentile	0	0	0	0	0	0
	25 percentile	0	0	0	0	0	0.00853659	0.0439024	0.115244	0.188415	0.334756	0.480488	0.505488			25 percentile	0	0	0.00113821	0.00938618	0.026378	0.0737764	0.15513	0.241061	0.293317	0.414431	0.470037	0.468654		0.0182927	0.07	0	0	0.303436	0	0	0	0	0				25 percentile	0	0	0	0	0	0
	50 percentile	0	0	0	0	0.0097561	0.0396341	0.113415	0.243902	0.340854	0.60122	0.785366	0.75122			50 percentile	0	0	0.00113821	0.00938618	0.033813	0.0899715	0.169508	0.283496	0.352187	0.520654	0.614992	0.573545		0.0195122	0.1	0	0	0.342136	0	0	0	0	0				50 percentile	0	0	0	0	0	0.0398293
	75 percentile	0	0	0	0.0097561	0.0384146	0.106098	0.22561	0.420732	0.545122	0.916463	1.13537	1.11098			75 percentile	0	0	0.00113821	0.018622	0.0592154	0.135667	0.227407	0.354947	0.410561	0.652516	0.777996	0.732134		0.0207317	0.136667	0	0	0.398142	0	0	0	0	0				75 percentile	0	0	0	0.0056899	0.0291607	0.0860597
	97.5 percentile	0	0	0.0146341	0.0670732	0.15	0.279268	0.557317	0.952439	1.16951	1.66463	1.94634	1.96098			97.5 percentile	0	0	0.0155772	0.0705488	0.155207	0.281236	0.458394	0.745947	0.921715	1.17016	1.3022	1.43723		0.0219512	0.19	0	0	0.463266	0	0	0	0	0				97.5 percentile	0	0	0.0170697	0.0725462	0.1266	0.271693
																														0.0231707	0.253333	0	0	0.526065	0	0	0	0	0
experimental IBV															experimental L1D															0.0243902	0.31	0	0	0.601475	0	0	0.0769231	0	0			experimental IBV
model dimension	Betti 1	Betti 2	Betti 3												model dimension	Betti 1	Betti 2	Betti 3												0.0256098	0.386667	0	0	0.652104	0	0	0.230769	0	0			model dimension	Betti 1	Betti 2	Betti 3
1	3.81951	2.77317	0.931707												1	3.81854	2.77317	0.931707												0.0268293	0.453333	0	0	0.694813	0	0	0.384615	0	0			1	3.80512	2.03841	0.923186
2	3.81951	2.77317	0.931707												2	3.55024	2.77192	0.931707												0.0280488	0.573333	0	0	0.778874	0	0	0.538462	0	0			2	3.80512	2.03841	0.923186
3	3.81951	2.77317	0.931707												3	3.27754	2.73902	0.931569												0.0292683	0.673333	0	0	0.821913	0	0	0.692308	0	0			3	3.80512	2.03841	0.923186
4	3.81951	2.77317	0.931707												4	3.05574	2.68622	0.927061												0.0304878	0.816667	0	0	0.871159	0	0	0.846154	0	0			4	3.80512	2.03841	0.923186
5	3.81951	2.77317	0.931707												5	2.84378	2.61204	0.923598												0.0317073	0.96	0	0	0.931644	0	0	1	0	0			5	3.80512	2.03841	0.923186
7	3.81951	2.77317	0.931707												7	2.52183	2.49809	0.906585												0.0329268	1.13333	0	0	1.01932	0	0	1.15385	0	0			7	3.80512	2.03841	0.923186
10	3.81951	2.77317	0.931707												10	2.07075	2.32576	0.862711												0.0341463	1.33667	0	0	1.07105	0	0	1.30769	0	0			10	3.80512	2.03841	0.923186
15	3.81951	2.77317	0.931707												15	1.59544	2.08651	0.796858												0.0353659	1.50333	0	0	1.14937	0	0	1.46154	0	0			15	3.80512	2.03841	0.923186
20	3.81951	2.77317	0.931707												20	1.20352	1.93005	0.757894												0.0365854	1.72333	0	0	1.25647	0	0	1.61538	0	0			20	3.80512	2.03841	0.923186
30	3.81951	2.77317	0.931707												30	0.808224	1.67115	0.572106												0.0378049	1.99333	0	0	1.34137	0	0	1.76923	0	0			30	3.80512	2.03841	0.923186
40	3.81951	2.77317	0.931707												40	0.724516	1.51609	0.518825												0.0390244	2.23667	0	0	1.3978	0	0	2	0	0			38	3.80512	2.03841	0.923186
41	3.81951	2.77317	0.931707												41	0.763252	1.46915	0.495626												0.0402439	2.52667	0	0	1.45246	0	0	2.23077	0	0
																														0.0414634	2.78333	0	0	1.50241	0	0	2.38462	0	0
																														0.0426829	3.06	0	0	1.56351	0	0	2.53846	0	0
																														0.0439024	3.39	0	0	1.6041	0	0	2.69231	0	0
																														0.045122	3.69333	0	0	1.62525	0	0	2.84615	0	0
																														0.0463415	4.04333	0	0	1.72764	0	0	3	0	0
																														0.047561	4.31667	0	0	1.7281	0	0	3.23077	0	0
																														0.0487805	4.68667	0	0	1.73932	0	0	3.53846	0	0
																														0.05	5.05	0	0	1.77896	0	0	3.84615	0	0
																														0.0512195	5.32333	0	0	1.81377	0	0	4.23077	0	0
																														0.052439	5.67667	0	0	1.84485	0	0	4.61538	0	0
																														0.0536585	6.04	0	0	1.90889	0	0	5	0	0
																														0.054878	6.31333	0	0	1.95821	0	0	5.38462	0	0
																														0.0560976	6.59333	0	0	2.04006	0	0	5.76923	0	0
																														0.0573171	6.94667	0	0	2.07481	0	0	6.15385	0	0
																														0.0585366	7.28667	0	0	2.10219	0	0	6.61538	0	0
																														0.0597561	7.61667	0	0	2.18915	0	0	7.07692	0	0
																														0.0609756	8.00333	0	0	2.28196	0	0	7.53846	0	0
																														0.0621951	8.36	0	0	2.374	0	0	8	0	0
																														0.0634146	8.70667	0	0	2.44278	0	0	8.38462	0	0
																														0.0646341	9.09667	0	0	2.56566	0	0	8.76923	0	0
																														0.0658537	9.40333	0	0	2.62876	0	0	9.15385	0	0
																														0.0670732	9.77333	0	0	2.64423	0	0	9.53846	0	0
																														0.0682927	10.11	0	0	2.71338	0	0	9.92308	0	0
																														0.0695122	10.5	0	0	2.75353	0	0	10.3077	0	0
																														0.0707317	10.83	0	0	2.79053	0	0	10.6154	0	0
																														0.0719512	11.1867	0	0	2.81512	0	0	10.9231	0	0
																														0.0731707	11.51	0	0	2.88751	0	0	11.1538	0	0
																														0.0743902	11.8367	0.00333333	0	2.93349	0.057735	0	11.3077	0	0
																														0.0756098	12.2533	0.00333333	0	3.02981	0.057735	0	11.4615	0	0
																														0.0768293	12.5667	0.00333333	0	3.09042	0.057735	0	11.6154	0	0
																														0.0780488	12.93	0.00333333	0	3.15885	0.057735	0	11.6923	0	0
																														0.0792683	13.24	0.00333333	0	3.27998	0.057735	0	11.8462	0	0
																														0.0804878	13.4967	0.00666667	0	3.35871	0.081513	0	11.9231	0	0
																														0.0817073	13.8433	0.00666667	0	3.48798	0.081513	0	12	0	0
																														0.0829268	14.1333	0.00666667	0	3.58493	0.081513	0	12.0769	0	0
																														0.0841463	14.39	0.00666667	0	3.63712	0.081513	0	12.2308	0	0
																														0.0853659	14.6533	0.01	0	3.7282	0.099665	0	12.3846	0	0
																														0.0865854	14.8733	0.01	0	3.7689	0.099665	0	12.5385	0	0
																														0.0878049	15.2033	0.01	0	3.85723	0.099665	0	12.6923	0	0
																														0.0890244	15.4467	0.01	0	3.91299	0.099665	0	12.9231	0	0
																														0.0902439	15.71	0.01	0	4.00408	0.099665	0	13.1538	0	0
																														0.0914634	15.8967	0.01	0	4.09004	0.099665	0	13.3846	0	0
																														0.0926829	16.1233	0.0133333	0	4.1245	0.114889	0	13.6154	0	0
																														0.0939024	16.34	0.0166667	0	4.0972	0.128233	0	14	0	0
																														0.095122	16.59	0.0166667	0	4.1969	0.128233	0	14.3846	0	0
																														0.0963415	16.8133	0.0166667	0	4.26291	0.152094	0	14.7692	0	0
																														0.097561	17.01	0.0166667	0	4.29162	0.152094	0	15.1538	0	0
																														0.0987805	17.1833	0.02	0	4.43945	0.162341	0	15.4615	0	0
																														0.1	17.39	0.02	0	4.39419	0.162341	0	15.7692	0	0
																														0.10122	17.5667	0.0233333	0	4.44726	0.171913	0	16.1538	0	0
																														0.102439	17.7133	0.0333333	0	4.4674	0.197532	0	16.4615	0	0
																														0.103659	17.9167	0.0333333	0	4.51786	0.197532	0	16.6923	0	0
																														0.104878	18.04	0.0333333	0	4.60751	0.179805	0	17	0	0
																														0.106098	18.16	0.0333333	0	4.63674	0.179805	0	17.2308	0	0
																														0.107317	18.3067	0.0433333	0	4.6646	0.203947	0	17.4615	0	0
																														0.108537	18.4633	0.0466667	0	4.70842	0.211276	0	17.6923	0	0
																														0.109756	18.5667	0.06	0	4.82249	0.25155	0	17.8462	0	0
																														0.110976	18.6167	0.06	0	4.92516	0.25155	0	17.9231	0	0
																														0.112195	18.7567	0.06	0	5.01611	0.25155	0	18.0769	0	0
																														0.113415	18.9433	0.06	0	5.11148	0.264512	0	18.2308	0	0
																														0.114634	19.0433	0.0666667	0	5.12403	0.275333	0	18.3846	0	0
																														0.115854	19.11	0.07	0	5.11257	0.280527	0	18.5385	0	0
																														0.117073	19.1	0.0733333	0	5.1	0.285588	0	18.6154	0	0
																														0.118293	19.1233	0.0833333	0	5.12011	0.310984	0	18.7692	0	0
																														0.119512	19.2433	0.0833333	0	5.16718	0.310984	0	18.9231	0	0
																														0.120732	19.4433	0.08	0	5.23815	0.295337	0	19	0	0
																														0.121951	19.49	0.1	0	5.28928	0.332217	0	19.1538	0	0
																														0.123171	19.4833	0.103333	0	5.21925	0.336203	0	19.3077	0	0
																														0.12439	19.44	0.12	0	5.25214	0.364293	0	19.4615	0	0
																														0.12561	19.4133	0.123333	0	5.28541	0.367749	0	19.6154	0	0
																														0.126829	19.4733	0.13	0	5.36643	0.374478	0	19.6923	0	0
																														0.128049	19.4467	0.14	0	5.32494	0.375326	0	19.6923	0	0
																														0.129268	19.5	0.153333	0	5.40005	0.396248	0	19.6923	0	0
																														0.130488	19.4633	0.166667	0	5.40178	0.407565	0	19.6923	0	0
																														0.131707	19.4633	0.18	0	5.4517	0.426073	0	19.6154	0	0
																														0.132927	19.4767	0.18	0	5.53397	0.426073	0	19.6154	0	0
																														0.134146	19.4467	0.203333	0	5.51924	0.442691	0	19.6154	0	0
																														0.135366	19.42	0.21	0	5.57019	0.45452	0	19.6923	0	0
																														0.136585	19.42	0.216667	0	5.58398	0.473077	0	19.7692	0	0
																														0.137805	19.3933	0.233333	0	5.56494	0.496364	0	19.9231	0	0
																														0.139024	19.3567	0.26	0	5.59886	0.535433	0	20.1538	0	0
																														0.140244	19.3467	0.28	0	5.64619	0.556145	0	20.3846	0	0
																														0.141463	19.29	0.286667	0	5.63724	0.570591	0	20.6154	0	0
																														0.142683	19.2033	0.293333	0	5.62561	0.590297	0	20.9231	0	0
																														0.143902	19.1667	0.316667	0	5.66503	0.61453	0	21.3077	0	0
																														0.145122	19.1633	0.33	0	5.62632	0.629089	0	21.6923	0	0
																														0.146341	19.1067	0.343333	0	5.66589	0.64304	0	22.1538	0	0
																														0.147561	19.06	0.346667	0	5.6966	0.643846	0	22.6154	0	0
																														0.14878	19.0367	0.356667	0	5.67002	0.666536	0	23	0	0
																														0.15	19.0233	0.4	0	5.61735	0.708288	0	23.3077	0	0
																														0.15122	18.97	0.43	0	5.61434	0.761819	0	23.5385	0	0
																														0.152439	18.93	0.46	0	5.61339	0.772695	0	23.7692	0	0
																														0.153659	18.81	0.483333	0	5.60523	0.794876	0	24	0	0
																														0.154878	18.7633	0.52	0	5.61478	0.847739	0	24.0769	0	0
																														0.156098	18.6533	0.53	0	5.60218	0.859202	0	24.1538	0	0
																														0.157317	18.5167	0.563333	0	5.58932	0.87667	0	24.3077	0	0
																														0.158537	18.3167	0.593333	0	5.66362	0.915103	0	24.4615	0	0
																														0.159756	18.2633	0.636667	0	5.61597	0.931422	0	24.5385	0	0
																														0.160976	18.13	0.666667	0	5.59381	0.95495	0	24.6154	0	0
																														0.162195	17.9867	0.686667	0	5.55301	0.965191	0	24.6154	0	0
																														0.163415	17.8067	0.723333	0	5.51337	0.991665	0	24.6154	0	0
																														0.164634	17.6933	0.78	0	5.5824	1.02719	0	24.5385	0	0
																														0.165854	17.5633	0.8	0	5.46371	1.03452	0	24.6154	0	0
																														0.167073	17.4633	0.863333	0	5.50239	1.06541	0	24.6154	0	0
																														0.168293	17.35	0.886667	0	5.44607	1.05714	0	24.6154	0	0
																														0.169512	17.1933	0.926667	0	5.35021	1.08869	0	24.5385	0	0
																														0.170732	16.99	0.99	0	5.29623	1.12878	0	24.5385	0	0
																														0.171951	16.83	1.03667	0	5.31305	1.1546	0	24.5385	0	0
																														0.173171	16.66	1.07333	0	5.27863	1.17155	0	24.3846	0	0
																														0.17439	16.5167	1.12667	0	5.32204	1.21196	0	24.1538	0	0
																														0.17561	16.4033	1.18667	0	5.25605	1.25315	0	23.9231	0	0
																														0.176829	16.3033	1.27333	0	5.27929	1.3233	0	23.6923	0	0
																														0.178049	16.1067	1.31333	0	5.29864	1.33958	0	23.4615	0	0
																														0.179268	15.9233	1.38667	0	5.2881	1.40371	0	23.1538	0	0
																														0.180488	15.8	1.46	0	5.26044	1.46591	0	22.9231	0	0
																														0.181707	15.7333	1.5	0	5.28855	1.50917	0	22.6154	0	0
																														0.182927	15.58	1.55	0	5.2404	1.51498	0	22.3846	0	0
																														0.184146	15.4033	1.58333	0	5.18171	1.56136	0	22.1538	0	0
																														0.185366	15.32	1.61333	0	5.24174	1.59551	0	21.9231	0	0
																														0.186585	15.1433	1.68	0	5.26388	1.59983	0	21.6923	0	0
																														0.187805	15.0033	1.72667	0	5.27155	1.62915	0	21.3077	0	0
																														0.189024	14.7867	1.86667	0	5.25228	1.68474	0	20.9231	0	0
																														0.190244	14.63	1.96333	0	5.25851	1.76229	0	20.6154	0	0
																														0.191463	14.4567	2.04	0	5.28848	1.79326	0	20.3077	0	0
																														0.192683	14.3133	2.09	0	5.25107	1.78864	0	20	0	0
																														0.193902	14.1267	2.17	0	5.13014	1.81072	0	19.6154	0	0
																														0.195122	13.96	2.27	0	5.09164	1.90505	0	19.3077	0	0
																														0.196341	13.8333	2.35	0	4.98213	1.94253	0	18.9231	0	0
																														0.197561	13.62	2.40667	0	4.88622	1.9666	0	18.5385	0	0
																														0.19878	13.4533	2.52667	0	4.81995	1.9906	0	18.1538	0	0
																														0.2	13.32	2.64667	0	4.84726	2.05651	0	17.7692	0	0
																														0.20122	13.1367	2.76333	0	4.81268	2.13601	0	17.3846	0	0
																														0.202439	12.9267	2.83	0	4.74373	2.16257	0	16.9231	0	0
																														0.203659	12.7333	2.89667	0	4.72121	2.202	0	16.5385	0	0
																														0.204878	12.5767	3.00333	0	4.62841	2.25839	0	16.1538	0	0
																														0.206098	12.4067	3.11667	0	4.57139	2.28483	0	15.6923	0	0
																														0.207317	12.1867	3.2	0	4.51884	2.32911	0	15.2308	0	0
																														0.208537	11.98	3.30667	0	4.4818	2.37306	0	14.6923	0	0
																														0.209756	11.7367	3.38667	0	4.45948	2.36696	0	14.3077	0	0
																														0.210976	11.5767	3.46667	0	4.37584	2.44037	0	13.9231	0	0
																														0.212195	11.4667	3.54667	0	4.37103	2.47958	0	13.6154	0	0
																														0.213415	11.27	3.65333	0	4.32196	2.51281	0	13.3077	0.0769231	0
																														0.214634	11.1067	3.8	0	4.22233	2.54196	0	13.0769	0.153846	0
																														0.215854	10.9633	3.87667	0	4.15204	2.54487	0	12.8462	0.230769	0
																														0.217073	10.8533	4.01667	0	4.17411	2.56873	0	12.5385	0.307692	0
																														0.218293	10.73	4.13667	0	4.12883	2.58979	0	12.2308	0.384615	0
																														0.219512	10.5067	4.25333	0	4.05851	2.57512	0	12	0.461538	0
																														0.220732	10.35	4.36333	0	3.99508	2.63333	0	11.8462	0.538462	0
																														0.221951	10.1267	4.49333	0	3.95847	2.70203	0	11.7692	0.615385	0
																														0.223171	9.99333	4.65	0	3.83436	2.72377	0	11.6923	0.692308	0
																														0.22439	9.87333	4.75333	0	3.80072	2.78057	0	11.5385	0.769231	0
																														0.22561	9.69333	4.82333	0.00333333	3.7736	2.78171	0.057735	11.2308	0.846154	0
																														0.226829	9.52	4.94333	0.00333333	3.7581	2.76144	0.057735	10.8462	0.923077	0
																														0.228049	9.38333	5.03333	0.00333333	3.72056	2.74055	0.057735	10.5385	1	0
																														0.229268	9.21667	5.13333	0.00666667	3.69711	2.79911	0.081513	10.2308	1	0
																														0.230488	9.05	5.29	0.01	3.68321	2.81644	0.099665	9.84615	1	0
																														0.231707	8.88333	5.43333	0.01	3.62678	2.84474	0.099665	9.53846	1	0
																														0.232927	8.73	5.49667	0.01	3.61488	2.85139	0.099665	9.30769	1	0
																														0.234146	8.57	5.60333	0.01	3.5872	2.86123	0.099665	9.15385	1	0
																														0.235366	8.47	5.64667	0.0133333	3.54839	2.8803	0.141027	9	1.07692	0
																														0.236585	8.34333	5.75667	0.0133333	3.49181	2.98112	0.141027	8.84615	1.15385	0
																														0.237805	8.25667	5.86333	0.0133333	3.50023	3.00913	0.141027	8.69231	1.23077	0
																														0.239024	8.09333	5.92667	0.0166667	3.44347	3.01523	0.152094	8.46154	1.30769	0
																														0.240244	7.97333	6.06	0.0166667	3.35512	3.01885	0.152094	8.38462	1.46154	0
																														0.241463	7.92	6.20667	0.0166667	3.37712	3.06408	0.152094	8.38462	1.69231	0
																														0.242683	7.78	6.23333	0.0166667	3.32794	3.09475	0.152094	8.46154	1.92308	0
																														0.243902	7.7	6.29333	0.01	3.30653	3.15814	0.128927	8.46154	2.15385	0
																														0.245122	7.60333	6.44	0.0133333	3.28257	3.18227	0.141027	8.46154	2.38462	0
																														0.246341	7.46	6.50667	0.02	3.27069	3.22873	0.162341	8.46154	2.61538	0
																														0.247561	7.32333	6.60667	0.02	3.227	3.26816	0.162341	8.38462	2.84615	0
																														0.24878	7.2	6.77667	0.02	3.16967	3.3252	0.162341	8.30769	3.07692	0
																														0.25	7.14333	6.86667	0.0233333	3.1319	3.34157	0.171913	8.23077	3.30769	0
																														0.25122	6.99667	6.96	0.0233333	3.08681	3.40446	0.171913	8.15385	3.46154	0
																														0.252439	6.88	7.10333	0.0233333	3.04574	3.46883	0.151212	8.07692	3.61538	0
																														0.253659	6.72333	7.21667	0.0233333	3.00392	3.45585	0.151212	8	3.76923	0
																														0.254878	6.59667	7.26333	0.0233333	2.99621	3.46806	0.151212	8	4	0
																														0.256098	6.51	7.33667	0.03	2.94258	3.5068	0.170872	8	4.15385	0
																														0.257317	6.40333	7.45667	0.0333333	2.95462	3.53503	0.179805	8	4.30769	0
																														0.258537	6.27333	7.51333	0.0366667	2.89827	3.54378	0.205254	8	4.46154	0
																														0.259756	6.17333	7.57333	0.0466667	2.84669	3.53832	0.240864	8	4.61538	0
																														0.260976	6.1	7.67	0.0533333	2.83846	3.58011	0.253053	8	4.84615	0
																														0.262195	6	7.69	0.0533333	2.7735	3.63105	0.253053	8.07692	5.07692	0
																														0.263415	5.93333	7.75	0.0533333	2.74968	3.64488	0.239472	8.15385	5.30769	0
																														0.264634	5.82667	7.78333	0.0666667	2.71684	3.67988	0.262905	8.30769	5.53846	0
																														0.265854	5.73	7.89	0.0666667	2.69095	3.76721	0.262905	8.46154	5.76923	0
																														0.267073	5.59333	7.98333	0.07	2.6403	3.82778	0.280527	8.61538	6	0
																														0.268293	5.49	8.09667	0.0766667	2.60368	3.81434	0.290523	8.69231	6.23077	0
																														0.269512	5.38667	8.14667	0.0833333	2.56497	3.81493	0.321559	8.76923	6.46154	0
																														0.270732	5.29	8.10667	0.0866667	2.52597	3.81538	0.335954	8.84615	6.61538	0
																														0.271951	5.18667	8.19	0.0966667	2.50187	3.82658	0.347935	8.92308	6.76923	0
																														0.273171	5.07667	8.27	0.103333	2.39512	3.88941	0.364828	9	6.84615	0
																														0.27439	4.98333	8.40333	0.106667	2.35688	3.96312	0.377399	9.07692	6.92308	0
																														0.27561	4.87333	8.49	0.11	2.31989	4.03039	0.380855	9.15385	6.92308	0
																														0.276829	4.77333	8.57	0.12	2.28313	4.08011	0.390866	9.23077	6.84615	0
																														0.278049	4.68667	8.61667	0.123333	2.2417	4.11414	0.402487	9.15385	6.76923	0
																														0.279268	4.57	8.62333	0.133333	2.18962	4.16324	0.419694	9.07692	6.76923	0
																														0.280488	4.44	8.71333	0.13	2.12323	4.30344	0.400376	8.92308	6.76923	0
																														0.281707	4.37667	8.79667	0.126667	2.13776	4.37483	0.397259	8.76923	6.76923	0
																														0.282927	4.28333	8.85667	0.123333	2.17996	4.46571	0.39409	8.69231	6.76923	0
																														0.284146	4.21667	8.95333	0.14	2.18609	4.53207	0.433235	8.61538	6.76923	0
																														0.285366	4.16	9.05	0.146667	2.2024	4.59542	0.438707	8.46154	6.84615	0
																														0.286585	4.06333	9.05333	0.16	2.20958	4.61753	0.463807	8.30769	6.92308	0
																														0.287805	3.98667	9.10333	0.166667	2.19908	4.6603	0.503056	8.15385	7	0
																														0.289024	3.90667	9.1	0.166667	2.16647	4.70927	0.503056	8	7.07692	0
																														0.290244	3.86	9.11667	0.163333	2.16549	4.73827	0.494101	7.69231	7.15385	0
																														0.291463	3.76667	9.16	0.173333	2.09608	4.71826	0.513974	7.38462	7.46154	0
																														0.292683	3.72333	9.22	0.18	2.08196	4.76171	0.518165	7.07692	7.84615	0
																														0.293902	3.64	9.29667	0.19	2.06185	4.68635	0.536837	6.84615	8.23077	0
																														0.295122	3.55667	9.35	0.2	2.05121	4.71256	0.542507	6.61538	8.46154	0
																														0.296341	3.46333	9.41	0.22	2.04187	4.74943	0.582579	6.30769	8.76923	0
																														0.297561	3.37667	9.42333	0.226667	2.01702	4.82303	0.591429	6	9.07692	0
																														0.29878	3.30333	9.48667	0.243333	2.01283	4.90612	0.615401	5.61538	9.46154	0
																														0.3	3.20667	9.42667	0.26	1.97237	4.9294	0.643257	5.30769	9.84615	0
																														0.30122	3.14333	9.49333	0.273333	1.96358	4.96509	0.678348	5.07692	10.2308	0
																														0.302439	3.06333	9.55	0.3	1.94386	4.97695	0.715336	4.84615	10.8462	0
																														0.303659	3.01333	9.58333	0.303333	1.93191	5.03198	0.716263	4.61538	11.4615	0
																														0.304878	2.94333	9.65333	0.3	1.90409	5.1343	0.666945	4.30769	12.0769	0
																														0.306098	2.88667	9.66333	0.34	1.88299	5.12094	0.697151	4.15385	12.7692	0
																														0.307317	2.81333	9.69667	0.35	1.84114	5.11127	0.69458	4	13.3846	0
																														0.308537	2.75333	9.67	0.363333	1.77473	5.14158	0.720917	3.84615	13.9231	0
																														0.309756	2.70667	9.67333	0.37	1.7657	5.16289	0.693809	3.69231	14.4615	0
																														0.310976	2.64333	9.66333	0.37	1.71637	5.08621	0.708123	3.53846	15.2308	0
																														0.312195	2.58	9.63	0.373333	1.70095	5.04758	0.718105	3.46154	15.9231	0
																														0.313415	2.51	9.61	0.37	1.69296	5.07844	0.717507	3.38462	16.6923	0
																														0.314634	2.47	9.62667	0.383333	1.67684	5.12655	0.729036	3.30769	17.3846	0
																														0.315854	2.43333	9.64333	0.42	1.67179	5.12416	0.773906	3.23077	18.0769	0
																														0.317073	2.41333	9.60333	0.44	1.64057	5.14271	0.784294	3.15385	18.6923	0
																														0.318293	2.36333	9.59667	0.446667	1.6269	5.21581	0.780504	3.07692	19.0769	0
																														0.319512	2.32	9.60333	0.453333	1.63499	5.20348	0.759217	3	19.4615	0
																														0.320732	2.27	9.58333	0.483333	1.61632	5.23652	0.794876	3	19.6923	0
																														0.321951	2.24	9.50333	0.483333	1.60967	5.16775	0.8074	3	19.7692	0
																														0.323171	2.17	9.53333	0.49	1.60093	5.19926	0.811642	3	19.7692	0
																														0.32439	2.12	9.47667	0.496667	1.57709	5.15604	0.819896	3	19.7692	0
																														0.32561	2.08667	9.39	0.513333	1.56011	5.10537	0.807462	3	19.7692	0
																														0.326829	2.04	9.43	0.536667	1.51196	5.06794	0.84718	3	19.6154	0
																														0.328049	1.98	9.49667	0.556667	1.48107	5.08687	0.850018	3	19.4615	0
																														0.329268	1.93	9.42	0.59	1.48294	5.01072	0.893249	3	19.3077	0
																														0.330488	1.88333	9.35	0.633333	1.45492	5.00643	0.960189	3	19.2308	0
																														0.331707	1.84	9.28333	0.646667	1.44962	5.02266	0.96865	2.92308	19.0769	0
																														0.332927	1.79	9.19667	0.676667	1.42572	5.02282	0.977398	2.84615	18.9231	0
																														0.334146	1.76333	9.18667	0.71	1.43324	5.06993	1.01126	2.76923	18.7692	0
																														0.335366	1.71667	9.08667	0.74	1.40581	5.00226	1.01777	2.69231	18.6154	0
																														0.336585	1.67667	9.05333	0.773333	1.37541	4.98866	1.06414	2.61538	18.6154	0
																														0.337805	1.64333	8.94	0.796667	1.37444	5.02799	1.11331	2.53846	18.7692	0
																														0.339024	1.60333	8.85333	0.816667	1.35848	5.01154	1.13461	2.46154	18.9231	0
																														0.340244	1.56667	8.78667	0.85	1.33598	4.99577	1.13952	2.38462	19.0769	0
																														0.341463	1.51667	8.77	0.846667	1.33002	5.04134	1.12578	2.30769	19.0769	0
																														0.342683	1.48	8.77	0.88	1.3375	5.06253	1.15327	2.23077	19.0769	0
																														0.343902	1.44667	8.64667	0.91	1.31641	4.97773	1.19443	2.15385	19.0769	0
																														0.345122	1.40667	8.57333	0.956667	1.30138	4.97128	1.21644	2.07692	18.9231	0
																														0.346341	1.34333	8.61667	0.996667	1.26918	5.09735	1.25509	1.92308	18.7692	0
																														0.347561	1.33333	8.50333	1.00333	1.27841	5.12551	1.25242	1.84615	18.7692	0
																														0.34878	1.31667	8.48667	1.04	1.2603	5.16838	1.30027	1.76923	18.8462	0
																														0.35	1.28	8.43667	1.05	1.25173	5.157	1.29606	1.69231	18.9231	0
																														0.35122	1.23667	8.35333	1.06	1.21886	5.10772	1.29434	1.53846	19	0
																														0.352439	1.20333	8.28	1.09333	1.19726	5.0913	1.34809	1.38462	19.0769	0
																														0.353659	1.17333	8.18667	1.13667	1.18658	4.98142	1.39444	1.23077	19.0769	0
																														0.354878	1.14333	8.11667	1.17333	1.17504	4.97852	1.39395	1.07692	18.8462	0
																														0.356098	1.12667	8.07667	1.19	1.15256	4.93748	1.42384	0.923077	18.6923	0
																														0.357317	1.07333	8.06333	1.24	1.11299	5.03227	1.43851	0.769231	18.6923	0
																														0.358537	1.04667	7.92333	1.28333	1.1323	4.95304	1.4845	0.615385	18.6154	0
																														0.359756	1.03667	7.89333	1.31667	1.13709	4.94538	1.53108	0.461538	18.6154	0
																														0.360976	0.996667	7.82667	1.35333	1.15518	4.97317	1.57164	0.307692	18.6923	0
																														0.362195	0.97	7.79667	1.40667	1.14315	5.02189	1.61347	0.230769	18.6923	0
																														0.363415	0.936667	7.72333	1.44	1.12109	5.03168	1.62949	0.153846	18.6154	0
																														0.364634	0.916667	7.62	1.45	1.10777	4.9278	1.6071	0.0769231	18.4615	0
																														0.365854	0.893333	7.55	1.47333	1.10424	4.88676	1.62009	0	18.3077	0
																														0.367073	0.876667	7.54333	1.48333	1.08876	4.95142	1.60154	0	18.1538	0
																														0.368293	0.85	7.47	1.53667	1.07612	4.9407	1.63224	0	17.9231	0
																														0.369512	0.83	7.33667	1.57667	1.07313	4.91636	1.65123	0	17.6923	0
																														0.370732	0.803333	7.26333	1.6	1.03355	4.912	1.67412	0	17.6923	0
																														0.371951	0.796667	7.15667	1.65333	1.02575	4.89544	1.71746	0	17.6154	0
																														0.373171	0.773333	7.06333	1.69667	0.992592	4.81976	1.80985	0	17.5385	0
																														0.37439	0.74	6.98	1.7	0.97754	4.78846	1.80208	0	17.5385	0
																														0.37561	0.726667	6.92667	1.72	0.963527	4.73667	1.77542	0	17.3846	0
																														0.376829	0.716667	6.86667	1.73	0.94128	4.7396	1.8022	0	17.2308	0
																														0.378049	0.706667	6.73667	1.75667	0.929247	4.726	1.83904	0	17.0769	0
																														0.379268	0.69	6.63667	1.82	0.921991	4.72005	1.85447	0	16.9231	0
																														0.380488	0.67	6.53333	1.91667	0.903967	4.6101	1.93448	0	16.6923	0
																														0.381707	0.666667	6.42	1.94333	0.90828	4.57603	1.90233	0	16.4615	0
																														0.382927	0.66	6.34667	1.98	0.913152	4.56537	1.9162	0	16.1538	0
																														0.384146	0.643333	6.26	2.04333	0.901201	4.49218	1.96834	0	15.9231	0
																														0.385366	0.636667	6.19333	2.08667	0.902239	4.49406	1.97962	0	15.6923	0.0769231
																														0.386585	0.623333	6.12333	2.14333	0.892999	4.3984	2.06	0	15.4615	0.153846
																														0.387805	0.62	6.01333	2.17333	0.889703	4.37229	2.1035	0	15.2308	0.230769
																														0.389024	0.603333	5.95667	2.23667	0.869007	4.33483	2.1886	0	14.9231	0.307692
																														0.390244	0.586667	5.91	2.24	0.855333	4.29613	2.2027	0	14.6154	0.384615
																														0.391463	0.576667	5.85667	2.23333	0.85629	4.26655	2.17439	0	14.3846	0.461538
																														0.392683	0.57	5.75	2.23333	0.852951	4.24904	2.16823	0	14	0.538462
																														0.393902	0.56	5.66667	2.32333	0.84188	4.22315	2.18205	0	13.6154	0.615385
																														0.395122	0.556667	5.58667	2.38	0.838131	4.10756	2.22684	0	13.0769	0.692308
																														0.396341	0.55	5.50667	2.45	0.830542	4.00876	2.27701	0	12.6154	0.769231
																														0.397561	0.543333	5.44667	2.48	0.818753	4.01092	2.28627	0	12.0769	0.846154
																														0.39878	0.523333	5.36	2.50667	0.807235	3.97615	2.30238	0	11.5385	0.923077
																														0.4	0.503333	5.27	2.56333	0.773725	3.94152	2.39551	0	11.0769	1
																														0.40122	0.496667	5.18333	2.60667	0.765031	3.84956	2.40928	0	10.7692	1
																														0.402439	0.483333	5.18667	2.64	0.760471	3.79647	2.4034	0	10.4615	1
																														0.403659	0.453333	5.14333	2.65333	0.754799	3.80672	2.37317	0	10.2308	1
																														0.404878	0.453333	5.03	2.74	0.763609	3.77402	2.39545	0	10.0769	1
																														0.406098	0.433333	4.99	2.74333	0.753291	3.73583	2.43253	0	9.92308	1
																														0.407317	0.413333	4.88	2.80667	0.742288	3.70559	2.47853	0	9.69231	1
																														0.408537	0.4	4.82667	2.87	0.71767	3.67991	2.57589	0	9.61538	1
																														0.409756	0.39	4.80333	2.89	0.711515	3.63989	2.57553	0	9.46154	1
																														0.410976	0.39	4.73333	2.93667	0.7162	3.56341	2.67141	0	9.46154	1.15385
																														0.412195	0.393333	4.69	3.02333	0.716706	3.51688	2.71798	0	9.46154	1.30769
																														0.413415	0.373333	4.67	3.03333	0.713432	3.52266	2.71849	0	9.46154	1.53846
																														0.414634	0.366667	4.6	3.05333	0.707501	3.45153	2.74267	0	9.53846	1.76923
																														0.415854	0.363333	4.53667	3.10667	0.692523	3.41284	2.78589	0	9.53846	2
																														0.417073	0.363333	4.46333	3.14667	0.687676	3.30025	2.73681	0	9.38462	2.23077
																														0.418293	0.353333	4.42	3.16667	0.685606	3.3096	2.7381	0	9.23077	2.46154
																														0.419512	0.35	4.35667	3.20667	0.684882	3.239	2.76092	0	9	2.69231
																														0.420732	0.336667	4.28667	3.27	0.671933	3.1651	2.78981	0	8.84615	2.92308
																														0.421951	0.333333	4.26667	3.24667	0.65599	3.16369	2.83182	0	8.69231	3.15385
																														0.423171	0.32	4.21333	3.26333	0.642112	3.02738	2.81551	0	8.61538	3.38462
																														0.42439	0.303333	4.13	3.24	0.626603	2.9226	2.84771	0	8.38462	3.61538
																														0.42561	0.29	4.07	3.28	0.611402	2.9063	2.91489	0	8.23077	3.84615
																														0.426829	0.28	3.99667	3.32	0.596758	2.84552	2.9654	0	8.07692	4
																														0.428049	0.266667	3.9	3.35	0.585975	2.79452	3.00292	0	7.92308	4.23077
																														0.429268	0.263333	3.81667	3.38	0.578883	2.79687	3.08881	0	7.84615	4.38462
																														0.430488	0.256667	3.68667	3.39667	0.570269	2.73742	3.06332	0	7.76923	4.53846
																														0.431707	0.246667	3.67	3.45333	0.541726	2.67925	3.11451	0	7.69231	4.76923
																														0.432927	0.243333	3.59667	3.42667	0.546306	2.62111	3.11936	0	7.53846	5
																														0.434146	0.236667	3.56333	3.45333	0.543113	2.61063	3.21698	0	7.38462	5.23077
																														0.435366	0.236667	3.49667	3.48	0.543113	2.58436	3.26063	0	7.23077	5.46154
																														0.436585	0.223333	3.45333	3.47667	0.53015	2.51706	3.32158	0	7	5.69231
																														0.437805	0.22	3.39667	3.48667	0.528391	2.53655	3.3357	0	6.76923	6
																														0.439024	0.216667	3.33	3.49667	0.520216	2.4957	3.39634	0	6.53846	6.30769
																														0.440244	0.21	3.26667	3.51333	0.51	2.439	3.31256	0	6.46154	6.69231
																														0.441463	0.21	3.19667	3.50667	0.496712	2.44635	3.35771	0	6.38462	7.23077
																														0.442683	0.2	3.11	3.52	0.490716	2.41745	3.35167	0	6.30769	7.69231
																														0.443902	0.2	3.06	3.52333	0.490716	2.32977	3.33163	0	6.23077	8.07692
																														0.445122	0.19	2.94333	3.54	0.48444	2.28272	3.3961	0	6.07692	8.30769
																														0.446341	0.183333	2.86667	3.57333	0.480094	2.25963	3.42399	0	5.92308	8.53846
																														0.447561	0.18	2.84667	3.59	0.477872	2.24349	3.41675	0	5.76923	8.69231
																														0.44878	0.183333	2.80333	3.61667	0.480094	2.26903	3.42864	0	5.69231	8.84615
																														0.45	0.176667	2.77333	3.60667	0.46853	2.25809	3.43287	0	5.61538	9
																														0.45122	0.173333	2.73333	3.63333	0.458975	2.23432	3.48128	0	5.53846	9.15385
																														0.452439	0.17	2.68	3.60667	0.456576	2.20161	3.50994	0	5.46154	9.23077
																														0.453659	0.16	2.62	3.64	0.434006	2.17209	3.57299	0	5.38462	9.23077
																														0.454878	0.16	2.58667	3.59	0.434006	2.138	3.50946	0	5.30769	9.23077
																														0.456098	0.15	2.53333	3.62	0.40171	2.12066	3.58867	0	5.15385	9.15385
																														0.457317	0.156667	2.5	3.58333	0.415569	2.1288	3.58038	0	5	8.92308
																														0.458537	0.15	2.44	3.59667	0.409951	2.07059	3.64669	0	4.84615	8.69231
																														0.459756	0.15	2.42667	3.58667	0.409951	2.04251	3.635	0	4.61538	8.46154
																														0.460976	0.146667	2.36667	3.61333	0.415207	2.00139	3.60191	0	4.46154	8.30769
																														0.462195	0.14	2.32333	3.61	0.401169	1.9523	3.51745	0	4.38462	8.15385
																														0.463415	0.133333	2.28	3.67667	0.386506	1.95474	3.57698	0	4.30769	7.84615
																														0.464634	0.133333	2.23667	3.62333	0.386506	1.96303	3.55766	0	4.23077	7.53846
																														0.465854	0.126667	2.19667	3.59333	0.380049	1.93143	3.46525	0	4.15385	7.23077
																														0.467073	0.12	2.11333	3.66	0.364293	1.88476	3.61774	0	4.07692	7
																														0.468293	0.116667	2.08667	3.65	0.360772	1.88085	3.5782	0	4	6.84615
																														0.469512	0.113333	2.03	3.64	0.357185	1.8404	3.59167	0	4	6.69231
																														0.470732	0.11	1.98667	3.60667	0.35353	1.87747	3.56665	0	4	6.46154
																														0.471951	0.106667	1.95	3.62667	0.349805	1.86523	3.5763	0	4.07692	6.23077
																														0.473171	0.103333	1.90333	3.61667	0.346008	1.83809	3.56165	0	4.07692	6.15385
																														0.47439	0.0966667	1.85333	3.57	0.328148	1.81369	3.53366	0	4.07692	6.07692
																														0.47561	0.0933333	1.83	3.59333	0.323994	1.81809	3.54823	0	4.15385	6
																														0.476829	0.0933333	1.78667	3.55333	0.323994	1.78656	3.49493	0	4.23077	6
																														0.478049	0.09	1.70667	3.53	0.319751	1.71184	3.47987	0	4.23077	6
																														0.479268	0.0866667	1.67	3.56667	0.315416	1.68242	3.44846	0	4.15385	6.15385
																														0.480488	0.0833333	1.60333	3.58333	0.310984	1.58568	3.39531	0	4.23077	6.30769
																														0.481707	0.08	1.57667	3.60333	0.306452	1.58509	3.4193	0	4.30769	6.53846
																														0.482927	0.08	1.54	3.61333	0.306452	1.61154	3.40231	0	4.38462	6.76923
																														0.484146	0.0766667	1.48333	3.64	0.278773	1.60154	3.47909	0	4.46154	6.84615
																														0.485366	0.0766667	1.44333	3.64333	0.278773	1.60896	3.48856	0	4.38462	6.92308
																														0.486585	0.0766667	1.41667	3.61	0.278773	1.58475	3.42691	0	4.30769	7.07692
																														0.487805	0.0733333	1.39333	3.57	0.273627	1.56422	3.45904	0	4.23077	7.23077
																														0.489024	0.0733333	1.34333	3.58667	0.273627	1.54923	3.46736	0	4.23077	7.23077
																														0.490244	0.0733333	1.30667	3.57333	0.273627	1.54074	3.5108	0	4.23077	7.23077
																														0.491463	0.07	1.27667	3.56667	0.268341	1.51915	3.50998	0	4.23077	7.30769
																														0.492683	0.0666667	1.28333	3.49	0.262905	1.52232	3.45877	0	4.23077	7.38462
																														0.493902	0.0666667	1.27667	3.42667	0.262905	1.53012	3.41029	0	4.23077	7.46154
																														0.495122	0.0633333	1.25667	3.41667	0.257312	1.49831	3.41594	0	4.30769	7.61538
																														0.496341	0.0633333	1.21667	3.41667	0.257312	1.50241	3.451	0	4.15385	7.53846
																														0.497561	0.0633333	1.17333	3.41	0.257312	1.50915	3.48267	0	4	7.38462
																														0.49878	0.0633333	1.13667	3.42667	0.257312	1.476	3.5421	0	3.84615	7
																														0.5	0.06	1.12333	3.39667	0.25155	1.48846	3.47942	0	3.69231	6.76923
																														0.50122	0.0566667	1.1	3.39	0.245608	1.4596	3.46573	0	3.61538	6.53846
																														0.502439	0.0533333	1.04333	3.35667	0.239472	1.40286	3.38541	0	3.53846	6.30769
																														0.503659	0.0533333	1.00333	3.34333	0.239472	1.37463	3.33304	0	3.46154	6.07692
																														0.504878	0.0533333	0.986667	3.27	0.239472	1.33633	3.28833	0	3.38462	5.92308
																														0.506098	0.0533333	0.963333	3.21333	0.239472	1.31698	3.27979	0	3.30769	5.69231
																														0.507317	0.05	0.93	3.17	0.218309	1.28736	3.2583	0	3.23077	5.38462
																														0.508537	0.0466667	0.916667	3.08333	0.211276	1.28916	3.16382	0	3.15385	5.07692
																														0.509756	0.0466667	0.903333	3.09	0.211276	1.27518	3.19205	0	3	4.76923
																														0.510976	0.0466667	0.896667	3.04667	0.211276	1.24007	3.19978	0	2.84615	4.38462
																														0.512195	0.0466667	0.876667	2.99667	0.211276	1.249	3.14265	0	2.76923	4.23077
																														0.513415	0.0466667	0.846667	2.99	0.211276	1.22535	3.1575	0	2.61538	4.07692
																														0.514634	0.0466667	0.796667	2.95333	0.211276	1.18321	3.0213	0	2.46154	4.07692
																														0.515854	0.0433333	0.763333	2.89667	0.203947	1.1365	2.98143	0	2.30769	4.15385
																														0.517073	0.0433333	0.72	2.86	0.203947	1.08883	2.95004	0	2.15385	4.23077
																														0.518293	0.04	0.683333	2.81	0.196287	1.02627	2.89976	0	2	4.30769
																														0.519512	0.04	0.636667	2.75	0.196287	0.98381	2.80363	0	1.84615	4.38462
																														0.520732	0.04	0.626667	2.73667	0.196287	0.985152	2.76396	0	1.69231	4.38462
																														0.521951	0.04	0.59	2.72	0.196287	0.96869	2.75443	0	1.53846	4.53846
																														0.523171	0.0366667	0.576667	2.68667	0.188256	0.938291	2.7178	0	1.38462	4.69231
																														0.52439	0.0333333	0.55	2.63667	0.179805	0.918502	2.67617	0	1.23077	4.84615
																														0.52561	0.03	0.536667	2.61667	0.170872	0.904461	2.67712	0	1.15385	5
																														0.526829	0.0266667	0.536667	2.58667	0.161376	0.915487	2.63546	0	1.07692	5.15385
																														0.528049	0.0266667	0.496667	2.56333	0.161376	0.878956	2.64499	0	1	5.30769
																														0.529268	0.0233333	0.49	2.55	0.151212	0.859669	2.61987	0	0.923077	5.46154
																														0.530488	0.02	0.476667	2.53333	0.140234	0.835733	2.61118	0	0.846154	5.61538
																														0.531707	0.02	0.476667	2.46	0.140234	0.827691	2.53043	0	0.769231	5.61538
																														0.532927	0.02	0.456667	2.38667	0.140234	0.822828	2.44617	0	0.692308	5.61538
																														0.534146	0.02	0.45	2.35	0.140234	0.806018	2.41667	0	0.615385	5.53846
																														0.535366	0.02	0.446667	2.30667	0.140234	0.801643	2.43428	0	0.538462	5.38462
																														0.536585	0.0166667	0.43	2.28667	0.128233	0.779181	2.42847	0	0.461538	5.23077
																														0.537805	0.0166667	0.423333	2.25333	0.128233	0.765556	2.38778	0	0.384615	5
																														0.539024	0.0166667	0.42	2.21	0.128233	0.751987	2.26635	0	0.307692	4.76923
																														0.540244	0.0166667	0.406667	2.20333	0.128233	0.7324	2.22677	0	0.230769	4.53846
																														0.541463	0.0166667	0.386667	2.18	0.128233	0.71099	2.23104	0	0.153846	4.23077
																														0.542683	0.0133333	0.373333	2.14	0.114889	0.699227	2.20225	0	0.0769231	3.92308
																														0.543902	0.0133333	0.36	2.1	0.114889	0.682117	2.18156	0	0	3.61538
																														0.545122	0.0133333	0.34	2.03	0.114889	0.647403	2.13799	0	0	3.30769
																														0.546341	0.0133333	0.323333	2.00333	0.114889	0.632552	2.1382	0	0	3
																														0.547561	0.01	0.313333	2.01667	0.099665	0.62433	2.13344	0	0	2.76923
																														0.54878	0.01	0.296667	1.99333	0.099665	0.650692	2.128	0	0	2.53846
																														0.55	0.01	0.29	1.96333	0.099665	0.648564	2.10795	0	0	2.38462
																														0.55122	0.01	0.276667	1.91667	0.099665	0.633609	2.05682	0	0	2.38462
																														0.552439	0.01	0.273333	1.86	0.099665	0.63242	1.94929	0	0	2.38462
																														0.553659	0.01	0.273333	1.81667	0.099665	0.63242	1.9362	0	0	2.38462
																														0.554878	0.01	0.266667	1.78333	0.099665	0.624652	1.93966	0	0	2.38462
																														0.556098	0.00666667	0.26	1.73667	0.081513	0.594625	1.8777	0	0	2.38462
																														0.557317	0.00666667	0.246667	1.66333	0.081513	0.571762	1.82421	0	0	2.46154
																														0.558537	0.00666667	0.243333	1.63667	0.081513	0.546306	1.8319	0	0	2.53846
																														0.559756	0.00666667	0.23	1.60333	0.081513	0.527282	1.82128	0	0	2.61538
																														0.560976	0.00666667	0.226667	1.58333	0.081513	0.525556	1.82414	0	0	2.61538
																														0.562195	0.00666667	0.216667	1.55667	0.081513	0.513746	1.81598	0	0	2.61538
																														0.563415	0.00333333	0.213333	1.56	0.057735	0.505312	1.79736	0	0	2.61538
																														0.564634	0.00333333	0.21	1.56667	0.057735	0.5034	1.83579	0	0	2.61538
																														0.565854	0.00333333	0.213333	1.55	0.057735	0.505312	1.80509	0	0	2.61538
																														0.567073	0.00333333	0.2	1.51	0.057735	0.490716	1.80946	0	0	2.53846
																														0.568293	0.00333333	0.186667	1.48667	0.057735	0.438707	1.78337	0	0	2.46154
																														0.569512	0.00333333	0.183333	1.44333	0.057735	0.436299	1.78627	0	0	2.38462
																														0.570732	0.00333333	0.163333	1.43667	0.057735	0.421006	1.80096	0	0	2.30769
																														0.571951	0	0.156667	1.39	0	0.415569	1.75542	0	0	2.23077
																														0.573171	0	0.156667	1.37667	0	0.415569	1.74306	0	0	2.15385
																														0.57439	0	0.15	1.35333	0	0.41803	1.73354	0	0	2.07692
																														0.57561	0	0.143333	1.32333	0	0.412338	1.70935	0	0	2
																														0.576829	0	0.136667	1.33333	0	0.398142	1.69464	0	0	2
																														0.578049	0.00333333	0.13	1.29333	0.057735	0.374478	1.63796	0	0	2
																														0.579268	0.00333333	0.123333	1.28667	0.057735	0.367749	1.6371	0	0	2
																														0.580488	0	0.116667	1.22	0	0.351379	1.579	0	0	2
																														0.581707	0	0.116667	1.19333	0	0.351379	1.54615	0	0	2
																														0.582927	0	0.113333	1.15	0	0.347695	1.49049	0	0	2
																														0.584146	0	0.11	1.13667	0	0.343939	1.48504	0	0	1.92308
																														0.585366	0	0.11	1.10667	0	0.343939	1.48187	0	0	1.84615
																														0.586585	0	0.106667	1.05667	0	0.340109	1.46079	0	0	1.76923
																														0.587805	0	0.103333	1.03	0	0.336203	1.44779	0	0	1.69231
																														0.589024	0	0.11	1.00333	0	0.343939	1.36732	0	0	1.61538
																														0.590244	0	0.11	0.98	0	0.35353	1.32872	0	0	1.53846
																														0.591463	0	0.1	0.943333	0	0.332217	1.26971	0	0	1.46154
																														0.592683	0	0.0933333	0.926667	0	0.323994	1.25959	0	0	1.38462
																														0.593902	0	0.0933333	0.896667	0	0.323994	1.21831	0	0	1.30769
																														0.595122	0	0.08	0.853333	0	0.295337	1.17889	0	0	1.23077
																														0.596341	0	0.07	0.8	0	0.280527	1.11241	0	0	1.15385
																														0.597561	0	0.0666667	0.8	0	0.275333	1.12437	0	0	1.07692
																														0.59878	0	0.0633333	0.75	0	0.269997	1.07922	0	0	1
																														0.6	0	0.0533333	0.723333	0	0.239472	1.07578	0	0	1
																														0.60122	0	0.05	0.69	0	0.233126	1.05401	0	0	1
																														0.602439	0	0.0433333	0.673333	0	0.219734	1.04095	0	0	1
																														0.603659	0	0.0433333	0.653333	0	0.219734	1.00824	0	0	1
																														0.604878	0	0.0433333	0.616667	0	0.219734	0.958882	0	0	1
																														0.606098	0	0.0433333	0.586667	0	0.219734	0.958585	0	0	1
																														0.607317	0	0.0466667	0.563333	0	0.226554	0.949911	0	0	1
																														0.608537	0	0.0333333	0.55	0	0.197532	0.929361	0	0	0.923077
																														0.609756	0	0.0333333	0.546667	0	0.197532	0.943818	0	0	0.846154
																														0.610976	0	0.04	0.553333	0	0.22783	0.943463	0	0	0.769231
																														0.612195	0	0.04	0.553333	0	0.22783	0.929175	0	0	0.692308
																														0.613415	0	0.04	0.513333	0	0.212644	0.890204	0	0	0.615385
																														0.614634	0	0.04	0.496667	0	0.212644	0.875143	0	0	0.538462
																														0.615854	0	0.04	0.48	0	0.212644	0.847739	0	0	0.461538
																														0.617073	0	0.0366667	0.476667	0	0.205254	0.835733	0	0	0.384615
																														0.618293	0	0.0433333	0.473333	0	0.219734	0.823539	0	0	0.307692
																														0.619512	0	0.0433333	0.446667	0	0.219734	0.771886	0	0	0.230769
																														0.620732	0	0.0366667	0.413333	0	0.188256	0.755685	0	0	0.153846
																														0.621951	0	0.0233333	0.393333	0	0.151212	0.739671	0	0	0.0769231
																														0.623171	0	0.0266667	0.363333	0	0.161376	0.702115	0	0	0
																														0.62439	0	0.0233333	0.35	0	0.151212	0.689748	0	0	0
																														0.62561	0	0.0233333	0.34	0	0.151212	0.682608	0	0	0
																														0.626829	0	0.0233333	0.336667	0	0.151212	0.686703	0	0	0
																														0.628049	0	0.02	0.35	0	0.140234	0.69458	0	0	0
																														0.629268	0	0.0166667	0.343333	0	0.128233	0.697911	0	0	0
																														0.630488	0	0.0166667	0.33	0	0.128233	0.694773	0	0	0
																														0.631707	0	0.0166667	0.313333	0	0.128233	0.650564	0	0	0
																														0.632927	0	0.0133333	0.313333	0	0.114889	0.655684	0	0	0
																														0.634146	0	0.0166667	0.303333	0	0.128233	0.647601	0	0	0
																														0.635366	0	0.0166667	0.273333	0	0.128233	0.610901	0	0	0
																														0.636585	0	0.0166667	0.27	0	0.128233	0.604138	0	0	0
																														0.637805	0	0.0166667	0.253333	0	0.128233	0.58047	0	0	0
																														0.639024	0	0.02	0.23	0	0.140234	0.533588	0	0	0
																														0.640244	0	0.0166667	0.226667	0	0.128233	0.538133	0	0	0
																														0.641463	0	0.0166667	0.226667	0	0.128233	0.544313	0	0	0
																														0.642683	0	0.0166667	0.223333	0	0.128233	0.53015	0	0	0
																														0.643902	0	0.0133333	0.213333	0	0.114889	0.511888	0	0	0
																														0.645122	0	0.0133333	0.2	0	0.114889	0.504163	0	0	0
																														0.646341	0	0.01	0.19	0	0.099665	0.491295	0	0	0
																														0.647561	0	0.01	0.17	0	0.099665	0.470998	0	0	0
																														0.64878	0	0.01	0.163333	0	0.099665	0.46624	0	0	0
																														0.65	0	0.01	0.156667	0	0.099665	0.454029	0	0	0
																														0.65122	0	0.01	0.14	0	0.099665	0.425445	0	0	0
																														0.652439	0	0.01	0.14	0	0.099665	0.425445	0	0	0
																														0.653659	0	0.01	0.136667	0	0.099665	0.414602	0	0	0
																														0.654878	0	0.01	0.13	0	0.099665	0.391934	0	0	0
																														0.656098	0	0.00666667	0.123333	0	0.081513	0.38551	0	0	0
																														0.657317	0	0.00666667	0.12	0	0.081513	0.399331	0	0	0
																														0.658537	0	0.00666667	0.123333	0	0.081513	0.410712	0	0	0
																														0.659756	0	0.00333333	0.113333	0	0.057735	0.40128	0	0	0
																														0.660976	0	0.00333333	0.106667	0	0.057735	0.394726	0	0	0
																														0.662195	0	0.00333333	0.1	0	0.057735	0.370302	0	0	0
																														0.663415	0	0.00333333	0.103333	0	0.057735	0.373883	0	0	0
																														0.664634	0	0.00333333	0.0933333	0	0.057735	0.353609	0	0	0
																														0.665854	0	0.00333333	0.0833333	0	0.057735	0.341728	0	0	0
																														0.667073	0	0.00333333	0.0766667	0	0.057735	0.333406	0	0	0
																														0.668293	0	0.00333333	0.07	0	0.057735	0.314265	0	0	0
																														0.669512	0	0.00333333	0.07	0	0.057735	0.314265	0	0	0
																														0.670732	0	0.00333333	0.07	0	0.057735	0.314265	0	0	0
																														0.671951	0	0.00333333	0.07	0	0.057735	0.314265	0	0	0
																														0.673171	0	0.00333333	0.0666667	0	0.057735	0.298641	0	0	0
																														0.67439	0	0.00333333	0.0566667	0	0.057735	0.245608	0	0	0
																														0.67561	0	0.00333333	0.0533333	0	0.057735	0.225073	0	0	0
																														0.676829	0	0.00333333	0.0433333	0	0.057735	0.203947	0	0	0
																														0.678049	0	0.00333333	0.0433333	0	0.057735	0.203947	0	0	0
																														0.679268	0	0.00333333	0.04	0	0.057735	0.196287	0	0	0
																														0.680488	0	0.00333333	0.0333333	0	0.057735	0.179805	0	0	0
																														0.681707	0	0.00333333	0.0333333	0	0.057735	0.179805	0	0	0
																														0.682927	0	0.00333333	0.03	0	0.057735	0.170872	0	0	0
																														0.684146	0	0.00333333	0.0266667	0	0.057735	0.161376	0	0	0
																														0.685366	0	0.00333333	0.0266667	0	0.057735	0.161376	0	0	0
																														0.686585	0	0.00333333	0.0233333	0	0.057735	0.151212	0	0	0
																														0.687805	0	0.00333333	0.0266667	0	0.057735	0.161376	0	0	0
																														0.689024	0	0.00333333	0.0266667	0	0.057735	0.161376	0	0	0
																														0.690244	0	0.00333333	0.02	0	0.057735	0.140234	0	0	0
																														0.691463	0	0.00333333	0.0166667	0	0.057735	0.128233	0	0	0
																														0.692683	0	0.00333333	0.0166667	0	0.057735	0.128233	0	0	0
																														0.693902	0	0.00333333	0.0166667	0	0.057735	0.128233	0	0	0
																														0.695122	0	0.00333333	0.0166667	0	0.057735	0.128233	0	0	0
																														0.696341	0	0	0.0133333	0	0	0.114889	0	0	0
																														0.697561	0	0	0.01	0	0	0.099665	0	0	0
																														0.69878	0	0	0.01	0	0	0.099665	0	0	0
																														0.7	0	0	0.01	0	0	0.099665	0	0	0
[truncated: 64 more columns]
