# Supplementary material for: Hippocampal spatial representations exhibit a hyperbolic geometry that expands with experience
Source: Nat Neurosci. 2022 Dec 29;26(1):131–9. doi: 10.1038/s41593-022-01212-4 (PMC9829541; doi:10.1038/s41593-022-01212-4)
Supplement: Source Data Extended Data Fig. 4 — Statistical Source Data [file 41593_2022_1212_MOESM12_ESM.xlsx]

## Sheet: Extended Data Fig. 4
panel a																panel b																panel c											panel d
Betti 1	model dimension	1	2	3	4	5	7	10	15	20	30	40	50	56		Betti 1	model dimension	1	2	3	4	5	7	10	15	20	30	40	50	56			mean model curve (solid)			model std (shading)			experimental curves (dashed)				Betti 1	model dimension	1	2	3	4	5
	2.5 percentile	0	0.180519	0.417532	0.65	0.785065	1.21104	1.62727	2.19091	2.36169	3.06039	3.51299	4.01429	4.12792			2.5 percentile	0.000720779	0.13439	0.18545	0.250558	0.261496	0.346439	0.394087	0.460251	0.521167	0.507396	0.562173	0.653502	0.620773		edge density	red	green	blue	red	green	blue	red	green	blue			2.5 percentile	0	0.14539	0.362589	0.551418	0.679078
	25 percentile	0	0.293182	0.578896	0.863312	1.09351	1.54253	2.11071	2.7724	3.13929	3.94481	4.71591	4.99188	5.30455			25 percentile	0.000720779	0.179792	0.261303	0.320753	0.373065	0.464617	0.571106	0.648286	0.744745	0.77476	0.83087	0.916662	0.905206		0.000649351	0	0	0	0	0	0	0	0	0			25 percentile	0	0.259752	0.525709	0.784131	0.975177
	50 percentile	0	0.35	0.676299	0.994805	1.26169	1.80325	2.41006	3.14318	3.6539	4.47468	5.31039	5.59351	5.96104			50 percentile	0.000720779	0.209675	0.307556	0.387431	0.469312	0.557712	0.695887	0.827167	0.899879	1.02462	1.03863	1.12586	1.19544		0.0012987	0	0	0	0	0	0	0	0	0			50 percentile	0	0.321365	0.626773	0.908688	1.14362
	75 percentile	0	0.41461	0.791558	1.11786	1.44221	2.0224	2.73312	3.5724	4.12013	5.07013	5.81006	6.31331	6.63734			75 percentile	0.000720779	0.244788	0.369361	0.467656	0.592835	0.6919	0.877634	1.02529	1.12796	1.33418	1.39173	1.41676	1.56799		0.00194805	0	0	0	0	0	0	0	0	0			75 percentile	0	0.385638	0.724291	1.01906	1.2859
	97.5 percentile	0.0103896	0.541558	1.03377	1.38117	1.80844	2.48052	3.29286	4.44805	4.88312	6.29026	7.16039	7.52013	8.09026			97.5 percentile	0.0109329	0.330225	0.50771	0.670983	0.861716	1.04083	1.35668	1.6711	1.67076	2.1465	2.3167	2.38233	2.58964		0.0025974	0	0	0	0	0	0	0	0	0			97.5 percentile	0.00797872	0.54078	0.939716	1.33954	1.63741
																																0.00324675	0	0	0	0	0	0	0	0	0
Betti 2	model dimension	1	2	3	4	5	7	10	15	20	30	40	50	56		Betti 2	model dimension	1	2	3	4	5	7	10	15	20	30	40	50			0.0038961	0	0	0	0	0	0	0	0	0		Betti 2	model dimension	1	2	3	4	5
	2.5 percentile	0	0	0	0.0376623	0.0753247	0.181169	0.443506	0.805844	0.96039	1.52922	2.01104	2.26299	2.70844			2.5 percentile	0	0.00260606	0.0683247	0.115039	0.176872	0.287108	0.377593	0.496022	0.579924	0.691258	0.766797	0.839823	56		0.00454545	0	0	0	0	0	0	0	0	0			2.5 percentile	0	0	0	0.00886525	0.0434397
	25 percentile	0	0	0.0334416	0.111364	0.207143	0.437338	0.895455	1.40292	1.89188	2.58669	3.40032	3.99383	4.34318			25 percentile	0	0.00260606	0.0799502	0.156297	0.233779	0.384184	0.540437	0.711281	0.827968	1.02518	1.16856	1.25283	0.928091		0.00519481	0	0	0	0	0	0	0	0	0			25 percentile	0	0	0.0203901	0.089539	0.179078
	50 percentile	0	0	0.0577922	0.171429	0.306494	0.658442	1.17338	1.85747	2.43409	3.27727	4.25779	4.83766	5.46396			50 percentile	0	0.00260606	0.0935152	0.180372	0.276918	0.452463	0.648074	0.89087	1.08033	1.34777	1.51513	1.59248	1.33256		0.00584416	0.00333333	0	0	0.057735	0	0	0	0	0			50 percentile	0	0	0.0509752	0.14273	0.25266
	75 percentile	0	0	0.0941558	0.24513	0.430844	0.901623	1.48214	2.26818	3.05779	4.1237	5.15065	5.8224	6.2961			75 percentile	0	0.00260606	0.113489	0.218245	0.33261	0.52992	0.828017	1.10065	1.37175	1.7539	1.97933	2.10236	1.71776		0.00649351	0.00666667	0	0	0.081513	0	0	0	0	0			75 percentile	0	0	0.0846631	0.200798	0.375
	97.5 percentile	0	0.0227273	0.184416	0.398052	0.723377	1.28896	2.19026	3.39221	4.10325	6.03636	6.58182	7.28961	8.35065			97.5 percentile	0	0.0248139	0.179762	0.340095	0.571162	0.879004	1.23143	1.73244	2.05237	3.27651	3.04792	3.29408	2.22539		0.00714286	0.0166667	0	0	0.128233	0	0	0	0	0			97.5 percentile	0	0.0203901	0.171099	0.400709	0.666667
																														3.50253		0.00779221	0.02	0	0	0.140234	0	0	0	0	0
Betti 3	model dimension	1	2	3	4	5	7	10	15	20	30	40	50	56		Betti 3	model dimension	1	2	3	4	5	7	10	15	20	30	40	50			0.00844156	0.02	0	0	0.140234	0	0	0	0	0		Betti 3	model dimension	1	2	3	4	5
	2.5 percentile	0	0	0	0	0	0.00519481	0.0324675	0.103896	0.185065	0.357792	0.58961	0.823377	1.17143			2.5 percentile	0	3.8961e-05	0.00182035	0.0212273	0.0553918	0.126773	0.20266	0.313604	0.410885	0.526093	0.666136	0.73042			0.00909091	0.0233333	0	0	0.151212	0	0	0	0	0			2.5 percentile	0	0	0	0	0
	25 percentile	0	0	0	0	0.011039	0.0681818	0.186688	0.401299	0.623377	1.00357	1.51104	1.79643	2.11396			25 percentile	0	3.8961e-05	0.00182035	0.0212273	0.0607165	0.158227	0.281736	0.443338	0.576548	0.74047	0.961476	1.04476	56		0.00974026	0.0233333	0	0	0.151212	0	0	0	0	0			25 percentile	0	0	0	0	0
	50 percentile	0	0	0	0.00844156	0.0376623	0.130195	0.333442	0.65974	1.03636	1.41169	2.18019	2.66623	2.87792			50 percentile	0	3.8961e-05	0.00182035	0.0284545	0.0775022	0.181084	0.333597	0.536688	0.74013	0.959597	1.2127	1.3359	0.732084		0.0103896	0.04	0	0	0.196287	0	0	0	0	0			50 percentile	0	0	0	0	0.0226064
	75 percentile	0	0	0	0.0331169	0.0717532	0.228247	0.515584	0.972078	1.42792	2.10292	2.8513	3.43734	3.99838			75 percentile	0	3.8961e-05	0.00182035	0.0489697	0.101649	0.227946	0.41205	0.671797	0.926807	1.20435	1.57403	1.75087	1.17866		0.011039	0.0566667	0	0	0.231591	0	0	0	0	0			75 percentile	0	0	0	0.0172872	0.0585106
	97.5 percentile	0	0	0.0201299	0.0987013	0.228571	0.517532	1.02727	1.79675	2.47338	3.80974	4.28052	5.45584	5.77532			97.5 percentile	0	3.8961e-05	0.0217294	0.104803	0.223413	0.451335	0.813024	1.24984	1.60505	2.43249	2.27991	2.96063	1.47298		0.0116883	0.0666667	0	0	0.249861	0	0	0.0434783	0	0			97.5 percentile	0	0	0.0221631	0.0842199	0.175532
																														1.88909		0.0123377	0.0933333	0	0	0.291385	0	0	0.0869565	0	0
experimental IBV																experimental L1D														3.36507		0.012987	0.12	0	0	0.335622	0	0	0.130435	0	0		experimental IBV
model dimension	Betti 1	Betti 2	Betti 3													model dimension	Betti 1	Betti 2	Betti 3													0.0136364	0.163333	0	0	0.396459	0	0	0.173913	0	0		model dimension	Betti 1	Betti 2	Betti 3
1	2.63766	2.29351	0.535065													1	2.63695	2.29351	0.535065													0.0142857	0.183333	0	0	0.428565	0	0	0.217391	0	0		1	3.63298	2.82447	1.35993
2	2.63766	2.29351	0.535065													2	2.28461	2.29297	0.535065													0.0149351	0.233333	0	0	0.4827	0	0	0.26087	0	0		2	3.63298	2.82447	1.35993
3	2.63766	2.29351	0.535065													3	1.95265	2.26453	0.534379													0.0155844	0.273333	0	0	0.515923	0	0	0.304348	0	0		3	3.63298	2.82447	1.35993
4	2.63766	2.29351	0.535065													4	1.64604	2.21003	0.52553													0.0162338	0.32	0	0	0.576229	0	0	0.347826	0	0		4	3.63298	2.82447	1.35993
5	2.63766	2.29351	0.535065													5	1.41007	2.16848	0.511006													0.0168831	0.363333	0	0	0.588055	0	0	0.391304	0	0		5	3.63298	2.82447	1.35993
7	2.63766	2.29351	0.535065													7	1.18028	2.08605	0.448998													0.0175325	0.406667	0	0	0.629239	0	0	0.434783	0	0		7	3.63298	2.82447	1.35993
10	2.63766	2.29351	0.535065													10	1.11577	2.00925	0.380366													0.0181818	0.453333	0	0	0.660259	0	0	0.521739	0	0		10	3.63298	2.82447	1.35993
15	2.63766	2.29351	0.535065													15	1.16173	1.9317	0.438154													0.0188312	0.516667	0	0	0.710449	0	0	0.608696	0	0		15	3.63298	2.82447	1.35993
20	2.63766	2.29351	0.535065													20	1.39466	1.95518	0.6824													0.0194805	0.593333	0	0	0.789536	0	0	0.695652	0	0		20	3.63298	2.82447	1.35993
30	2.63766	2.29351	0.535065													30	2.11501	1.82559	1.11916													0.0201299	0.666667	0	0	0.851257	0	0	0.782609	0	0		30	3.63298	2.82447	1.35993
40	2.63766	2.29351	0.535065													40	2.77906	2.22919	1.7275													0.0207792	0.73	0	0	0.86386	0	0	0.869565	0	0		40	3.63298	2.82447	1.35993
50	2.63766	2.29351	0.535065													50	3.13631	2.69413	2.18869													0.0214286	0.863333	0	0	0.924213	0	0	0.956522	0	0		48	3.63298	2.82447	1.35993
56	2.63766	2.29351	0.535065													56	3.45695	3.17851	2.55756													0.0220779	1.02667	0	0	0.994612	0	0	1	0	0
																																0.0227273	1.14333	0	0	1.06139	0	0	1.08696	0	0
																																0.0233766	1.27667	0	0	1.11846	0	0	1.17391	0	0
																																0.024026	1.44	0	0	1.20467	0	0	1.26087	0	0
																																0.0246753	1.62	0	0	1.28104	0	0	1.34783	0	0
																																0.0253247	1.78	0	0	1.36055	0	0	1.43478	0	0
																																0.025974	1.97	0	0	1.45929	0	0	1.52174	0	0
																																0.0266234	2.18333	0	0	1.49795	0	0	1.6087	0	0
																																0.0272727	2.36333	0	0	1.54465	0	0	1.69565	0	0
																																0.0279221	2.57	0	0	1.57693	0	0	1.78261	0	0
																																0.0285714	2.82	0	0	1.6764	0	0	1.86957	0	0
																																0.0292208	3.06	0	0	1.70669	0	0	1.95652	0	0
																																0.0298701	3.33	0	0	1.78841	0	0	2.04348	0	0
																																0.0305195	3.62333	0	0	1.79225	0	0	2.04348	0	0
																																0.0311688	3.86	0	0	1.87406	0	0	2.08696	0	0
																																0.0318182	4.20333	0	0	1.91683	0	0	2.13043	0	0
																																0.0324675	4.48	0	0	1.95508	0	0	2.17391	0	0
																																0.0331169	4.76	0	0	1.99893	0	0	2.17391	0	0
																																0.0337662	5.09333	0	0	2.06369	0	0	2.17391	0	0
																																0.0344156	5.42	0	0	2.08601	0	0	2.17391	0	0
																																0.0350649	5.71	0	0	2.14817	0	0	2.17391	0	0
																																0.0357143	6.02667	0	0	2.22165	0	0	2.21739	0	0
																																0.0363636	6.33	0	0	2.26529	0	0	2.30435	0	0
																																0.037013	6.59667	0	0	2.23995	0	0	2.43478	0	0
																																0.0376623	6.91667	0	0	2.25981	0	0	2.52174	0	0
																																0.0383117	7.22667	0	0	2.28605	0	0	2.6087	0	0
																																0.038961	7.57	0	0	2.40229	0	0	2.69565	0	0
																																0.0396104	7.92667	0	0	2.45248	0	0	2.78261	0	0
																																0.0402597	8.22333	0	0	2.50754	0	0	2.86957	0	0
																																0.0409091	8.5	0	0	2.56096	0	0	3	0	0
																																0.0415584	8.87	0	0	2.59916	0	0	3.08696	0	0
																																0.0422078	9.12667	0	0	2.68352	0	0	3.17391	0	0
																																0.0428571	9.46333	0	0	2.73989	0	0	3.26087	0	0
																																0.0435065	9.78667	0	0	2.82034	0	0	3.34783	0	0
																																0.0441558	10.0933	0.00333333	0	2.92914	0.057735	0	3.43478	0	0
																																0.0448052	10.4333	0.00333333	0	2.99926	0.057735	0	3.52174	0	0
																																0.0454545	10.7067	0	0	2.97379	0	0	3.69565	0	0
																																0.0461039	11.0833	0	0	3.03872	0	0	3.82609	0	0
																																0.0467532	11.46	0	0	3.13814	0	0	3.95652	0	0
																																0.0474026	11.8267	0	0	3.16174	0	0	4.08696	0	0
																																0.0480519	12.14	0.00333333	0	3.26434	0.057735	0	4.21739	0	0
																																0.0487013	12.4633	0.00333333	0	3.30227	0.057735	0	4.3913	0	0
																																0.0493506	12.8033	0.00333333	0	3.33893	0.057735	0	4.56522	0	0
																																0.05	13.1167	0.00333333	0	3.37853	0.057735	0	4.78261	0	0
																																0.0506494	13.43	0.00333333	0	3.35798	0.057735	0	4.95652	0	0
																																0.0512987	13.81	0.00333333	0	3.38014	0.057735	0	5.08696	0	0
																																0.0519481	14.0733	0.00333333	0	3.39702	0.057735	0	5.26087	0	0
																																0.0525974	14.3667	0.00333333	0	3.546	0.057735	0	5.43478	0	0
																																0.0532468	14.68	0.00333333	0	3.57307	0.057735	0	5.6087	0	0
																																0.0538961	14.9833	0.00333333	0	3.65434	0.057735	0	5.78261	0	0
																																0.0545455	15.3267	0.00333333	0	3.674	0.057735	0	5.95652	0	0
																																0.0551948	15.65	0.00333333	0	3.70404	0.057735	0	6.13043	0	0
																																0.0558442	15.9167	0.00333333	0	3.73849	0.057735	0	6.26087	0	0
																																0.0564935	16.1567	0.00333333	0	3.84727	0.057735	0	6.3913	0	0
																																0.0571429	16.5	0.00333333	0	3.93722	0.057735	0	6.52174	0	0
																																0.0577922	16.83	0.00333333	0	3.93693	0.057735	0	6.6087	0	0
																																0.0584416	17.1567	0.00333333	0	3.97805	0.057735	0	6.69565	0	0
																																0.0590909	17.37	0.00333333	0	4.00582	0.057735	0	6.78261	0	0
																																0.0597403	17.67	0.00333333	0	4.02265	0.057735	0	6.86957	0	0
																																0.0603896	17.9767	0.00333333	0	4.10923	0.057735	0	6.95652	0	0
																																0.061039	18.26	0.00666667	0	4.19656	0.081513	0	7.04348	0	0
																																0.0616883	18.5967	0.00666667	0	4.28507	0.081513	0	7.13043	0	0
																																0.0623377	18.9167	0.00666667	0	4.35196	0.081513	0	7.21739	0	0
																																0.062987	19.23	0.00666667	0	4.44255	0.081513	0	7.34783	0	0
																																0.0636364	19.5367	0.00666667	0	4.45137	0.081513	0	7.43478	0	0
																																0.0642857	19.7567	0.00666667	0	4.57097	0.081513	0	7.52174	0	0
																																0.0649351	20.05	0.01	0	4.58376	0.099665	0	7.56522	0	0
																																0.0655844	20.3567	0.01	0	4.57229	0.099665	0	7.6087	0	0
																																0.0662338	20.5967	0.01	0	4.67549	0.099665	0	7.65217	0	0
																																0.0668831	20.84	0.01	0	4.72958	0.099665	0	7.65217	0	0
																																0.0675325	21.0367	0.01	0	4.83874	0.099665	0	7.65217	0	0
																																0.0681818	21.21	0.0166667	0	4.84191	0.128233	0	7.65217	0	0
																																0.0688312	21.4033	0.0166667	0	4.90655	0.128233	0	7.65217	0	0
																																0.0694805	21.61	0.02	0	4.99544	0.140234	0	7.65217	0	0
																																0.0701299	21.8267	0.02	0	4.98928	0.140234	0	7.65217	0	0
																																0.0707792	22.0167	0.02	0	5.07631	0.140234	0	7.65217	0	0
																																0.0714286	22.19	0.0266667	0	5.13958	0.161376	0	7.65217	0	0
																																0.0720779	22.37	0.0366667	0	5.2016	0.205254	0	7.65217	0	0
																																0.0727273	22.61	0.0333333	0	5.31086	0.197532	0	7.69565	0	0
																																0.0733766	22.7967	0.0366667	0	5.37198	0.205254	0	7.73913	0	0
																																0.074026	22.9033	0.0366667	0	5.47423	0.205254	0	7.78261	0	0
																																0.0746753	23.02	0.0333333	0	5.47902	0.197532	0	7.86957	0	0
																																0.0753247	23.21	0.0333333	0	5.50335	0.197532	0	7.95652	0	0
																																0.075974	23.3733	0.0433333	0	5.45648	0.219734	0	8.04348	0	0
																																0.0766234	23.4833	0.0533333	0	5.4964	0.239472	0	8.13043	0	0
																																0.0772727	23.6967	0.0533333	0	5.48741	0.239472	0	8.21739	0	0
																																0.0779221	23.8867	0.05	0	5.58849	0.233126	0	8.26087	0	0
																																0.0785714	24.0133	0.0466667	0	5.59621	0.226554	0	8.30435	0	0
																																0.0792208	24.1233	0.0466667	0	5.59038	0.226554	0	8.34783	0	0
																																0.0798701	24.2633	0.05	0	5.69932	0.233126	0	8.3913	0	0
																																0.0805195	24.3433	0.05	0	5.76219	0.233126	0	8.43478	0	0
																																0.0811688	24.52	0.05	0	5.83292	0.233126	0	8.52174	0	0
																																0.0818182	24.6433	0.0466667	0	5.8894	0.226554	0	8.6087	0	0
																																0.0824675	24.8067	0.05	0	5.85693	0.233126	0	8.69565	0	0
																																0.0831169	24.9533	0.05	0	5.83764	0.233126	0	8.78261	0	0
																																0.0837662	25.07	0.0533333	0	5.91057	0.239472	0	8.86957	0	0
																																0.0844156	25.1733	0.0633333	0	5.95327	0.257312	0	8.95652	0	0
																																0.0850649	25.2433	0.0633333	0	5.98248	0.257312	0	9.04348	0	0
																																0.0857143	25.2567	0.07	0	6.0009	0.268341	0	9.13043	0	0
																																0.0863636	25.32	0.0733333	0	6.05363	0.285588	0	9.21739	0	0
																																0.087013	25.3967	0.0766667	0	6.05764	0.3127	0	9.34783	0	0
																																0.0876623	25.5167	0.0833333	0	6.08384	0.321559	0	9.52174	0	0
																																0.0883117	25.5433	0.1	0	6.0914	0.342136	0	9.69565	0	0
																																0.088961	25.5867	0.113333	0	6.12761	0.357185	0	9.86957	0	0
																																0.0896104	25.6267	0.123333	0	6.15904	0.376734	0	10.0435	0	0
																																0.0902597	25.7333	0.136667	0	6.12868	0.398142	0	10.2174	0	0
																																0.0909091	25.77	0.146667	0	6.0795	0.407072	0	10.4348	0	0
																																0.0915584	25.9067	0.166667	0	6.05918	0.446715	0	10.6522	0	0
																																0.0922078	25.9367	0.173333	0	6.07968	0.451629	0	10.8696	0	0
																																0.0928571	25.9533	0.176667	0	6.06469	0.454029	0	11.087	0	0
																																0.0935065	25.9633	0.196667	0	6.16023	0.495453	0	11.3043	0	0
																																0.0941558	25.9967	0.213333	0	6.19121	0.505312	0	11.5217	0	0
																																0.0948052	26.05	0.216667	0	6.20288	0.507195	0	11.6957	0	0
																																0.0954545	26.11	0.216667	0	6.17021	0.507195	0	11.8696	0	0
																																0.0961039	26.1333	0.216667	0	6.20299	0.507195	0	12	0	0
																																0.0967532	26.1867	0.226667	0	6.18866	0.512671	0	12.1304	0	0
																																0.0974026	26.26	0.233333	0	6.3017	0.516182	0	12.2609	0	0
																																0.0980519	26.2467	0.253333	0	6.30277	0.544804	0	12.3913	0	0
																																0.0987013	26.2133	0.266667	0	6.32782	0.574447	0	12.5217	0	0
																																0.0993506	26.2167	0.283333	0	6.31527	0.603548	0	12.6522	0	0
																																0.1	26.27	0.286667	0	6.32327	0.604738	0	12.8261	0	0
																																0.100649	26.2267	0.313333	0	6.30511	0.665808	0	13	0	0
																																0.101299	26.2833	0.32	0	6.32427	0.667647	0	13.1739	0	0
																																0.101948	26.2833	0.346667	0	6.36591	0.684141	0	13.3478	0	0
																																0.102597	26.2467	0.35	0	6.34719	0.689748	0	13.5217	0	0
																																0.103247	26.2367	0.356667	0	6.37622	0.705536	0	13.6957	0	0
																																0.103896	26.19	0.36	0	6.39298	0.724903	0	13.8261	0	0
																																0.104545	26.1267	0.373333	0	6.35704	0.718105	0	13.913	0	0
																																0.105195	26.1267	0.37	0	6.30209	0.731357	0	14	0	0
																																0.105844	26.0133	0.39	0	6.31078	0.765847	0	14.0435	0	0
																																0.106494	26.03	0.403333	0	6.36271	0.771994	0	14.087	0	0
																																0.107143	26.0633	0.39	0.00333333	6.42367	0.752632	0.057735	14.1739	0	0
																																0.107792	25.9933	0.4	0.00333333	6.47196	0.758453	0.057735	14.2609	0	0
																																0.108442	25.99	0.41	0.00333333	6.43438	0.759709	0.057735	14.3478	0	0
																																0.109091	25.9767	0.446667	0.00333333	6.41925	0.780504	0.057735	14.4348	0	0
																																0.10974	25.97	0.453333	0.00333333	6.56196	0.810357	0.057735	14.6087	0	0
																																0.11039	25.9133	0.48	0.00333333	6.54997	0.819658	0.057735	14.7826	0	0
																																0.111039	25.88	0.503333	0.00333333	6.50127	0.832044	0.057735	15	0	0
																																0.111688	25.8267	0.513333	0.00333333	6.54518	0.831943	0.057735	15.2174	0	0
																																0.112338	25.6367	0.53	0.00333333	6.45525	0.863085	0.057735	15.4348	0	0
																																0.112987	25.5733	0.54	0.00333333	6.5243	0.88185	0.057735	15.6522	0	0
																																0.113636	25.49	0.573333	0.00333333	6.44788	0.916929	0.057735	15.8696	0	0
																																0.114286	25.45	0.61	0.00333333	6.43107	0.945629	0.057735	16.087	0	0
																																0.114935	25.4333	0.623333	0.00333333	6.3918	0.982177	0.057735	16.2609	0	0
																																0.115584	25.34	0.656667	0.00333333	6.44901	1.00772	0.057735	16.4348	0	0
																																0.116234	25.3	0.666667	0.00333333	6.41043	1.00611	0.057735	16.6087	0	0
																																0.116883	25.2033	0.673333	0.00333333	6.43272	1.00498	0.057735	16.7391	0	0
																																0.117532	25.1267	0.703333	0.00333333	6.43444	1.03549	0.057735	16.8261	0	0
																																0.118182	24.9967	0.71	0.00333333	6.42658	1.01126	0.057735	16.913	0	0
																																0.118831	24.9767	0.733333	0.00333333	6.4551	1.05796	0.057735	17.087	0	0
																																0.119481	24.85	0.763333	0.00333333	6.43575	1.06667	0.057735	17.2609	0	0
																																0.12013	24.8	0.773333	0.00333333	6.40704	1.08283	0.057735	17.4348	0	0
																																0.120779	24.7	0.803333	0.00333333	6.38325	1.10849	0.057735	17.6087	0	0
																																0.121429	24.5433	0.803333	0.00666667	6.42175	1.11751	0.081513	17.7826	0	0
																																0.122078	24.4767	0.846667	0.00666667	6.40413	1.1752	0.081513	17.913	0	0
																																0.122727	24.3567	0.873333	0.00666667	6.36957	1.18687	0.081513	18.0435	0	0
																																0.123377	24.2067	0.903333	0.00666667	6.32434	1.19949	0.081513	18.1739	0	0
																																0.124026	24.0667	0.946667	0.00666667	6.24169	1.24189	0.081513	18.3043	0	0
																																0.124675	23.99	0.986667	0.00666667	6.22568	1.27747	0.081513	18.4348	0	0
																																0.125325	23.9433	1.03	0.00666667	6.23134	1.29668	0.081513	18.5652	0	0
																																0.125974	23.8133	1.06333	0.01	6.19784	1.29547	0.099665	18.6522	0	0
																																0.126623	23.67	1.11333	0.01	6.18941	1.33407	0.099665	18.7391	0	0
																																0.127273	23.5767	1.11333	0.01	6.23273	1.26722	0.099665	18.8261	0	0
																																0.127922	23.37	1.13667	0.01	6.1947	1.26887	0.099665	18.913	0	0
																																0.128571	23.2133	1.18	0.01	6.13896	1.30125	0.099665	19	0	0
																																0.129221	23.05	1.23	0.01	6.12475	1.33029	0.099665	19.087	0	0
																																0.12987	22.94	1.31	0.01	6.12602	1.45406	0.099665	19.1739	0	0
																																0.130519	22.7433	1.33667	0.01	6.06907	1.46189	0.099665	19.1739	0	0
																																0.131169	22.6767	1.37667	0.01	6.01771	1.5041	0.099665	19.1739	0	0
																																0.131818	22.55	1.44667	0.01	5.95924	1.54546	0.099665	19.1304	0	0
																																0.132468	22.4133	1.51333	0.01	5.90809	1.59948	0.099665	19.087	0	0
																																0.133117	22.2933	1.56	0.0133333	5.89773	1.62126	0.141027	19.087	0	0
																																0.133766	22.1233	1.61333	0.0133333	5.9114	1.69314	0.141027	19.087	0	0
																																0.134416	21.96	1.65667	0.0133333	5.85257	1.72104	0.141027	19.087	0	0
																																0.135065	21.84	1.72667	0.0133333	5.81669	1.74608	0.141027	19.0435	0	0
																																0.135714	21.7033	1.79	0.0133333	5.77985	1.81205	0.141027	19	0	0
																																0.136364	21.5867	1.85333	0.0133333	5.77526	1.86101	0.141027	18.9565	0	0
																																0.137013	21.47	1.86	0.0133333	5.80011	1.82157	0.141027	18.913	0	0
																																0.137662	21.3567	1.88667	0.0133333	5.81108	1.81608	0.141027	18.8261	0	0
																																0.138312	21.2333	1.92	0.01	5.779	1.80308	0.099665	18.7391	0	0
																																0.138961	21.1533	2	0.01	5.77706	1.85782	0.099665	18.6087	0	0
																																0.13961	21.0367	2.05	0.01	5.72228	1.86164	0.099665	18.4348	0	0
																																0.14026	20.8933	2.11	0.01	5.68063	1.88052	0.099665	18.2609	0	0
																																0.140909	20.7967	2.18	0.01	5.75433	1.93046	0.099665	18.087	0	0
																																0.141558	20.6367	2.22333	0.01	5.63891	1.94062	0.099665	17.913	0	0
																																0.142208	20.5	2.29333	0.01	5.61859	2.00183	0.099665	17.7826	0	0
																																0.142857	20.3933	2.37333	0.01	5.61221	2.05297	0.099665	17.6522	0	0
																																0.143506	20.2333	2.42667	0.0133333	5.59971	2.12281	0.114889	17.5217	0	0
																																0.144156	20.0567	2.5	0.0133333	5.5446	2.18921	0.114889	17.3913	0	0
																																0.144805	19.8933	2.57667	0.0133333	5.48412	2.22725	0.114889	17.2609	0	0
																																0.145455	19.7767	2.68333	0.0133333	5.47785	2.27015	0.114889	17.2174	0	0
																																0.146104	19.7267	2.72	0.0133333	5.5523	2.2101	0.114889	17.1739	0	0
																																0.146753	19.57	2.78667	0.0133333	5.61339	2.23558	0.114889	17.2174	0	0
																																0.147403	19.43	2.85333	0.0133333	5.66617	2.28676	0.114889	17.3043	0	0
																																0.148052	19.2233	2.93	0.0133333	5.62723	2.31437	0.114889	17.3478	0	0
																																0.148701	19.03	3.02333	0.0133333	5.6054	2.35825	0.114889	17.3043	0	0
																																0.149351	18.91	3.1	0.0133333	5.58682	2.32839	0.114889	17.3043	0	0
																																0.15	18.8133	3.19	0.01	5.57213	2.36203	0.099665	17.2609	0	0
																																0.150649	18.6367	3.27333	0.01	5.58108	2.41621	0.099665	17.2174	0	0
																																0.151299	18.5067	3.33333	0.00666667	5.55152	2.47304	0.081513	17.1739	0	0
																																0.151948	18.3433	3.4	0.00666667	5.50938	2.46311	0.081513	17.1739	0	0
																																0.152597	18.1833	3.47333	0.00333333	5.45303	2.4893	0.057735	17.2174	0	0
																																0.153247	18.0567	3.58	0.00333333	5.42817	2.52816	0.057735	17.2609	0	0
																																0.153896	17.8733	3.71667	0.00666667	5.39825	2.53729	0.081513	17.3043	0	0
																																0.154545	17.6833	3.83333	0.00666667	5.33773	2.6067	0.081513	17.3478	0	0
																																0.155195	17.53	3.86667	0.00666667	5.25813	2.63287	0.081513	17.3913	0	0
																																0.155844	17.3733	3.97333	0.01	5.25732	2.65256	0.128927	17.3913	0	0
																																0.156494	17.2433	4.02667	0.01	5.19558	2.67641	0.128927	17.3913	0	0
																																0.157143	17.13	4.14667	0.01	5.17194	2.69866	0.128927	17.3478	0	0
																																0.157792	16.9833	4.24667	0.01	5.15087	2.75641	0.128927	17.3043	0	0
																																0.158442	16.7233	4.35	0.01	5.09181	2.76278	0.128927	17.2609	0	0
																																0.159091	16.5533	4.47	0.0133333	5.01908	2.85475	0.141027	17.2174	0	0
																																0.15974	16.4133	4.60333	0.0133333	5.02593	2.90876	0.141027	17.1739	0	0
																																0.16039	16.3033	4.73667	0.0133333	4.95309	2.9216	0.141027	17.1304	0	0
																																0.161039	16.1367	4.85333	0.0133333	4.84385	2.93836	0.141027	17.087	0	0
																																0.161688	15.9767	4.96	0.0133333	4.8602	2.97454	0.141027	16.9565	0	0
																																0.162338	15.8367	5.01333	0.0133333	4.89317	2.9804	0.141027	16.7826	0	0
																																0.162987	15.6633	5.09333	0.0133333	4.88633	3.018	0.141027	16.5652	0	0
																																0.163636	15.5533	5.18667	0.0166667	4.89288	3.05663	0.152094	16.3913	0	0
																																0.164286	15.4833	5.33667	0.0166667	4.8671	3.14265	0.152094	16.1739	0	0
																																0.164935	15.3667	5.47667	0.0166667	4.91726	3.15849	0.152094	16.0435	0	0
																																0.165584	15.1767	5.50667	0.0166667	4.9084	3.15115	0.152094	15.913	0	0
																																0.166234	15.0033	5.64667	0.0166667	4.86988	3.21501	0.128233	15.7826	0	0
																																0.166883	14.87	5.78333	0.0166667	4.88734	3.23594	0.128233	15.6087	0	0
																																0.167532	14.76	5.87	0.0166667	4.85258	3.23129	0.128233	15.4348	0	0
																																0.168182	14.6467	6	0.02	4.85803	3.24475	0.140234	15.2609	0	0
																																0.168831	14.57	6.12	0.0233333	4.83076	3.29674	0.151212	15.1304	0	0
																																0.169481	14.3967	6.19333	0.0266667	4.79681	3.3286	0.161376	15	0	0
																																0.17013	14.2633	6.29333	0.0266667	4.76055	3.33833	0.161376	14.8261	0	0
																																0.170779	14.1233	6.39333	0.03	4.75572	3.33402	0.170872	14.6957	0	0
																																0.171429	13.98	6.47	0.03	4.71739	3.32857	0.170872	14.5652	0	0
																																0.172078	13.9033	6.53667	0.03	4.69619	3.29822	0.170872	14.4348	0	0
																																0.172727	13.76	6.67667	0.03	4.63256	3.30685	0.170872	14.3043	0	0
																																0.173377	13.6233	6.78667	0.03	4.57287	3.32033	0.170872	14.1739	0.0434783	0
																																0.174026	13.4767	6.89333	0.0333333	4.57302	3.33452	0.179805	14.0435	0.0434783	0
																																0.174675	13.36	6.93333	0.0333333	4.6001	3.36153	0.179805	13.913	0.0434783	0
																																0.175325	13.3067	7.04	0.0333333	4.56531	3.43088	0.179805	13.7826	0.0434783	0
																																0.175974	13.2367	7.11333	0.0333333	4.57059	3.46321	0.179805	13.6522	0.0434783	0
																																0.176623	13.0933	7.2	0.04	4.49354	3.42819	0.196287	13.5652	0.0434783	0
																																0.177273	12.95	7.26667	0.0433333	4.4625	3.46635	0.203947	13.5217	0.0434783	0
																																0.177922	12.8233	7.33667	0.0433333	4.44123	3.50871	0.203947	13.4783	0.0434783	0
																																0.178571	12.6767	7.45667	0.0433333	4.38973	3.50367	0.203947	13.4348	0.0434783	0
																																0.179221	12.5733	7.54667	0.0433333	4.4147	3.5717	0.203947	13.3913	0.0434783	0
																																0.17987	12.46	7.64333	0.0433333	4.3893	3.6064	0.203947	13.3478	0.0434783	0
																																0.180519	12.3033	7.77667	0.0433333	4.39649	3.70665	0.203947	13.3043	0.0434783	0
																																0.181169	12.17	7.87667	0.0433333	4.31623	3.72304	0.203947	13.2609	0.0434783	0
																																0.181818	12.0733	7.97333	0.04	4.27577	3.77183	0.196287	13.1739	0.0434783	0
																																0.182468	11.9533	8.10333	0.04	4.28084	3.84125	0.196287	13.087	0.0434783	0
																																0.183117	11.8067	8.21333	0.0433333	4.29076	3.87011	0.203947	12.913	0.0434783	0
																																0.183766	11.6867	8.34333	0.05	4.23497	4.02153	0.218309	12.6957	0.0434783	0
																																0.184416	11.6033	8.46	0.05	4.22914	4.05914	0.218309	12.4348	0.0434783	0
																																0.185065	11.5	8.57667	0.05	4.21536	4.11671	0.218309	12.2174	0.0434783	0
																																0.185714	11.3867	8.65	0.0533333	4.17155	4.13495	0.225073	12	0.0434783	0
																																0.186364	11.28	8.76667	0.06	4.12127	4.1565	0.237884	11.7826	0.0434783	0
																																0.187013	11.1667	8.87333	0.07	4.08098	4.12724	0.268341	11.5652	0.0434783	0
																																0.187662	11.0533	8.96667	0.0766667	4.09713	4.12419	0.278773	11.3478	0.0434783	0
																																0.188312	10.8767	9.06333	0.08	4.08539	4.12991	0.283787	11.1304	0.0434783	0
																																0.188961	10.7433	9.15	0.08	4.03796	4.11631	0.283787	10.913	0.0869565	0
																																0.18961	10.6567	9.17333	0.0766667	4.04309	4.10196	0.301815	10.6957	0.130435	0
																																0.19026	10.59	9.28667	0.0833333	3.99522	4.15073	0.321559	10.4783	0.173913	0
																																0.190909	10.4967	9.37333	0.0833333	3.97694	4.19595	0.321559	10.2174	0.217391	0
																																0.191558	10.4067	9.49	0.0866667	3.94883	4.26582	0.335954	9.95652	0.26087	0
																																0.192208	10.25	9.65667	0.0833333	3.87352	4.34916	0.331797	9.65217	0.304348	0
																																0.192857	10.0933	9.76	0.09	3.83933	4.44013	0.359161	9.3913	0.347826	0
																																0.193506	9.98667	9.8	0.09	3.79224	4.45715	0.359161	9.17391	0.391304	0
																																0.194156	9.92333	9.87	0.09	3.76538	4.49151	0.359161	8.91304	0.434783	0
																																0.194805	9.82	9.95667	0.0933333	3.72117	4.50657	0.362943	8.65217	0.434783	0
																																0.195455	9.71333	10.0733	0.0933333	3.71805	4.57285	0.362943	8.43478	0.434783	0
																																0.196104	9.60667	10.14	0.0933333	3.72894	4.61498	0.362943	8.21739	0.434783	0
																																0.196753	9.51667	10.23	0.0933333	3.69168	4.60447	0.362943	8.04348	0.434783	0
																																0.197403	9.39	10.3567	0.0933333	3.66643	4.60581	0.362943	7.86957	0.434783	0
																																0.198052	9.30667	10.4767	0.103333	3.62626	4.68715	0.373883	7.78261	0.434783	0
																																0.198701	9.26333	10.5767	0.12	3.60332	4.74614	0.390866	7.73913	0.434783	0
																																0.199351	9.13	10.6967	0.116667	3.54801	4.82517	0.396121	7.69565	0.434783	0
																																0.2	9.04667	10.8267	0.133333	3.5041	4.88222	0.442956	7.65217	0.434783	0
																																0.200649	8.92667	11.0033	0.14	3.48834	5.00267	0.455806	7.6087	0.434783	0
																																0.201299	8.86333	11.0667	0.146667	3.52032	4.98649	0.46101	7.56522	0.434783	0
																																0.201948	8.73	11.15	0.146667	3.51258	5.01244	0.46101	7.52174	0.434783	0
																																0.202597	8.61	11.26	0.15	3.47248	5.04021	0.470714	7.47826	0.434783	0
																																0.203247	8.53	11.34	0.15	3.49808	5.09748	0.470714	7.43478	0.391304	0
																																0.203896	8.44333	11.4533	0.166667	3.49105	5.17724	0.503056	7.3913	0.347826	0
																																0.204545	8.37	11.5467	0.173333	3.46407	5.22419	0.513974	7.34783	0.304348	0
																																0.205195	8.27333	11.63	0.183333	3.39663	5.19581	0.526605	7.30435	0.26087	0
																																0.205844	8.18667	11.67	0.18	3.38675	5.17982	0.52458	7.30435	0.217391	0
																																0.206494	8.10667	11.8267	0.18	3.35153	5.17809	0.52458	7.30435	0.173913	0
																																0.207143	8.03	11.8833	0.186667	3.32656	5.21604	0.528602	7.30435	0.130435	0
																																0.207792	7.94	11.98	0.19	3.30446	5.28071	0.543031	7.30435	0.0869565	0
																																0.208442	7.88	12.0467	0.19	3.31394	5.29509	0.543031	7.26087	0.0434783	0
																																0.209091	7.82	12.1333	0.196667	3.30515	5.35891	0.552878	7.26087	0.0434783	0
																																0.20974	7.75667	12.2567	0.196667	3.3117	5.39269	0.552878	7.26087	0.0869565	0
																																0.21039	7.67	12.3467	0.193333	3.27978	5.44045	0.55103	7.21739	0.130435	0
																																0.211039	7.59	12.3967	0.186667	3.27173	5.50336	0.547254	7.17391	0.173913	0
																																0.211688	7.51	12.4467	0.196667	3.26068	5.53256	0.552878	7.13043	0.217391	0
																																0.212338	7.42333	12.5433	0.203333	3.20077	5.5411	0.556496	7.08696	0.26087	0
																																0.212987	7.30667	12.6667	0.206667	3.18535	5.60359	0.558266	7.04348	0.304348	0
																																0.213636	7.24	12.69	0.22	3.18269	5.57412	0.565094	7	0.347826	0
																																0.214286	7.17333	12.7833	0.22	3.14371	5.62392	0.570982	7	0.391304	0
																																0.214935	7.09667	12.8633	0.223333	3.1337	5.67674	0.57261	6.95652	0.434783	0
																																0.215584	6.98	12.93	0.233333	3.09487	5.71904	0.583114	6.91304	0.478261	0
																																0.216234	6.92333	12.9133	0.243333	3.075	5.79232	0.587599	6.86957	0.521739	0
																																0.216883	6.88	12.94	0.253333	3.02812	5.79785	0.597505	6.82609	0.608696	0
																																0.217532	6.82667	12.95	0.27	3.01112	5.7583	0.625891	6.78261	0.695652	0
																																0.218182	6.76333	12.9833	0.273333	3.00178	5.75385	0.62711	6.73913	0.782609	0
																																0.218831	6.69667	13.0567	0.273333	3.03678	5.80797	0.62711	6.69565	0.869565	0
																																0.219481	6.66667	13.0433	0.27	3.02314	5.80348	0.604138	6.65217	0.956522	0
																																0.22013	6.57667	13.11	0.27	2.9912	5.7847	0.615111	6.6087	1.04348	0
																																0.220779	6.54667	13.1433	0.26	2.95696	5.83291	0.611265	6.56522	1.13043	0
																																0.221429	6.49667	13.1433	0.27	2.95507	5.86379	0.615111	6.52174	1.21739	0
																																0.222078	6.44667	13.1767	0.28	2.96589	5.87086	0.629487	6.47826	1.30435	0
																																0.222727	6.39667	13.2233	0.286667	2.96004	5.89258	0.647472	6.43478	1.3913	0
																																0.223377	6.35333	13.3033	0.293333	2.95708	5.96797	0.634005	6.3913	1.47826	0
																																0.224026	6.29	13.3867	0.303333	2.92594	6.04364	0.637188	6.34783	1.52174	0
																																0.224675	6.20667	13.3367	0.313333	2.91644	6.06845	0.640199	6.30435	1.56522	0
																																0.225325	6.13667	13.4267	0.313333	2.91427	6.13869	0.640199	6.26087	1.6087	0
																																0.225974	6.10333	13.4867	0.316667	2.89954	6.19983	0.635927	6.17391	1.65217	0
																																0.226623	6.08667	13.5567	0.323333	2.88216	6.24742	0.64822	6.04348	1.69565	0
																																0.227273	6.02	13.5833	0.326667	2.86711	6.26369	0.649123	5.91304	1.73913	0
																																0.227922	5.97333	13.6267	0.336667	2.83539	6.29386	0.656831	5.78261	1.82609	0
																																0.228571	5.91333	13.73	0.35	2.82117	6.37909	0.689748	5.65217	1.95652	0
																																0.229221	5.84667	13.8033	0.36	2.80643	6.38911	0.696671	5.47826	2.08696	0
																																0.22987	5.76333	13.8833	0.36	2.78085	6.44371	0.696671	5.34783	2.21739	0
																																0.230519	5.65667	13.9	0.373333	2.73809	6.48719	0.731944	5.21739	2.34783	0
																																0.231169	5.56667	13.9133	0.4	2.72341	6.50746	0.797152	5.04348	2.47826	0
																																0.231818	5.49	13.9833	0.41	2.73401	6.57575	0.806682	4.86957	2.6087	0
																																0.232468	5.40333	14.03	0.413333	2.73231	6.5149	0.811182	4.69565	2.73913	0
																																0.233117	5.31667	14.0533	0.426667	2.69579	6.49392	0.828802	4.52174	2.82609	0
																																0.233766	5.24667	14.06	0.443333	2.65001	6.59201	0.846074	4.34783	2.91304	0
																																0.234416	5.14	14.1133	0.45	2.57991	6.60955	0.854361	4.17391	3	0
																																0.235065	5.11333	14.1467	0.443333	2.55648	6.65176	0.842112	4	3.08696	0
																																0.235714	5.05	14.0967	0.463333	2.53685	6.65394	0.893298	3.82609	3.17391	0
																																0.236364	5.03333	14.1167	0.476667	2.55355	6.68521	0.897482	3.65217	3.26087	0
																																0.237013	4.99667	14.1133	0.5	2.54393	6.78385	0.908893	3.47826	3.34783	0
																																0.237662	4.91667	14.0733	0.52	2.5201	6.75525	0.912346	3.30435	3.43478	0
																																0.238312	4.87333	14.0933	0.54	2.53747	6.8274	0.944125	3.13043	3.52174	0
																																0.238961	4.80667	14.0833	0.546667	2.51204	6.86295	0.950878	2.95652	3.65217	0
																																0.23961	4.73333	14.0833	0.566667	2.48518	6.84147	0.96713	2.78261	3.78261	0
																																0.24026	4.68333	14.11	0.576667	2.4378	6.86744	0.973283	2.6087	4	0
																																0.240909	4.63667	14.1333	0.596667	2.43538	6.87311	1.002	2.52174	4.21739	0
																																0.241558	4.59333	14.06	0.613333	2.41815	6.8571	1.0299	2.47826	4.43478	0
																																0.242208	4.55	14.0633	0.63	2.39722	6.88506	1.02466	2.43478	4.65217	0
																																0.242857	4.49667	14.03	0.65	2.40192	6.84827	1.04137	2.3913	4.78261	0
																																0.243506	4.45667	14.0833	0.663333	2.40431	6.86149	1.03935	2.34783	4.86957	0
																																0.244156	4.40333	14.18	0.7	2.40415	6.90651	1.04578	2.34783	4.95652	0
																																0.244805	4.34667	14.08	0.706667	2.40258	6.86518	1.03805	2.34783	5.04348	0
																																0.245455	4.31333	14.0867	0.73	2.41134	6.89766	1.03957	2.34783	5.17391	0
																																0.246104	4.24	14.03	0.746667	2.38776	6.88917	1.06439	2.3913	5.30435	0
																																0.246753	4.16333	14.05	0.733333	2.37813	6.86327	1.06427	2.43478	5.43478	0
																																0.247403	4.12333	14.0267	0.736667	2.39176	6.82014	1.06353	2.47826	5.56522	0
																																0.248052	4.1	13.9967	0.723333	2.39635	6.82093	1.05062	2.52174	5.73913	0
																																0.248701	4.05	13.9767	0.73	2.36491	6.785	1.06499	2.6087	5.91304	0
																																0.249351	3.97333	13.96	0.746667	2.33613	6.77629	1.07689	2.69565	6.08696	0
																																0.25	3.95667	13.9767	0.753333	2.31068	6.79534	1.106	2.78261	6.26087	0
																																0.250649	3.93	13.97	0.75	2.31437	6.81203	1.08848	2.86957	6.43478	0
																																0.251299	3.86333	13.9767	0.773333	2.30413	6.76328	1.10121	2.95652	6.6087	0
																																0.251948	3.79667	13.98	0.813333	2.27727	6.7749	1.12072	3.04348	6.78261	0
																																0.252597	3.77333	13.97	0.83	2.26252	6.79187	1.13375	3.13043	7	0
																																0.253247	3.73	13.9933	0.853333	2.24214	6.83293	1.14434	3.21739	7.21739	0
																																0.253896	3.70667	13.9633	0.86	2.22346	6.83993	1.13344	3.30435	7.43478	0
																																0.254545	3.68	13.9633	0.893333	2.21373	6.87212	1.16898	3.3913	7.69565	0
																																0.255195	3.63	13.91	0.9	2.22627	6.90513	1.16671	3.47826	7.86957	0
																																0.255844	3.58667	13.86	0.933333	2.25227	6.88659	1.214	3.52174	8.04348	0
																																0.256494	3.56333	13.9	0.96	2.24413	6.90039	1.22341	3.56522	8.21739	0
																																0.257143	3.54	13.7533	0.956667	2.23571	6.91316	1.20539	3.6087	8.3913	0
																																0.257792	3.50667	13.7267	0.976667	2.23905	6.91844	1.20872	3.65217	8.6087	0
																																0.258442	3.48667	13.68	0.97	2.22102	6.88396	1.20857	3.69565	8.82609	0
																																0.259091	3.45333	13.6867	0.993333	2.21755	6.88524	1.22677	3.73913	9.04348	0
																																0.25974	3.41333	13.67	1.01667	2.17061	6.94757	1.26823	3.78261	9.26087	0
																																0.26039	3.33333	13.7067	1.01667	2.11751	6.95523	1.25498	3.82609	9.47826	0
																																0.261039	3.30667	13.67	1.04	2.13255	6.94949	1.26639	3.86957	9.69565	0
																																0.261688	3.26667	13.6267	1.06	2.11751	6.89049	1.28916	3.91304	9.91304	0
																																0.262338	3.20333	13.6567	1.08667	2.07437	6.94355	1.29282	3.95652	10.1304	0
																																0.262987	3.16333	13.5733	1.11667	2.05363	6.92468	1.2735	4	10.3478	0
																																0.263636	3.09667	13.5867	1.14	2.05297	6.87167	1.31128	4	10.6087	0
																																0.264286	3.06667	13.5633	1.15	2.03207	6.88263	1.3089	4	10.8696	0
																																0.264935	3.04333	13.5967	1.15333	2.02694	6.96196	1.31234	4	11.1304	0
																																0.265584	2.99667	13.6133	1.16667	1.98405	7.00863	1.32845	4.04348	11.3913	0
																																0.266234	2.94333	13.6467	1.18	1.95093	7.08348	1.34423	4.08696	11.6957	0
																																0.266883	2.91	13.6867	1.2	1.94452	7.05747	1.36119	4.13043	12	0
																																0.267532	2.86	13.6533	1.21	1.94069	7.06632	1.34857	4.17391	12.2609	0
																																0.268182	2.83667	13.5933	1.25333	1.93108	7.05316	1.39126	4.21739	12.5652	0
																																0.268831	2.81667	13.4967	1.28667	1.91536	7.01289	1.41817	4.26087	12.8261	0
																																0.269481	2.74667	13.4467	1.31667	1.89414	6.9931	1.45951	4.30435	13.087	0.0434783
																																0.27013	2.70667	13.3433	1.33667	1.88302	6.95317	1.47328	4.34783	13.3478	0.0869565
																																0.270779	2.67667	13.3433	1.36333	1.8575	6.99681	1.47827	4.3913	13.6087	0.130435
																																0.271429	2.63667	13.31	1.38333	1.84463	7.00458	1.49795	4.43478	13.8696	0.173913
																																0.272078	2.58667	13.2867	1.39667	1.81295	7.0439	1.48549	4.43478	14.1304	0.217391
																																0.272727	2.55333	13.2733	1.45333	1.80685	7.10165	1.53264	4.43478	14.3913	0.26087
																																0.273377	2.51333	13.2467	1.45	1.77774	7.1416	1.54774	4.43478	14.6522	0.304348
																																0.274026	2.47333	13.2167	1.47	1.75296	7.14656	1.55902	4.43478	14.913	0.347826
																																0.274675	2.43333	13.1967	1.50667	1.76899	7.13684	1.59743	4.43478	15.1739	0.391304
																																0.275325	2.41333	13.1233	1.53667	1.77943	7.11737	1.6033	4.43478	15.4348	0.434783
																																0.275974	2.39	13.1767	1.59333	1.77249	7.18686	1.67251	4.43478	15.6957	0.478261
																																0.276623	2.38667	13.18	1.61	1.76281	7.15343	1.65742	4.43478	15.913	0.521739
																																0.277273	2.34333	13.11	1.60667	1.74995	7.06903	1.66569	4.43478	16.1304	0.565217
																																0.277922	2.32	13.0133	1.65667	1.76104	7.05875	1.70739	4.3913	16.3478	0.608696
																																0.278571	2.27667	12.9433	1.70333	1.73305	7.02505	1.72586	4.34783	16.5217	0.652174
																																0.279221	2.22667	12.9533	1.73	1.72778	6.98573	1.7418	4.30435	16.6957	0.695652
																																0.27987	2.19	12.8867	1.75667	1.69217	6.99454	1.7629	4.26087	16.8696	0.73913
																																0.280519	2.14	12.8467	1.80333	1.67823	6.9429	1.82091	4.17391	17.0435	0.782609
																																0.281169	2.13	12.78	1.83667	1.66202	6.87331	1.82604	4.08696	17.1739	0.826087
																																0.281818	2.11	12.7133	1.87333	1.65541	6.87912	1.86965	4	17.3043	0.869565
																																0.282468	2.08333	12.6	1.92	1.64481	6.82363	1.88648	3.91304	17.4348	0.913043
																																0.283117	2.02333	12.54	1.92667	1.61394	6.8828	1.88498	3.82609	17.5217	0.956522
																																0.283766	2.00333	12.5233	1.94	1.62443	6.85561	1.84963	3.73913	17.6087	0.956522
																																0.284416	1.97667	12.4733	1.96333	1.63453	6.85316	1.80912	3.65217	17.6522	0.913043
																																0.285065	1.96	12.47	2.01333	1.64136	6.84338	1.87569	3.56522	17.6522	0.869565
																																0.285714	1.95	12.42	2.05	1.64006	6.82536	1.85264	3.47826	17.6957	0.826087
																																0.286364	1.91667	12.36	2.07333	1.62846	6.72815	1.86894	3.3913	17.7391	0.782609
																																0.287013	1.9	12.2733	2.1	1.62444	6.7223	1.92415	3.34783	17.7826	0.73913
																																0.287662	1.87333	12.21	2.13667	1.61223	6.67491	1.92796	3.30435	17.8261	0.695652
																																0.288312	1.85333	12.0567	2.14667	1.59593	6.69649	1.93156	3.26087	17.8696	0.652174
																																0.288961	1.82667	12.0367	2.15333	1.6141	6.7305	1.89785	3.21739	17.8696	0.608696
																																0.28961	1.79	11.95	2.19667	1.6066	6.70652	1.92101	3.17391	17.8696	0.565217
																																0.29026	1.77667	11.94	2.24667	1.60896	6.6762	1.96095	3.13043	17.8261	0.521739
																																0.290909	1.75333	11.8767	2.3	1.58351	6.65249	1.98742	3.08696	17.7826	0.478261
																																0.291558	1.72667	11.7733	2.34	1.53835	6.62785	2.03754	3.04348	17.7391	0.434783
																																0.292208	1.72	11.7433	2.36	1.53279	6.59716	2.06671	3	17.6957	0.391304
																																0.292857	1.70667	11.63	2.43333	1.51931	6.59582	2.11987	3	17.6522	0.347826
																																0.293506	1.69333	11.5267	2.47333	1.52547	6.52876	2.10652	3	17.6087	0.304348
																																0.294156	1.68	11.4933	2.53	1.51169	6.49749	2.13643	3	17.5652	0.26087
																																0.294805	1.61333	11.41	2.57667	1.4825	6.45555	2.15397	3	17.5217	0.217391
																																0.295455	1.60333	11.39	2.62	1.46737	6.46094	2.23283	3	17.4783	0.173913
																																0.296104	1.58333	11.3767	2.69	1.45951	6.42488	2.28136	3	17.4348	0.130435
																																0.296753	1.57667	11.31	2.72667	1.44606	6.3415	2.29991	3	17.3913	0.0869565
																																0.297403	1.56333	11.3167	2.75667	1.45363	6.39265	2.31271	3	17.3478	0.0434783
																																0.298052	1.55	11.1967	2.81	1.45645	6.3434	2.38878	3	17.3043	0
																																0.298701	1.53333	11.16	2.87	1.4454	6.34734	2.39978	3	17.2609	0
																																0.299351	1.52333	11.04	2.93667	1.45252	6.25103	2.44114	3	17.1304	0.0869565
																																0.3	1.49	11.0033	2.94667	1.42947	6.28078	2.41868	3	17.0435	0.173913
																																0.300649	1.48667	10.9367	2.99333	1.43411	6.27833	2.44401	3	16.913	0.26087
																																0.301299	1.45667	10.8333	3.04667	1.4265	6.27136	2.49236	3	16.7391	0.347826
																																0.301948	1.42333	10.7533	3.04667	1.42039	6.21244	2.4937	3	16.5652	0.434783
																																0.302597	1.41333	10.65	3.07333	1.41273	6.08805	2.49976	3	16.3913	0.521739
																																0.303247	1.40333	10.5933	3.08667	1.3954	6.02014	2.51799	3	16.2174	0.608696
																																0.303896	1.38	10.5433	3.12333	1.38636	6.00903	2.52508	3	16.087	0.695652
																																0.304545	1.36333	10.51	3.13333	1.38964	5.97961	2.49593	3	15.9565	0.782609
																																0.305195	1.36	10.4067	3.17667	1.36747	5.97609	2.53645	3	15.8261	0.869565
																																0.305844	1.35667	10.29	3.21333	1.36467	5.95854	2.54218	3	15.6957	0.956522
																																0.306494	1.34667	10.21	3.26667	1.35867	5.9259	2.56596	3	15.5652	1.04348
																																0.307143	1.33333	10.1333	3.35	1.35215	5.91825	2.66794	3	15.4348	1.13043
																																0.307792	1.32	10.0433	3.36	1.35291	5.92327	2.68223	3	15.3043	1.21739
																																0.308442	1.29333	9.99	3.39667	1.33412	5.91211	2.72594	3	15.1739	1.30435
																																0.309091	1.29333	9.94	3.42	1.33663	5.8735	2.75722	3	15.0435	1.3913
																																0.30974	1.28333	9.88333	3.47667	1.28916	5.8421	2.76797	3	14.913	1.47826
																																0.31039	1.27667	9.8	3.47667	1.29578	5.76461	2.74614	3	14.7826	1.56522
																																0.311039	1.25333	9.77667	3.52	1.27852	5.74137	2.7486	3	14.6522	1.65217
																																0.311688	1.22667	9.68333	3.58333	1.2678	5.66894	2.76681	3	14.5217	1.73913
																																0.312338	1.20667	9.62667	3.62	1.26859	5.67344	2.76667	3	14.3913	1.82609
																																0.312987	1.18667	9.57667	3.68667	1.2478	5.63293	2.79425	3	14.2609	1.91304
																																0.313636	1.16667	9.52667	3.8	1.24796	5.58809	2.86018	3	14.1304	2
																																0.314286	1.15667	9.46667	3.87	1.22357	5.58086	2.91572	3	14.087	2
																																0.314935	1.14333	9.38667	3.92	1.20039	5.5606	2.96698	3	14	2
																																0.315584	1.13	9.32333	3.97	1.20191	5.58056	2.99315	3	13.913	2
																																0.316234	1.13333	9.27	3.98667	1.20015	5.56059	2.98264	3	13.8261	2
																																0.316883	1.11333	9.17	4.00333	1.17974	5.46082	3.00445	3	13.7826	2
																																0.317532	1.09667	9.09	4.04667	1.18265	5.43018	3.04885	3	13.7391	2
																																0.318182	1.07333	9.01333	4.1	1.16869	5.42444	3.10518	3	13.6957	2
																																0.318831	1.07667	8.93333	4.10667	1.1613	5.37387	3.15835	3	13.6522	2
																																0.319481	1.06	8.87667	4.13333	1.16084	5.3476	3.16157	3	13.6087	1.95652
																																0.32013	1.06	8.87667	4.17333	1.15796	5.33445	3.15963	3	13.5652	1.91304
																																0.320779	1.04333	8.81333	4.25667	1.14564	5.30146	3.26491	3	13.5652	1.86957
																																0.321429	1.03667	8.72667	4.29	1.14588	5.23929	3.27133	3	13.5652	1.82609
																																0.322078	1.01667	8.67333	4.31	1.13756	5.25726	3.29191	3	13.6087	1.78261
																																0.322727	1.01	8.61333	4.35	1.13174	5.22572	3.30513	3	13.6522	1.73913
																																0.323377	0.996667	8.54	4.41667	1.12882	5.19729	3.35767	3	13.6522	1.69565
																																0.324026	0.973333	8.45667	4.45	1.10606	5.15591	3.38512	3	13.6522	1.65217
																																0.324675	0.96	8.35	4.50667	1.09043	5.12723	3.44619	3	13.6522	1.6087
																																0.325325	0.94	8.35667	4.49667	1.08643	5.15085	3.44813	3	13.6087	1.56522
																																0.325974	0.94	8.29	4.52667	1.07716	5.1544	3.44026	3	13.5652	1.52174
																																0.326623	0.936667	8.26	4.59667	1.0723	5.17187	3.50737	3	13.5217	1.47826
																																0.327273	0.923333	8.20667	4.65	1.0683	5.12558	3.5425	3	13.4783	1.43478
																																0.327922	0.903333	8.15667	4.65	1.06667	5.12768	3.52926	3	13.4348	1.3913
																																0.328571	0.883333	8.11	4.68333	1.04564	5.09488	3.55036	2.95652	13.3913	1.34783
																																0.329221	0.883333	8.04667	4.71333	1.05202	5.07645	3.54208	2.91304	13.3913	1.30435
																																0.32987	0.863333	7.97333	4.74333	1.04641	5.01962	3.5571	2.86957	13.4348	1.26087
																																0.330519	0.85	7.88667	4.79	1.03815	4.92287	3.58731	2.82609	13.5217	1.21739
																																0.331169	0.853333	7.77333	4.79667	1.04024	4.88208	3.60444	2.78261	13.6522	1.17391
																																0.331818	0.853333	7.73333	4.84667	1.03702	4.87526	3.6799	2.73913	13.7391	1.13043
																																0.332468	0.85	7.66333	4.93667	1.04137	4.78606	3.71375	2.69565	13.8261	1.08696
																																0.333117	0.853333	7.59667	4.93	1.05302	4.7359	3.80614	2.65217	13.913	1.04348
																																0.333766	0.853333	7.54	4.95667	1.05619	4.63537	3.85283	2.6087	14	1
																																0.334416	0.843333	7.44333	5.04333	1.04359	4.58076	3.8563	2.56522	14.087	1
																																0.335065	0.833333	7.4	5.04667	1.04043	4.52196	3.86102	2.52174	14.1304	1.04348
																																0.335714	0.816667	7.31	5.06333	1.02301	4.44971	3.86728	2.47826	14.1304	1.08696
																																0.336364	0.816667	7.22667	5.13	1.02301	4.42952	3.92485	2.43478	14.1304	1.13043
																																0.337013	0.806667	7.18333	5.18333	1.01952	4.40694	3.92271	2.3913	14.0435	1.17391
																																0.337662	0.8	7.07333	5.18333	1.01494	4.35483	3.85997	2.34783	13.913	1.21739
																																0.338312	0.783333	7.00333	5.18667	1.00985	4.33273	3.87926	2.30435	13.8261	1.26087
																																0.338961	0.773333	6.99	5.23	1.00598	4.24539	3.88683	2.26087	13.7391	1.30435
																																0.33961	0.76	6.91333	5.24667	0.982659	4.21089	3.90684	2.21739	13.6087	1.34783
																																0.34026	0.733333	6.78	5.31	0.968857	4.08664	3.93091	2.17391	13.5217	1.3913
																																0.340909	0.73	6.74667	5.32333	0.966201	4.0806	3.93069	2.13043	13.4348	1.43478
																																0.341558	0.716667	6.65667	5.32333	0.955387	3.98141	3.94597	2.08696	13.3043	1.47826
																																0.342208	0.703333	6.60333	5.34667	0.947796	3.95366	3.93082	2.04348	13.1739	1.52174
																																0.342857	0.683333	6.55	5.39	0.937721	3.89505	3.93907	2	13.0435	1.56522
																																0.343506	0.673333	6.48333	5.45333	0.92528	3.90048	3.9901	2	12.913	1.6087
																																0.344156	0.66	6.41667	5.48	0.920448	3.84521	3.98948	2	12.7391	1.65217
																																0.344805	0.653333	6.36333	5.49667	0.903258	3.81749	4.04696	2	12.5652	1.69565
																																0.345455	0.643333	6.31	5.49667	0.901201	3.83095	4.04448	1.95652	12.3478	1.73913
																																0.346104	0.63	6.23667	5.51667	0.89205	3.78794	4.06507	1.91304	12.1304	1.78261
																																0.346753	0.626667	6.15333	5.58667	0.888776	3.73044	4.10675	1.86957	11.913	1.82609
																																0.347403	0.62	6.09333	5.55667	0.866855	3.71447	4.10157	1.82609	11.6957	1.78261
																																0.348052	0.606667	6.05333	5.58333	0.856973	3.67271	4.17066	1.78261	11.4783	1.73913
																																0.348701	0.583333	5.98333	5.59	0.843858	3.62402	4.21122	1.73913	11.2609	1.69565
																																0.349351	0.57	5.88	5.56	0.841105	3.59379	4.20699	1.69565	11.0435	1.65217
																																0.35	0.563333	5.80333	5.61333	0.8456	3.575	4.23362	1.65217	10.8696	1.56522
																																0.350649	0.55	5.72333	5.67333	0.826505	3.57436	4.21575	1.6087	10.6957	1.47826
																																0.351299	0.536667	5.69333	5.7	0.823153	3.54323	4.21059	1.56522	10.4348	1.3913
																																0.351948	0.52	5.67333	5.71667	0.815568	3.54332	4.2493	1.52174	10.2174	1.30435
																																0.352597	0.51	5.57667	5.69333	0.807511	3.5031	4.28023	1.47826	10	1.21739
																																0.353247	0.5	5.48	5.7	0.799247	3.4809	4.2963	1.43478	9.82609	1.13043
																																0.353896	0.476667	5.43333	5.72	0.764682	3.51379	4.387	1.3913	9.65217	1.04348
																																0.354545	0.47	5.36333	5.72333	0.764448	3.47345	4.34854	1.34783	9.52174	0.956522
																																0.355195	0.46	5.32333	5.72	0.763989	3.44941	4.2922	1.30435	9.3913	0.869565
																																0.355844	0.453333	5.30667	5.72667	0.754799	3.47171	4.29964	1.26087	9.26087	0.782609
																																0.356494	0.443333	5.29	5.74333	0.731601	3.47459	4.32278	1.21739	9.17391	0.695652
																																0.357143	0.433333	5.21333	5.77333	0.726163	3.47391	4.32098	1.17391	9.08696	0.608696
																																0.357792	0.433333	5.14333	5.77667	0.721543	3.45096	4.3037	1.13043	9	0.521739
																																0.358442	0.433333	5.12333	5.75	0.721543	3.46045	4.33013	1.08696	8.95652	0.434783
																																0.359091	0.433333	5.11	5.77667	0.726163	3.45703	4.38607	1.04348	8.91304	0.347826
																																0.35974	0.426667	5.1	5.82	0.725518	3.43745	4.39834	0.956522	8.86957	0.26087
																																0.36039	0.423333	5.03667	5.78667	0.725172	3.41774	4.40141	0.913043	8.82609	0.173913
																																0.361039	0.41	5.01	5.77667	0.718997	3.39731	4.40129	0.869565	8.78261	0.0869565
																																0.361688	0.406667	4.95667	5.77333	0.709201	3.3244	4.42801	0.826087	8.73913	0
																																0.362338	0.41	4.95333	5.79667	0.71433	3.32787	4.49994	0.782609	8.69565	0
																																0.362987	0.406667	4.95333	5.83	0.709201	3.32586	4.5398	0.73913	8.6087	0
																																0.363636	0.403333	4.91	5.84333	0.689619	3.29008	4.53881	0.695652	8.52174	0
																																0.364286	0.39	4.86333	5.87	0.68273	3.28542	4.49002	0.652174	8.3913	0
																																0.364935	0.386667	4.80667	5.86	0.667313	3.23277	4.53383	0.608696	8.30435	0
																																0.365584	0.376667	4.76	5.87333	0.660487	3.25644	4.56436	0.565217	8.21739	0
																																0.366234	0.376667	4.69333	5.93333	0.655404	3.24258	4.59412	0.521739	8.21739	0.0434783
																																0.366883	0.366667	4.61	6.00333	0.648298	3.26396	4.65139	0.478261	8.21739	0.0869565
																																0.367532	0.363333	4.54	6	0.647601	3.25634	4.7675	0.434783	8.30435	0.130435
																																0.368182	0.356667	4.53667	6.05	0.640956	3.28195	4.81506	0.391304	8.34783	0.173913
																																0.368831	0.34	4.5	6.08	0.621036	3.28114	4.86681	0.347826	8.3913	0.217391
																																0.369481	0.336667	4.43667	6	0.614748	3.26725	4.76961	0.304348	8.43478	0.26087
																																0.37013	0.32	4.37667	5.97667	0.615518	3.28493	4.69641	0.26087	8.47826	0.304348
																																0.370779	0.316667	4.34333	5.94	0.62532	3.3028	4.6131	0.217391	8.52174	0.347826
																																0.371429	0.316667	4.23333	5.92333	0.62532	3.24252	4.6414	0.173913	8.6087	0.391304
																																0.372078	0.31	4.19333	5.91667	0.617932	3.24722	4.65496	0.130435	8.69565	0.434783
																																0.372727	0.3	4.13667	5.92	0.586926	3.22791	4.67974	0.0869565	8.78261	0.521739
																																0.373377	0.296667	4.06667	5.93	0.580038	3.17635	4.74131	0.0434783	8.82609	0.608696
																																0.374026	0.293333	4.01333	5.86333	0.573048	3.14103	4.5922	0	8.86957	0.695652
																																0.374675	0.296667	3.97667	5.87	0.580038	3.10078	4.6236	0	8.91304	0.782609
																																0.375325	0.293333	3.95667	5.86667	0.578854	3.03515	4.60575	0	8.95652	0.869565
																																0.375974	0.296667	3.92333	5.89	0.585775	3.00904	4.65081	0	9	0.956522
																																0.376623	0.296667	3.9	5.88	0.585775	3.04866	4.67602	0	9.04348	1.04348
																																0.377273	0.29	3.83333	5.89	0.577649	3.01815	4.71934	0	9.08696	1.13043
																																0.377922	0.283333	3.79333	5.91	0.557457	3.01012	4.71976	0	9.17391	1.21739
																																0.378571	0.286667	3.75667	5.87667	0.564699	2.97888	4.72892	0	9.21739	1.30435
																																0.379221	0.28	3.73333	5.86333	0.556145	2.95148	4.7016	0	9.30435	1.3913
																																0.37987	0.263333	3.71	5.85	0.549237	2.95777	4.7465	0	9.34783	1.47826
																																0.380519	0.263333	3.65667	5.90667	0.549237	2.90866	4.7342	0	9.3913	1.56522
																																0.381169	0.263333	3.63	5.94	0.549237	2.88459	4.75378	0	9.43478	1.6087
																																0.381818	0.253333	3.6	5.94	0.53863	2.86251	4.75167	0	9.43478	1.65217
																																0.382468	0.253333	3.57667	5.90667	0.53863	2.85153	4.7708	0	9.3913	1.69565
																																0.383117	0.25	3.52	5.91	0.537086	2.79684	4.80335	0	9.34783	1.73913
																																0.383766	0.246667	3.50667	5.96333	0.535517	2.7981	4.83251	0	9.30435	1.78261
																																0.384416	0.233333	3.49333	6	0.509661	2.77651	4.81011	0	9.26087	1.82609
																																0.385065	0.233333	3.46	5.99667	0.509661	2.79902	4.81948	0	9.21739	1.91304
																																0.385714	0.226667	3.43333	5.99	0.506105	2.80686	4.8361	0	9.17391	2
																																0.386364	0.226667	3.39667	6.01333	0.506105	2.7962	4.88734	0	9.13043	2.08696
																																0.387013	0.226667	3.37333	6.03667	0.506105	2.7712	4.90191	0	9.08696	2.17391
																																0.387662	0.223333	3.31667	6.08333	0.497609	2.73275	4.94955	0	9.04348	2.21739
																																0.388312	0.22	3.28333	6.11333	0.495734	2.70817	5.01708	0	9	2.26087
																																0.388961	0.213333	3.23667	6.12	0.48505	2.67041	5.05676	0	8.91304	2.30435
																																0.38961	0.21	3.20333	6.14667	0.483057	2.64297	5.06068	0	8.82609	2.34783
																																0.39026	0.21	3.16333	6.13667	0.483057	2.63562	5.04872	0	8.73913	2.43478
																																0.390909	0.203333	3.13333	6.14	0.478978	2.61118	5.07012	0	8.65217	2.52174
																																0.391558	0.203333	3.11	6.01	0.478978	2.60522	4.98055	0	8.56522	2.6087
																																0.392208	0.196667	3.08	5.97333	0.467673	2.56558	4.96401	0	8.3913	2.69565
																																0.392857	0.196667	3.04333	5.97333	0.460466	2.53434	5.06076	0	8.21739	2.78261
																																0.393506	0.186667	3.00333	6	0.453698	2.5015	5.10754	0	8.08696	2.86957
																																0.394156	0.183333	2.97	5.99333	0.45137	2.45408	5.05157	0	7.95652	2.95652
																																0.394805	0.176667	2.93667	5.97333	0.446602	2.40108	5.02894	0	7.82609	3.08696
																																0.395455	0.173333	2.87	5.93667	0.428838	2.34195	5.06077	0	7.69565	3.21739
																																0.396104	0.166667	2.85333	5.94333	0.41569	2.31871	5.09772	0	7.56522	3.34783
																																0.396753	0.166667	2.84333	5.94333	0.41569	2.2795	5.08984	0	7.52174	3.47826
																																0.397403	0.163333	2.79333	5.92	0.412986	2.28357	5.08262	0	7.47826	3.6087
																																0.398052	0.16	2.79333	5.94	0.410237	2.28795	5.03131	0	7.43478	3.73913
																																0.398701	0.16	2.78	5.97	0.410237	2.28524	5.10123	0	7.34783	3.86957
																																0.399351	0.156667	2.75333	5.88667	0.407442	2.28398	5.01774	0	7.26087	4
																																0.4	0.15	2.71333	5.88	0.40171	2.27928	4.99755	0	7.17391	4.08696
																																0.400649	0.146667	2.67667	5.88667	0.398772	2.25145	5.04168	0	7.04348	4.17391
																																0.401299	0.146667	2.65	5.88333	0.398772	2.22651	5.03198	0	6.86957	4.26087
																																0.401948	0.15	2.63667	5.89333	0.40171	2.21533	5.01989	0	6.69565	4.34783
																																0.402597	0.143333	2.58667	5.93	0.387241	2.17061	5.07849	0	6.65217	4.43478
																																0.403247	0.146667	2.56	5.91333	0.390295	2.16379	5.1068	0	6.6087	4.52174
																																0.403896	0.15	2.50333	5.92667	0.393297	2.11777	5.0464	0	6.6087	4.56522
																																0.404545	0.153333	2.42333	5.92667	0.396248	2.05545	5.05369	0	6.6087	4.6087
																																0.405195	0.153333	2.38	5.90333	0.396248	2.02218	4.99438	0	6.56522	4.6087
																																0.405844	0.146667	2.35	5.93	0.390295	2.02513	4.99683	0	6.43478	4.6087
																																0.406494	0.146667	2.31667	5.90667	0.390295	2.03228	5.02548	0	6.30435	4.6087
																																0.407143	0.143333	2.28667	5.92667	0.387241	2.0078	5.04773	0	6.26087	4.6087
																																0.407792	0.143333	2.23333	5.92667	0.378506	1.96599	5.02448	0	6.21739	4.6087
																																0.408442	0.143333	2.19333	5.92333	0.378506	1.95158	5.05463	0	6.17391	4.6087
																																0.409091	0.136667	2.15	5.9	0.372089	1.93563	5.05588	0	6.13043	4.6087
																																0.40974	0.133333	2.15	5.89333	0.368794	1.92349	5.05838	0	6.04348	4.56522
																																0.41039	0.133333	2.14667	5.90333	0.368794	1.92809	5.1004	0	5.95652	4.52174
																																0.411039	0.13	2.08333	5.85667	0.365438	1.91362	5.0809	0	5.86957	4.47826
																																0.411688	0.133333	2.07	5.87333	0.368794	1.9159	5.12362	0	5.73913	4.43478
																																0.412338	0.13	2.04667	5.84	0.365438	1.89291	5.10306	0	5.6087	4.3913
																																0.412987	0.13	2.02667	5.82	0.365438	1.90035	5.03907	0	5.47826	4.34783
																																0.413636	0.13	2.02	5.82	0.365438	1.9057	5.09583	0	5.3913	4.30435
																																0.414286	0.126667	2	5.74333	0.362021	1.90581	5.0081	0	5.30435	4.26087
																																0.414935	0.123333	1.97	5.67667	0.35854	1.88705	4.93829	0	5.21739	4.21739
																																0.415584	0.123333	1.94333	5.58333	0.35854	1.88289	4.73686	0	5.17391	4.13043
																																0.416234	0.12	1.92	5.57	0.354993	1.87759	4.71656	0	5.13043	4.04348
																																0.416883	0.12	1.91	5.58667	0.354993	1.85293	4.7509	0	5.08696	3.95652
																																0.417532	0.12	1.90667	5.57333	0.354993	1.85547	4.76097	0	4.91304	3.86957
																																0.418182	0.12	1.9	5.55	0.354993	1.83882	4.75213	0	4.73913	3.82609
																																0.418831	0.12	1.87	5.46	0.354993	1.81219	4.66845	0	4.56522	3.82609
																																0.419481	0.12	1.84667	5.41667	0.354993	1.78525	4.62106	0	4.3913	3.82609
																																0.42013	0.106667	1.82333	5.37667	0.340109	1.74421	4.55602	0	4.26087	3.82609
																																0.420779	0.106667	1.80667	5.34	0.340109	1.75105	4.57612	0	4.26087	3.82609
																																0.421429	0.103333	1.77667	5.33667	0.336203	1.7156	4.58403	0	4.26087	3.82609
																																0.422078	0.1	1.77	5.33667	0.332217	1.7225	4.57673	0	4.26087	3.82609
																																0.422727	0.103333	1.75333	5.29	0.336203	1.72503	4.56897	0	4.26087	3.73913
																																0.423377	0.106667	1.74	5.27	0.349805	1.71918	4.57239	0	4.26087	3.65217
																																0.424026	0.11	1.72333	5.20667	0.362867	1.73112	4.54748	0	4.21739	3.56522
																																0.424675	0.11	1.7	5.18	0.362867	1.72818	4.54199	0	4.30435	3.47826
																																0.425325	0.11	1.7	5.13333	0.362867	1.73205	4.53181	0	4.34783	3.3913
																																0.425974	0.103333	1.65	5.09333	0.346008	1.68433	4.55049	0	4.34783	3.34783
																																0.426623	0.103333	1.64333	5.05667	0.346008	1.66494	4.53453	0	4.34783	3.30435
																																0.427273	0.1	1.60333	5.06667	0.342136	1.62937	4.5788	0	4.34783	3.21739
																																0.427922	0.1	1.59333	5.03	0.351775	1.62381	4.48287	0	4.34783	3.13043
																																0.428571	0.1	1.55667	5.02	0.351775	1.6048	4.46011	0	4.34783	3.04348
																																0.429221	0.1	1.54	5.02667	0.351775	1.59275	4.49444	0	4.34783	2.95652
																																0.42987	0.1	1.51333	4.97667	0.351775	1.589	4.46496	0	4.3913	2.86957
																																0.430519	0.0933333	1.49667	4.95	0.334157	1.56999	4.41579	0	4.43478	2.82609
																																0.431169	0.0933333	1.46667	4.92667	0.334157	1.54819	4.36173	0	4.47826	2.78261
																																0.431818	0.0866667	1.45	4.9	0.325847	1.55635	4.32887	0	4.52174	2.73913
																																0.432468	0.0866667	1.43667	4.86	0.325847	1.55802	4.3177	0	4.56522	2.69565
																																0.433117	0.0833333	1.43	4.85	0.321559	1.55343	4.35477	0	4.6087	2.6087
																																0.433766	0.0833333	1.40333	4.83333	0.321559	1.53901	4.35608	0	4.65217	2.52174
																																0.434416	0.08	1.4	4.81667	0.317178	1.53662	4.31491	0	4.69565	2.43478
																																0.435065	0.0766667	1.38	4.78333	0.3127	1.49546	4.29081	0	4.73913	2.34783
																																0.435714	0.0766667	1.37	4.74667	0.3127	1.49462	4.32646	0	4.69565	2.26087
																																0.436364	0.0766667	1.34	4.68667	0.3127	1.47138	4.30312	0	4.65217	2.17391
																																0.437013	0.0766667	1.32	4.64333	0.3127	1.44611	4.28922	0	4.6087	2.08696
																																0.437662	0.0766667	1.29667	4.57667	0.3127	1.42669	4.251	0	4.56522	2.08696
																																0.438312	0.0766667	1.28333	4.57667	0.3127	1.43873	4.2447	0	4.52174	2.08696
																																0.438961	0.0766667	1.27667	4.54667	0.3127	1.44236	4.24357	0	4.52174	2.08696
																																0.43961	0.0733333	1.24667	4.49667	0.297069	1.42099	4.19786	0	4.43478	2.08696
																																0.44026	0.0666667	1.23667	4.47333	0.287223	1.40971	4.16579	0	4.3913	2.08696
																																0.440909	0.0666667	1.23667	4.44667	0.287223	1.41208	4.1341	0	4.3913	2
																																0.441558	0.0666667	1.22	4.45333	0.287223	1.40172	4.10333	0	4.3913	1.91304
																																0.442208	0.0666667	1.22	4.43	0.287223	1.40886	4.10544	0	4.3913	1.86957
																																0.442857	0.07	1.2	4.39	0.292206	1.38313	4.02391	0	4.3913	1.82609
																																0.443506	0.07	1.17333	4.32333	0.292206	1.38914	3.97553	0	4.3913	1.78261
																																0.444156	0.0666667	1.15	4.27667	0.287223	1.40264	3.94105	0	4.3913	1.73913
																																0.444805	0.0633333	1.12	4.21	0.282113	1.34845	3.88022	0	4.34783	1.69565
																																0.445455	0.0633333	1.13333	4.23	0.282113	1.34968	3.90572	0	4.30435	1.65217
																																0.446104	0.0566667	1.11333	4.20333	0.27148	1.32401	3.87626	0	4.26087	1.6087
																																0.446753	0.0566667	1.10333	4.17333	0.27148	1.31087	3.82169	0	4.21739	1.56522
																																0.447403	0.0566667	1.08667	4.14333	0.27148	1.28764	3.80496	0	4.17391	1.52174
																																0.448052	0.0533333	1.06333	4.10333	0.265941	1.27727	3.7496	0	4.13043	1.47826
																																0.448701	0.05	1.05667	4.07333	0.260242	1.26707	3.71492	0	4.08696	1.43478
																																0.449351	0.05	1.05	4.08333	0.260242	1.28048	3.71696	0	4.04348	1.3913
																																0.45	0.05	1.01	4.06	0.260242	1.23355	3.65892	0	4	1.34783
																																0.450649	0.0466667	0.986667	4.01667	0.240864	1.20471	3.58411	0	4	1.30435
																																0.451299	0.0433333	0.97	3.99	0.219734	1.20857	3.55603	0	4	1.26087
																																0.451948	0.0433333	0.953333	3.94	0.219734	1.14405	3.49913	0	4	1.21739
																																0.452597	0.0433333	0.94	3.90667	0.219734	1.13462	3.49074	0	3.95652	1.21739
																																0.453247	0.0433333	0.926667	3.88	0.219734	1.12495	3.49471	0	3.91304	1.21739
																																0.453896	0.0433333	0.913333	3.82667	0.219734	1.11503	3.48767	0	3.86957	1.21739
																																0.454545	0.0433333	0.906667	3.79667	0.219734	1.10545	3.4798	0	3.82609	1.21739
																																0.455195	0.0433333	0.906667	3.76333	0.219734	1.10848	3.44483	0	3.73913	1.21739
																																0.455844	0.0433333	0.883333	3.71333	0.219734	1.0678	3.39552	0	3.65217	1.26087
																																0.456494	0.0433333	0.88	3.68	0.219734	1.07834	3.35885	0	3.56522	1.30435
																																0.457143	0.04	0.866667	3.64333	0.212644	1.08604	3.33665	0	3.47826	1.34783
																																0.457792	0.04	0.856667	3.63333	0.212644	1.08013	3.322	0	3.3913	1.3913
																																0.458442	0.04	0.846667	3.60333	0.212644	1.06471	3.28766	0	3.30435	1.43478
																																0.459091	0.0366667	0.82	3.58667	0.205254	1.05735	3.29221	0	3.21739	1.47826
																																0.45974	0.0366667	0.803333	3.54667	0.205254	1.03355	3.23771	0	3.13043	1.52174
																																0.46039	0.0366667	0.81	3.52667	0.205254	1.04764	3.22344	0	3.04348	1.56522
																																0.461039	0.0366667	0.803333	3.51	0.205254	1.04321	3.18912	0	2.95652	1.6087
																																0.461688	0.0366667	0.776667	3.43667	0.205254	1.01829	3.17694	0	2.86957	1.65217
																																0.462338	0.0366667	0.77	3.38667	0.205254	1.0102	3.165	0	2.78261	1.69565
																																0.462987	0.0333333	0.756667	3.33667	0.197532	1.01038	3.15327	0	2.69565	1.73913
																																0.463636	0.03	0.743333	3.32667	0.189437	1.02026	3.15274	0	2.6087	1.78261
																																0.464286	0.03	0.726667	3.25667	0.189437	1.00432	3.1945	0	2.52174	1.82609
																																0.464935	0.0333333	0.726667	3.22333	0.197532	0.997634	3.18968	0	2.43478	1.86957
																																0.465584	0.0333333	0.716667	3.14	0.197532	0.969289	3.11224	0	2.34783	1.91304
																																0.466234	0.0333333	0.716667	3.06667	0.197532	0.976165	3.07252	0	2.26087	1.95652
																																0.466883	0.0333333	0.706667	3.04333	0.197532	0.981751	3.06367	0	2.17391	2
																																0.467532	0.0333333	0.686667	2.99667	0.197532	0.965191	2.99218	0	2.13043	2
																																0.468182	0.0333333	0.683333	2.94333	0.197532	0.958882	2.92495	0	2.08696	2
																																0.468831	0.0333333	0.673333	2.91	0.197532	0.943179	2.89537	0	2.04348	2
																																0.469481	0.0333333	0.67	2.90333	0.197532	0.947325	2.87661	0	2	2
																																0.47013	0.0333333	0.653333	2.89333	0.197532	0.932409	2.87568	0	2	2
																																0.470779	0.0333333	0.643333	2.86667	0.197532	0.937578	2.8734	0	2	2
																																0.471429	0.0333333	0.626667	2.87333	0.197532	0.925641	2.90034	0	2	2
																																0.472078	0.0266667	0.623333	2.84	0.180918	0.907856	2.88365	0	2	2
																																0.472727	0.0266667	0.6	2.81667	0.180918	0.884652	2.83723	0	2	2
																																0.473377	0.0266667	0.596667	2.77667	0.180918	0.873613	2.82372	0	2	2
																																0.474026	0.0266667	0.593333	2.79333	0.180918	0.873977	2.83385	0	2	2
																																0.474675	0.0266667	0.593333	2.74	0.180918	0.881597	2.79735	0	2	2
																																0.475325	0.0266667	0.593333	2.68	0.180918	0.873977	2.75492	0	2	2
																																0.475974	0.0266667	0.586667	2.65	0.180918	0.870833	2.74578	0	2	2
																																0.476623	0.0266667	0.573333	2.64	0.180918	0.868217	2.74509	0	2	2
																																0.477273	0.0266667	0.573333	2.62	0.180918	0.872061	2.74482	0	2	2
																																0.477922	0.0266667	0.576667	2.6	0.180918	0.879413	2.715	0	2	2
																																0.478571	0.0266667	0.563333	2.57	0.180918	0.87667	2.71471	0	2	2
																																0.479221	0.0266667	0.55	2.56667	0.180918	0.862155	2.69997	0	2	2
																																0.47987	0.0266667	0.526667	2.54	0.180918	0.855411	2.67061	0	2	2
																																0.480519	0.0266667	0.513333	2.51	0.180918	0.851806	2.6432	0	2	2
																																0.481169	0.0266667	0.503333	2.48333	0.180918	0.844016	2.62539	0	2	2
																																0.481818	0.0266667	0.5	2.43667	0.180918	0.83205	2.58746	0	2	2
																																0.482468	0.0266667	0.503333	2.40333	0.180918	0.832044	2.56435	0	1.95652	2.04348
																																0.483117	0.0266667	0.506667	2.38	0.180918	0.832023	2.53318	0	1.91304	2.08696
																																0.483766	0.0266667	0.5	2.33667	0.180918	0.828021	2.51617	0	1.86957	2.13043
																																0.484416	0.0266667	0.493333	2.29667	0.180918	0.827994	2.4784	0	1.82609	2.17391
																																0.485065	0.0266667	0.48	2.28333	0.180918	0.798996	2.44328	0	1.78261	2.21739
																																0.485714	0.0266667	0.463333	2.24333	0.180918	0.785735	2.44487	0	1.69565	2.26087
																																0.486364	0.0233333	0.456667	2.25667	0.171913	0.776831	2.46123	0	1.6087	2.30435
																																0.487013	0.0233333	0.433333	2.23	0.171913	0.762119	2.46794	0	1.52174	2.34783
																																0.487662	0.0233333	0.426667	2.20667	0.171913	0.757099	2.46933	0	1.43478	2.3913
																																0.488312	0.0233333	0.426667	2.19667	0.171913	0.761504	2.48164	0	1.34783	2.47826
																																0.488961	0.0233333	0.423333	2.15667	0.171913	0.782836	2.46828	0	1.26087	2.52174
																																0.48961	0.0233333	0.42	2.14667	0.171913	0.782501	2.45872	0	1.17391	2.56522
																																0.49026	0.0233333	0.416667	2.07667	0.171913	0.777864	2.42564	0	1.08696	2.6087
																																0.490909	0.0233333	0.403333	2.03333	0.171913	0.75002	2.40795	0	1	2.65217
																																0.491558	0.0233333	0.393333	2.03	0.171913	0.744178	2.39476	0	0.913043	2.69565
																																0.492208	0.0233333	0.38	2.01667	0.171913	0.737618	2.3865	0	0.826087	2.69565
																																0.492857	0.0233333	0.38	1.99667	0.171913	0.759951	2.43923	0	0.73913	2.65217
																																0.493506	0.0233333	0.366667	1.97667	0.171913	0.762119	2.43637	0	0.652174	2.6087
																																0.494156	0.0233333	0.356667	1.97333	0.171913	0.733427	2.43565	0	0.565217	2.56522
																																0.494805	0.0233333	0.35	1.95333	0.171913	0.684882	2.42985	0	0.478261	2.52174
																																0.495455	0.0233333	0.346667	1.97	0.171913	0.684141	2.42805	0	0.391304	2.47826
																																0.496104	0.0233333	0.343333	1.93667	0.171913	0.683383	2.38711	0	0.304348	2.43478
																																0.496753	0.02	0.353333	1.92333	0.162341	0.700088	2.39651	0	0.217391	2.3913
																																0.497403	0.02	0.353333	1.88667	0.162341	0.700088	2.39715	0	0.173913	2.30435
																																0.498052	0.02	0.34	1.9	0.162341	0.682608	2.39076	0	0.130435	2.21739
																																0.498701	0.02	0.32	1.87667	0.162341	0.657552	2.37069	0	0.0869565	2.13043
																																0.499351	0.0233333	0.316667	1.81667	0.171913	0.661701	2.32689	0	0.0434783	2.08696
																																0.5	0.02	0.316667	1.79333	0.162341	0.656627	2.29379	0	0	2.04348
																																0.500649	0.02	0.323333	1.77	0.162341	0.673524	2.2703	0	0	2
																																0.501299	0.02	0.32	1.74	0.162341	0.662619	2.24109	0	0	1.95652
																																0.501948	0.0166667	0.32	1.73	0.152094	0.662619	2.24214	0	0	1.91304
																																0.502597	0.0166667	0.313333	1.69667	0.152094	0.655684	2.2017	0	0	1.86957
																																0.503247	0.0166667	0.3	1.70333	0.152094	0.646576	2.19805	0	0	1.78261
																																0.503896	0.0166667	0.29	1.67667	0.152094	0.632905	2.15428	0	0	1.73913
																																0.504545	0.0166667	0.28	1.64333	0.152094	0.624152	2.09541	0	0	1.69565
																																0.505195	0.0166667	0.27	1.61	0.152094	0.620524	2.08945	0	0	1.65217
																																0.505844	0.0166667	0.26	1.59333	0.152094	0.605769	2.08224	0	0	1.6087
																																0.506494	0.0166667	0.263333	1.59	0.152094	0.607084	2.08881	0	0	1.56522
																																0.507143	0.0166667	0.246667	1.59667	0.152094	0.589049	2.09809	0	0	1.56522
																																0.507792	0.0166667	0.24	1.58333	0.152094	0.586127	2.09388	0	0	1.6087
																																0.508442	0.0133333	0.233333	1.57667	0.141027	0.565646	2.07649	0	0	1.65217
																																0.509091	0.01	0.233333	1.54667	0.128927	0.565646	2.04984	0	0	1.69565
																																0.50974	0.01	0.226667	1.54333	0.128927	0.556466	2.03517	0	0	1.73913
																																0.51039	0.01	0.226667	1.53333	0.128927	0.556466	2.01721	0	0	1.78261
																																0.511039	0.01	0.22	1.51667	0.128927	0.54705	2.02734	0	0	1.82609
																																0.511688	0.01	0.216667	1.48667	0.128927	0.545326	1.99577	0	0	1.86957
																																0.512338	0.01	0.21	1.44333	0.128927	0.541798	1.97479	0	0	1.91304
																																0.512987	0.01	0.203333	1.42333	0.128927	0.538164	1.9758	0	0	1.95652
																																0.513636	0.01	0.2	1.38667	0.128927	0.536307	1.91556	0	0	2
																																0.514286	0.01	0.2	1.38	0.128927	0.536307	1.90991	0	0	2
																																0.514935	0.01	0.196667	1.36667	0.128927	0.528127	1.90552	0	0	2
																																0.515584	0.01	0.19	1.36	0.128927	0.524229	1.9103	0	0	2
																																0.516234	0.00666667	0.186667	1.36333	0.081513	0.515793	1.91229	0	0	2
																																0.516883	0.00666667	0.183333	1.33667	0.081513	0.500557	1.8926	0	0	2
																																0.517532	0.00666667	0.176667	1.33	0.081513	0.496263	1.88137	0	0	2
																																0.518182	0.00666667	0.173333	1.31	0.081513	0.494067	1.88478	0	0	2
																																0.518831	0.00666667	0.16	1.29333	0.081513	0.470963	1.87412	0	0	2
																																0.519481	0.00666667	0.153333	1.27	0.081513	0.466061	1.84801	0	0	2
																																0.52013	0.00666667	0.15	1.27333	0.081513	0.463555	1.85385	0	0	2
																																0.520779	0.00666667	0.146667	1.23667	0.081513	0.453698	1.82897	0	0	2
																																0.521429	0.00666667	0.153333	1.23	0.081513	0.458829	1.80406	0	0	2
																																0.522078	0.00666667	0.153333	1.20667	0.081513	0.458829	1.7836	0	0	1.95652
																																0.522727	0.00333333	0.15	1.19333	0.057735	0.456283	1.77005	0	0	1.91304
																																0.523377	0.00333333	0.136667	1.17333	0.057735	0.438135	1.75886	0	0	1.86957
																																0.524026	0.00333333	0.126667	1.15667	0.057735	0.388749	1.75758	0	0	1.82609
																																0.524675	0.00333333	0.126667	1.15333	0.057735	0.397259	1.74738	0	0	1.78261
																																0.525325	0.00333333	0.12	1.14	0.057735	0.390866	1.71568	0	0	1.73913
																																0.525974	0.00333333	0.116667	1.12333	0.057735	0.387586	1.67056	0	0	1.69565
																																0.526623	0.00333333	0.113333	1.11	0.057735	0.38425	1.65541	0	0	1.65217
																																0.527273	0.00333333	0.103333	1.08667	0.057735	0.355542	1.61074	0	0	1.6087
																																0.527922	0.00333333	0.103333	1.06	0.057735	0.355542	1.54846	0	0	1.56522
																																0.528571	0.00333333	0.103333	1.07667	0.057735	0.355542	1.58509	0	0	1.52174
																																0.529221	0	0.0966667	1.04	0	0.338187	1.56415	0	0	1.47826
																																0.52987	0	0.0966667	1.01333	0	0.338187	1.54957	0	0	1.43478
																																0.530519	0	0.0933333	0.986667	0	0.334157	1.508	0	0	1.3913
																																0.531169	0	0.0933333	0.973333	0	0.334157	1.43042	0	0	1.34783
																																0.531818	0	0.0933333	0.943333	0	0.334157	1.42368	0	0	1.30435
																																0.532468	0	0.0966667	0.956667	0	0.338187	1.46125	0	0	1.26087
																																0.533117	0	0.0866667	0.943333	0	0.325847	1.4585	0	0	1.21739
																																0.533766	0	0.0866667	0.913333	0	0.325847	1.43737	0	0	1.17391
																																0.534416	0	0.0933333	0.886667	0	0.34402	1.36383	0	0	1.13043
																																0.535065	0	0.0933333	0.886667	0	0.34402	1.35645	0	0	1.08696
																																0.535714	0	0.0933333	0.863333	0	0.34402	1.31036	0	0	1.04348
																																0.536364	0	0.0866667	0.836667	0	0.335954	1.27097	0	0	1
																																0.537013	0	0.0866667	0.81	0	0.335954	1.21607	0	0	1
																																0.537662	0	0.08	0.813333	0	0.317178	1.24512	0	0	1
																																0.538312	0	0.08	0.813333	0	0.317178	1.24512	0	0	1
																																0.538961	0	0.08	0.813333	0	0.317178	1.26113	0	0	1
																																0.53961	0	0.0766667	0.813333	0	0.301815	1.26113	0	0	1
																																0.54026	0	0.0766667	0.793333	0	0.301815	1.23113	0	0	1
																																0.540909	0	0.0766667	0.79	0	0.301815	1.23734	0	0	1
																																0.541558	0	0.0633333	0.773333	0	0.269997	1.21939	0	0	1
																																0.542208	0	0.0633333	0.756667	0	0.269997	1.22028	0	0	1
																																0.542857	0	0.0666667	0.743333	0	0.275333	1.21203	0	0	1
																																0.543506	0	0.0666667	0.73	0	0.275333	1.1896	0	0	1
																																0.544156	0	0.0633333	0.7	0	0.269997	1.12586	0	0	1
																																0.544805	0	0.0666667	0.68	0	0.275333	1.10226	0	0	1
																																0.545455	0	0.0666667	0.66	0	0.275333	1.08088	0	0	1
																																0.546104	0	0.0666667	0.653333	0	0.275333	1.05682	0	0	1.04348
																																0.546753	0	0.0666667	0.646667	0	0.275333	1.06408	0	0	1.08696
																																0.547403	0	0.0666667	0.633333	0	0.275333	1.07209	0	0	1.13043
																																0.548052	0	0.0733333	0.623333	0	0.285588	1.06076	0	0	1.17391
																																0.548701	0	0.0733333	0.63	0	0.285588	1.05363	0	0	1.21739
																																0.549351	0	0.0733333	0.61	0	0.285588	1.02375	0	0	1.26087
																																0.55	0	0.0766667	0.61	0	0.290523	1.03995	0	0	1.34783
																																0.550649	0	0.0733333	0.61	0	0.273627	1.03995	0	0	1.43478
																																0.551299	0	0.0666667	0.606667	0	0.249861	1.03061	0	0	1.52174
																																0.551948	0	0.0666667	0.596667	0	0.249861	1.02183	0	0	1.6087
																																0.552597	0	0.06	0.58	0	0.237884	0.993423	0	0	1.69565
																																0.553247	0	0.0633333	0.573333	0	0.243968	1.00731	0	0	1.78261
																																0.553896	0	0.0633333	0.57	0	0.243968	1.01416	0	0	1.82609
																																0.554545	0	0.0666667	0.56	0	0.249861	1.00819	0	0	1.82609
																																0.555195	0	0.0666667	0.56	0	0.249861	1.01481	0	0	1.82609
																																0.555844	0	0.0633333	0.533333	0	0.243968	0.989352	0	0	1.82609
																																0.556494	0	0.0566667	0.53	0	0.231591	0.979267	0	0	1.82609
																																0.557143	0	0.0566667	0.496667	0	0.231591	0.912559	0	0	1.82609
																																0.557792	0	0.0566667	0.476667	0	0.231591	0.908593	0	0	1.82609
																																0.558442	0	0.0533333	0.473333	0	0.225073	0.893654	0	0	1.82609
																																0.559091	0	0.05	0.47	0	0.218309	0.889797	0	0	1.82609
																																0.55974	0	0.05	0.453333	0	0.218309	0.877719	0	0	1.82609
																																0.56039	0	0.0466667	0.443333	0	0.211276	0.846074	0	0	1.82609
																																0.561039	0	0.0466667	0.446667	0	0.211276	0.858066	0	0	1.78261
																																0.561688	0	0.0466667	0.443333	0	0.211276	0.817936	0	0	1.73913
																																0.562338	0	0.0433333	0.433333	0	0.203947	0.813076	0	0	1.69565
																																0.562987	0	0.0433333	0.42	0	0.203947	0.782501	0	0	1.65217
																																0.563636	0	0.0433333	0.416667	0	0.203947	0.773553	0	0	1.6087
																																0.564286	0	0.04	0.41	0	0.196287	0.772803	0	0	1.56522
																																0.564935	0	0.04	0.396667	0	0.196287	0.766778	0	0	1.47826
																																0.565584	0	0.0366667	0.39	0	0.188256	0.765847	0	0	1.3913
																																0.566234	0	0.0366667	0.383333	0	0.188256	0.764857	0	0	1.30435
																																0.566883	0	0.0366667	0.393333	0	0.188256	0.775	0	0	1.21739
																																0.567532	0	0.0366667	0.38	0	0.188256	0.751097	0	0	1.13043
																																0.568182	0	0.0333333	0.383333	0	0.179805	0.751624	0	0	1.04348
																																0.568831	0	0.0333333	0.37	0	0.179805	0.740446	0	0	1
																																0.569481	0	0.0333333	0.36	0	0.179805	0.724903	0	0	1
																																0.57013	0	0.0333333	0.346667	0	0.179805	0.717546	0	0	1
																																0.570779	0	0.03	0.34	0	0.170872	0.697151	0	0	1
																																0.571429	0	0.0266667	0.323333	0	0.161376	0.663518	0	0	1
																																0.572078	0	0.0266667	0.31	0	0.161376	0.654723	0	0	1
																																0.572727	0	0.0266667	0.296667	0	0.161376	0.645532	0	0	1
																																0.573377	0	0.0266667	0.293333	0	0.161376	0.644469	0	0	1
																																0.574026	0	0.0266667	0.286667	0	0.161376	0.637057	0	0	1
																																0.574675	0	0.0266667	0.286667	0	0.161376	0.637057	0	0	0.956522
																																0.575325	0	0.0266667	0.28	0	0.161376	0.629487	0	0	0.913043
																																0.575974	0	0.0233333	0.28	0	0.151212	0.607864	0	0	0.869565
																																0.576623	0	0.0233333	0.283333	0	0.151212	0.61453	0	0	0.826087
																																0.577273	0	0.0233333	0.27	0	0.151212	0.604138	0	0	0.782609
																																0.577922	0	0.0233333	0.26	0	0.151212	0.594625	0	0	0.73913
																																0.578571	0	0.0266667	0.253333	0	0.161376	0.586203	0	0	0.695652
																																0.579221	0	0.0266667	0.24	0	0.161376	0.544722	0	0	0.652174
																																0.57987	0	0.0266667	0.23	0	0.161376	0.533588	0	0	0.608696
																																0.580519	0	0.0266667	0.22	0	0.161376	0.522023	0	0	0.565217
																																0.581169	0	0.0266667	0.213333	0	0.161376	0.511888	0	0	0.521739
																																0.581818	0	0.0266667	0.206667	0	0.161376	0.508084	0	0	0.478261
																																0.582468	0	0.0266667	0.206667	0	0.161376	0.514624	0	0	0.434783
																																0.583117	0	0.0233333	0.21	0	0.151212	0.516517	0	0	0.391304
																																0.583766	0	0.0233333	0.203333	0	0.151212	0.519186	0	0	0.347826
																																0.584416	0	0.03	0.203333	0	0.189437	0.519186	0	0	0.304348
																																0.585065	0	0.03	0.203333	0	0.189437	0.519186	0	0	0.26087
																																0.585714	0	0.03	0.2	0	0.189437	0.517261	0	0	0.217391
																																0.586364	0	0.03	0.206667	0	0.189437	0.539995	0	0	0.173913
																																0.587013	0	0.03	0.206667	0	0.189437	0.533765	0	0	0.130435
																																0.587662	0	0.03	0.193333	0	0.189437	0.513323	0	0	0.0869565
																																0.588312	0	0.03	0.183333	0	0.189437	0.487011	0	0	0.0434783
																																0.588961	0	0.0266667	0.18	0	0.180918	0.48482	0	0	0
																																0.58961	0	0.0266667	0.176667	0	0.180918	0.46853	0	0	0
																																0.59026	0	0.0266667	0.183333	0	0.180918	0.500557	0	0	0
																																0.590909	0	0.0266667	0.183333	0	0.180918	0.500557	0	0	0
																																0.591558	0	0.0233333	0.193333	0	0.171913	0.519798	0	0	0
																																0.592208	0	0.0233333	0.193333	0	0.171913	0.519798	0	0	0
																																0.592857	0	0.02	0.19	0	0.162341	0.524229	0	0	0
																																0.593506	0	0.02	0.19	0	0.162341	0.524229	0	0	0
																																0.594156	0	0.0133333	0.196667	0	0.114889	0.528127	0	0	0
																																0.594805	0	0.0133333	0.19	0	0.114889	0.51781	0	0	0
																																0.595455	0	0.0133333	0.186667	0	0.114889	0.509268	0	0	0
																																0.596104	0	0.0133333	0.183333	0	0.114889	0.513746	0	0	0
																																0.596753	0	0.01	0.18	0	0.099665	0.498426	0	0	0
																																0.597403	0	0.01	0.176667	0	0.099665	0.496263	0	0	0
																																0.598052	0	0.01	0.173333	0	0.099665	0.487251	0	0	0
																																0.598701	0	0.01	0.166667	0	0.099665	0.4827	0	0	0
																																0.599351	0	0.01	0.166667	0	0.099665	0.4827	0	0	0
																																0.6	0	0.01	0.156667	0	0.099665	0.423541	0	0	0
																																0.600649	0	0.01	0.153333	0	0.099665	0.420808	0	0	0
																																0.601299	0	0.01	0.15	0	0.099665	0.41803	0	0	0
																																0.601948	0	0.01	0.146667	0	0.099665	0.415207	0	0	0
																																0.602597	0	0.01	0.146667	0	0.099665	0.415207	0	0	0
																																0.603247	0	0.01	0.15	0	0.099665	0.41803	0	0	0
																																0.603896	0	0.01	0.146667	0	0.099665	0.407072	0	0	0
																																0.604545	0	0.01	0.156667	0	0.099665	0.415569	0	0	0
																																0.605195	0	0.01	0.153333	0	0.099665	0.420808	0	0	0
																																0.605844	0	0.01	0.156667	0	0.099665	0.423541	0	0	0
																																0.606494	0	0.01	0.156667	0	0.099665	0.446602	0	0	0
																																0.607143	0	0.01	0.156667	0	0.099665	0.446602	0	0	0
																																0.607792	0	0.01	0.153333	0	0.099665	0.436414	0	0	0
																																0.608442	0	0.01	0.15	0	0.099665	0.433736	0	0	0
																																0.609091	0	0.00666667	0.146667	0	0.081513	0.431016	0	0	0
																																0.60974	0	0.00666667	0.143333	0	0.081513	0.42037	0	0	0
																																0.61039	0	0.00666667	0.136667	0	0.081513	0.406456	0	0	0
																																0.611039	0	0.00666667	0.14	0	0.081513	0.409421	0	0	0
																																0.611688	0	0.00666667	0.14	0	0.081513	0.409421	0	0	0
																																0.612338	0	0.00666667	0.136667	0	0.081513	0.406456	0	0	0
																																0.612987	0	0.00666667	0.136667	0	0.081513	0.406456	0	0	0
																																0.613636	0	0.00666667	0.126667	0	0.081513	0.371144	0	0	0
																																0.614286	0	0.00666667	0.126667	0	0.081513	0.371144	0	0	0
																																0.614935	0	0.00666667	0.113333	0	0.081513	0.337939	0	0	0
																																0.615584	0	0.00333333	0.113333	0	0.057735	0.337939	0	0	0
																																0.616234	0	0.00333333	0.116667	0	0.057735	0.341728	0	0	0
																																0.616883	0	0.00333333	0.12	0	0.057735	0.345443	0	0	0
																																0.617532	0	0.00333333	0.12	0	0.057735	0.354993	0	0	0
																																0.618182	0	0.00333333	0.12	0	0.057735	0.354993	0	0	0
																																0.618831	0	0.00333333	0.12	0	0.057735	0.354993	0	0	0
																																0.619481	0	0.00333333	0.113333	0	0.057735	0.337939	0	0	0
																																0.62013	0	0.00333333	0.11	0	0.057735	0.334074	0	0	0
																																0.620779	0	0.00333333	0.11	0	0.057735	0.334074	0	0	0
																																0.621429	0	0.00333333	0.11	0	0.057735	0.334074	0	0	0
																																0.622078	0	0.00333333	0.106667	0	0.057735	0.33013	0	0	0
																																0.622727	0	0.00333333	0.103333	0	0.057735	0.326103	0	0	0
																																0.623377	0	0.00333333	0.0933333	0	0.057735	0.313501	0	0	0
																																0.624026	0	0.00333333	0.09	0	0.057735	0.309115	0	0	0
																																0.624675	0	0.00333333	0.0966667	0	0.057735	0.317793	0	0	0
																																0.625325	0	0.00333333	0.0933333	0	0.057735	0.313501	0	0	0
																																0.625974	0	0.00333333	0.09	0	0.057735	0.309115	0	0	0
																																0.626623	0	0.00333333	0.08	0	0.057735	0.295337	0	0	0
																																0.627273	0	0.00333333	0.0733333	0	0.057735	0.285588	0	0	0
																																0.627922	0	0.00333333	0.07	0	0.057735	0.280527	0	0	0
																																0.628571	0	0.00333333	0.0666667	0	0.057735	0.275333	0	0	0
																																0.629221	0	0.00333333	0.0666667	0	0.057735	0.275333	0	0	0
																																0.62987	0	0.00333333	0.07	0	0.057735	0.280527	0	0	0
																																0.630519	0	0.00333333	0.0666667	0	0.057735	0.275333	0	0	0
																																0.631169	0	0.00333333	0.0633333	0	0.057735	0.269997	0	0	0
																																0.631818	0	0.00333333	0.0633333	0	0.057735	0.269997	0	0	0
																																0.632468	0	0.00333333	0.0633333	0	0.057735	0.269997	0	0	0
																																0.633117	0	0.00333333	0.0566667	0	0.057735	0.245608	0	0	0
																																0.633766	0	0.00333333	0.0566667	0	0.057735	0.258867	0	0	0
																																0.634416	0	0.00333333	0.0533333	0	0.057735	0.253053	0	0	0
																																0.635065	0	0.00333333	0.05	0	0.057735	0.247056	0	0	0
																																0.635714	0	0.00333333	0.05	0	0.057735	0.247056	0	0	0
																																0.636364	0	0.00333333	0.05	0	0.057735	0.247056	0	0	0
																																0.637013	0	0.00333333	0.0466667	0	0.057735	0.240864	0	0	0
																																0.637662	0	0.00333333	0.0366667	0	0.057735	0.220949	0	0	0
																																0.638312	0	0.00333333	0.0333333	0	0.057735	0.213794	0	0	0
																																0.638961	0	0.00333333	0.0366667	0	0.057735	0.220949	0	0	0
																																0.63961	0	0.00333333	0.0366667	0	0.057735	0.220949	0	0	0
																																0.64026	0	0.00333333	0.0366667	0	0.057735	0.220949	0	0	0
																																0.640909	0	0.00333333	0.0366667	0	0.057735	0.220949	0	0	0
																																0.641558	0	0.00333333	0.0366667	0	0.057735	0.220949	0	0	0
																																0.642208	0	0.00333333	0.0366667	0	0.057735	0.220949	0	0	0
																																0.642857	0	0.00333333	0.0333333	0	0.057735	0.213794	0	0	0
																																0.643506	0	0.00333333	0.0366667	0	0.057735	0.2356	0	0	0
																																0.644156	0	0.00333333	0.0366667	0	0.057735	0.2356	0	0	0
																																0.644805	0	0.00333333	0.0366667	0	0.057735	0.2356	0	0	0
																																0.645455	0	0.00333333	0.0366667	0	0.057735	0.2356	0	0	0
																																0.646104	0	0.00333333	0.0366667	0	0.057735	0.2356	0	0	0
																																0.646753	0	0.00333333	0.0366667	0	0.057735	0.2356	0	0	0
																																0.647403	0	0.00333333	0.0366667	0	0.057735	0.2356	0	0	0
																																0.648052	0	0.00333333	0.0366667	0	0.057735	0.2356	0	0	0
																																0.648701	0	0.00333333	0.0366667	0	0.057735	0.2356	0	0	0
																																0.649351	0	0.00333333	0.0366667	0	0.057735	0.2356	0	0	0
																																0.65	0	0.00333333	0.0366667	0	0.057735	0.2356	0	0	0
																																0.650649	0	0.00333333	0.0366667	0	0.057735	0.2356	0	0	0
																																0.651299	0	0.00333333	0.04	0	0.057735	0.242065	0	0	0
																																0.651948	0	0.00333333	0.04	0	0.057735	0.242065	0	0	0
																																0.652597	0	0.00333333	0.0433333	0	0.057735	0.248317	0	0	0
																																0.653247	0	0.00333333	0.0366667	0	0.057735	0.220949	0	0	0
																																0.653896	0	0.00333333	0.0333333	0	0.057735	0.197532	0	0	0
																																0.654545	0	0.00333333	0.0333333	0	0.057735	0.197532	0	0	0
																																0.655195	0	0.00333333	0.03	0	0.057735	0.189437	0	0	0
																																0.655844	0	0.00333333	0.03	0	0.057735	0.189437	0	0	0
																																0.656494	0	0.00333333	0.03	0	0.057735	0.189437	0	0	0
																																0.657143	0	0.00333333	0.0233333	0	0.057735	0.171913	0	0	0
																																0.657792	0	0.00333333	0.0233333	0	0.057735	0.171913	0	0	0
																																0.658442	0	0.00333333	0.02	0	0.057735	0.140234	0	0	0
																																0.659091	0	0.00333333	0.02	0	0.057735	0.140234	0	0	0
																																0.65974	0	0.00333333	0.02	0	0.057735	0.140234	0	0	0
																																0.66039	0	0.00333333	0.02	0	0.057735	0.140234	0	0	0
																																0.661039	0	0.00333333	0.0233333	0	0.057735	0.151212	0	0	0
																																0.661688	0	0.00333333	0.0233333	0	0.057735	0.151212	0	0	0
																																0.662338	0	0.00333333	0.0233333	0	0.057735	0.151212	0	0	0
																																0.662987	0	0.00333333	0.0233333	0	0.057735	0.151212	0	0	0
																																0.663636	0	0.00333333	0.02	0	0.057735	0.140234	0	0	0
																																0.664286	0	0.00333333	0.02	0	0.057735	0.140234	0	0	0
																																0.664935	0	0.00333333	0.0166667	0	0.057735	0.128233	0	0	0
																																0.665584	0	0.00333333	0.0166667	0	0.057735	0.128233	0	0	0
																																0.666234	0	0.00333333	0.02	0	0.057735	0.162341	0	0	0
																																0.666883	0	0.00333333	0.02	0	0.057735	0.162341	0	0	0
																																0.667532	0	0.00333333	0.02	0	0.057735	0.162341	0	0	0
																																0.668182	0	0.00333333	0.02	0	0.057735	0.162341	0	0	0
																																0.668831	0	0.00333333	0.0133333	0	0.057735	0.114889	0	0	0
																																0.669481	0	0.00333333	0.0133333	0	0.057735	0.114889	0	0	0
																																0.67013	0	0.00333333	0.01	0	0.057735	0.099665	0	0	0
																																0.670779	0	0.00333333	0.01	0	0.057735	0.099665	0	0	0
																																0.671429	0	0.00333333	0.01	0	0.057735	0.099665	0	0	0
																																0.672078	0	0.00333333	0.00666667	0	0.057735	0.081513	0	0	0
																																0.672727	0	0.00333333	0.00666667	0	0.057735	0.081513	0	0	0
																																0.673377	0	0.00333333	0.00666667	0	0.057735	0.081513	0	0	0
																																0.674026	0	0.00333333	0.00666667	0	0.057735	0.081513	0	0	0
																																0.674675	0	0.00333333	0.00666667	0	0.057735	0.081513	0	0	0
																																0.675325	0	0.00333333	0.00666667	0	0.057735	0.081513	0	0	0
																																0.675974	0	0.00333333	0.00666667	0	0.057735	0.081513	0	0	0
																																0.676623	0	0.00333333	0.00666667	0	0.057735	0.081513	0	0	0
																																0.677273	0	0.00333333	0.0133333	0	0.057735	0.141027	0	0	0
																																0.677922	0	0.00333333	0.0133333	0	0.057735	0.141027	0	0	0
																																0.678571	0	0.00333333	0.01	0	0.057735	0.099665	0	0	0
																																0.679221	0	0.00333333	0.00333333	0	0.057735	0.057735	0	0	0
																																0.67987	0	0.00333333	0.00333333	0	0.057735	0.057735	0	0	0
																																0.680519	0	0.00333333	0.00333333	0	0.057735	0.057735	0	0	0
																																0.681169	0	0.00333333	0.00333333	0	0.057735	0.057735	0	0	0
																																0.681818	0	0.00333333	0.00333333	0	0.057735	0.057735	0	0	0
																																0.682468	0	0.00333333	0.00333333	0	0.057735	0.057735	0	0	0
																																0.683117	0	0.00333333	0.00333333	0	0.057735	0.057735	0	0	0
																																0.683766	0	0.00333333	0.00333333	0	0.057735	0.057735	0	0	0
																																0.684416	0	0.00333333	0.00333333	0	0.057735	0.057735	0	0	0
																																0.685065	0	0	0.00333333	0	0	0.057735	0	0	0
																																0.685714	0	0	0	0	0	0	0	0	0
																																0.686364	0	0	0	0	0	0	0	0	0
																																0.687013	0	0	0	0	0	0	0	0	0
																																0.687662	0	0	0	0	0	0	0	0	0
																																0.688312	0	0	0	0	0	0	0	0	0
																																0.688961	0	0	0	0	0	0	0	0	0
																																0.68961	0	0	0	0	0	0	0	0	0
																																0.69026	0	0	0	0	0	0	0	0	0
																																0.690909	0	0	0	0	0	0	0	0	0
																																0.691558	0	0	0	0	0	0	0	0	0
																																0.692208	0	0	0	0	0	0	0	0	0
																																0.692857	0	0	0	0	0	0	0	0	0
																																0.693506	0	0	0	0	0	0	0	0	0
																																0.694156	0	0	0	0	0	0	0	0	0
																																0.694805	0	0	0	0	0	0	0	0	0
																																0.695455	0	0	0	0	0	0	0	0	0
																																0.696104	0	0	0	0	0	0	0	0	0
																																0.696753	0	0	0	0	0	0	0	0	0
																																0.697403	0	0	0	0	0	0	0	0	0
																																0.698052	0	0	0	0	0	0	0	0	0
																																0.698701	0	0	0	0	0	0	0	0	0
																																0.699351	0	0	0	0	0	0	0	0	0
																																0.7	0	0	0	0	0	0	0	0	0
[truncated: 69 more columns]
