# Supplementary material for: Hippocampal spatial representations exhibit a hyperbolic geometry that expands with experience
Source: Nat Neurosci. 2022 Dec 29;26(1):131–9. doi: 10.1038/s41593-022-01212-4 (PMC9829541; doi:10.1038/s41593-022-01212-4)
Supplement: Source Data Extended Data Fig. 5 — Statistical Source Data [file 41593_2022_1212_MOESM13_ESM.xlsx]

## Sheet: Extended Data Fig. 5
panel a		panel b															panel c														panel d		panel e														panel f
info per sec			mean model curve (solid)			model std (shading)			experimental curves (dashed)			inset						mean model curve (solid)			model std (shading)			experimental curves (dashed)			inset				info per spike			mean model curve (solid)			model std (shading)			experimental curves (dashed)			inset					mean model curve (solid)
0.730994		edge density	red	green	blue	red	green	blue	red	green	blue	red	green	blue			edge density	red	green	blue	red	green	blue	red	green	blue	red	green	blue		4.55694		edge density	red	green	blue	red	green	blue	red	green	blue	red	green	blue		edge density	red	green
0.729031		0.00215054	0	0	0	0	0	0	0	0	0	IBV model boxplot (2.5, 25, 50, 75, 97.5 percentiles)					0.00215054	0	0	0	0	0	0	0	0	0	IBV model boxplot (2.5, 25, 50, 75, 97.5 percentiles)				2.54779		0.00215054	0	0	0	0	0	0	0	0	0	IBV model boxplot (2.5, 25, 50, 75, 97.5 percentiles)				0.00215054	0	0
0.297344		0.00430108	0	0	0	0	0	0	0	0	0	0.860215	0.0688172	0			0.00430108	0	0	0	0	0	0	0	0	0	0.860215	0.0688172	0		2.44941		0.00430108	0	0	0	0	0	0	0	0	0	0.541935	0.0107527	0		0.00430108	0	0
0.528361		0.00645161	0	0	0	0	0	0	0	0	0	2.12366	0.683871	0.1			0.00645161	0	0	0	0	0	0	0	0	0	2.12366	0.683871	0.1		0.96721		0.00645161	0	0	0	0	0	0	0	0	0	1.75699	0.593548	0.0655914		0.00645161	0	0
0.978639		0.00860215	0	0	0	0	0	0	0	0	0	2.6129	1.17312	0.309677			0.00860215	0	0	0	0	0	0	0	0	0	2.6129	1.17312	0.309677		3.98342		0.00860215	0	0	0	0	0	0	0	0	0	2.45484	1.08495	0.232258		0.00860215	0	0
0.501837		0.0107527	0	0	0	0	0	0	0	0	0	3.29785	1.83118	0.576344			0.0107527	0	0	0	0	0	0	0	0	0	3.29785	1.83118	0.576344		4.08531		0.0107527	0	0	0	0	0	0	0	0	0	3.00538	1.56774	0.503226		0.0107527	0	0
1.40408		0.0129032	0	0	0	0	0	0	0	0	0	4.46882	3.17849	1.2129			0.0129032	0	0	0	0	0	0	0	0	0	4.46882	3.17849	1.2129		2.30229		0.0129032	0	0	0	0	0	0	0	0	0	3.93548	2.49892	1.16344		0.0129032	0	0
0.491683		0.0150538	0.00666667	0	0	0.081513	0	0	0	0	0						0.0150538	0.00333333	0	0	0.057735	0	0	0	0	0					2.7002		0.0150538	0.00333333	0	0	0.057735	0	0	0	0	0					0.0150538	0.00333333	0
0.886809		0.0172043	0.0133333	0	0	0.114889	0	0	0	0	0	IBV experimental value (black line)					0.0172043	0	0	0	0	0	0	0	0	0	IBV experimental value (black line)				1.25488		0.0172043	0.00333333	0	0	0.057735	0	0	0	0	0	IBV experimental value (black line)				0.0172043	0	0
1.61206		0.0193548	0.01	0	0	0.099665	0	0	0	0	0	2.26667	1.70538	0.126882			0.0193548	0.00666667	0	0	0.081513	0	0	0	0	0	2.26667	1.70538	0.126882		2.76109		0.0193548	0.0133333	0	0	0.114889	0	0	0	0	0	1.95914	1.56129	0.4		0.0193548	0.00666667	0
1.5082		0.0215054	0.0233333	0	0	0.151212	0	0	0	0	0						0.0215054	0.0166667	0	0	0.128233	0	0	0	0	0					2.88292		0.0215054	0.0133333	0	0	0.114889	0	0	0	0	0					0.0215054	0.0166667	0
0.770094		0.0236559	0.0266667	0	0	0.161376	0	0	0	0	0	L1D model boxplot (2.5, 25, 50, 75, 97.5 percentiles)					0.0236559	0.0166667	0	0	0.128233	0	0	0	0	0	L1D model boxplot (2.5, 25, 50, 75, 97.5 percentiles)				2.1929		0.0236559	0.03	0	0	0.189437	0	0	0	0	0	L1D model boxplot (2.5, 25, 50, 75, 97.5 percentiles)				0.0236559	0.0166667	0
3.27901		0.0258065	0.0466667	0	0	0.211276	0	0	0	0	0	0.470007	0.41676	0.191699			0.0258065	0.0133333	0	0	0.114889	0	0	0	0	0	0.180631	0.0298351	0.000322581		2.85044		0.0258065	0.0433333	0	0	0.219734	0	0	0	0	0	0.496738	0.348903	0.179742		0.0258065	0.0133333	0
1.87725		0.027957	0.0833333	0	0	0.288675	0	0	0.111111	0	0	0.674466	0.643534	0.289778			0.027957	0.0166667	0	0	0.128233	0	0	0.111111	0	0	0.242222	0.0298351	0.000322581		2.40999		0.027957	0.06	0	0	0.25155	0	0	0	0	0	0.68876	0.571513	0.27547		0.027957	0.0166667	0
1.08978		0.0301075	0.0933333	0	0	0.302645	0	0	0.222222	0	0	0.902294	0.814753	0.358222			0.0301075	0.0366667	0	0	0.188256	0	0	0.222222	0	0	0.282516	0.0409032	0.000322581		2.02712		0.0301075	0.08	0	0	0.283787	0	0	0	0	0	0.923211	0.758624	0.334724		0.0301075	0.0366667	0
0.202537		0.0322581	0.14	0	0	0.35706	0	0	0.333333	0	0	1.24176	1.08614	0.414215			0.0322581	0.04	0	0	0.196287	0	0	0.333333	0	0	0.340201	0.0676129	0.000322581		3.89299		0.0322581	0.123333	0	0	0.339371	0	0	0	0	0	1.17746	1.04744	0.39519		0.0322581	0.04	0
1.2839		0.0344086	0.176667	0	0	0.423541	0	0	0.444444	0	0	2.14465	1.95133	0.942824			0.0344086	0.0633333	0	0	0.257312	0	0	0.444444	0	0	0.494122	0.135154	0.000322581		2.35652		0.0344086	0.163333	0	0	0.387931	0	0	0	0	0	1.90222	1.55328	0.959068		0.0344086	0.0633333	0
0.479741		0.0365591	0.19	0	0	0.448595	0	0	0.555556	0	0						0.0365591	0.0566667	0	0	0.231591	0	0	0.555556	0	0					2.86174		0.0365591	0.21	0	0	0.424067	0	0	0	0	0					0.0365591	0.0566667	0
2.06952		0.0387097	0.253333	0	0	0.519669	0	0	0.666667	0	0	L1D experimental value (black line)					0.0387097	0.0633333	0	0	0.243968	0	0	0.666667	0	0	L1D experimental value (black line)				1.26504		0.0387097	0.263333	0	0	0.491386	0	0	0	0	0	L1D experimental value (black line)				0.0387097	0.0633333	0
0.694166		0.0408602	0.31	0	0	0.561204	0	0	0.777778	0	0	0.652688	0.72767	0.301276			0.0408602	0.06	0	0	0.237884	0	0	0.777778	0	0	1.85107	1.68201	0.127061		2.16368		0.0408602	0.343333	0	0	0.553604	0	0	0	0	0	0.485713	0.900487	0.27091		0.0408602	0.06	0
1.49876		0.0430108	0.393333	0	0	0.637687	0	0	0.888889	0	0						0.0430108	0.0833333	0	0	0.300037	0	0	0.888889	0	0					2.4402		0.0430108	0.423333	0	0	0.631494	0	0	0	0	0					0.0430108	0.0833333	0
0.865757		0.0451613	0.516667	0	0	0.681619	0	0	1	0	0						0.0451613	0.0866667	0	0	0.293444	0	0	1	0	0					2.53844		0.0451613	0.516667	0	0	0.719803	0	0	0.111111	0	0					0.0451613	0.0866667	0
1.71408		0.0473118	0.62	0	0	0.746631	0	0	1	0	0						0.0473118	0.103333	0	0	0.304902	0	0	1	0	0					1.40032		0.0473118	0.613333	0	0	0.786905	0	0	0.333333	0	0					0.0473118	0.103333	0
0.410151		0.0494624	0.743333	0	0	0.828499	0	0	1	0	0						0.0494624	0.116667	0	0	0.351379	0	0	1	0	0					2.92587		0.0494624	0.726667	0	0	0.853062	0	0	0.555556	0	0					0.0494624	0.116667	0
1.0937		0.0516129	0.916667	0	0	0.912413	0	0	1	0	0						0.0516129	0.136667	0	0	0.380972	0	0	1	0	0					1.53821		0.0516129	0.84	0	0	0.925882	0	0	0.777778	0	0					0.0516129	0.136667	0
0.966415		0.0537634	1.08333	0	0	0.982994	0	0	1	0	0						0.0537634	0.163333	0	0	0.404807	0	0	1	0	0					2.98537		0.0537634	0.99	0	0	1.00993	0	0	1	0	0					0.0537634	0.163333	0
1.74604		0.055914	1.25	0	0	1.03169	0	0	1	0	0						0.055914	0.213333	0	0	0.48505	0	0	1	0	0					2.64955		0.055914	1.11	0	0	1.05274	0	0	1.22222	0	0					0.055914	0.213333	0
0.491866		0.0580645	1.47333	0	0	1.12257	0	0	1.11111	0	0						0.0580645	0.236667	0	0	0.511397	0	0	1.11111	0	0					0.830128		0.0580645	1.26667	0	0	1.17195	0	0	1.44444	0	0					0.0580645	0.236667	0
2.08641		0.0602151	1.65667	0	0	1.17048	0	0	1.22222	0	0						0.0602151	0.25	0	0	0.518068	0	0	1.22222	0	0					2.09538		0.0602151	1.40667	0	0	1.27805	0	0	1.66667	0	0					0.0602151	0.25	0
1.22126		0.0623656	1.84	0	0	1.25418	0	0	1.44444	0	0						0.0623656	0.266667	0	0	0.550666	0	0	1.44444	0	0					2.04122		0.0623656	1.58667	0	0	1.35965	0	0	1.88889	0	0					0.0623656	0.266667	0
0.0957071		0.0645161	2.03333	0	0	1.31834	0	0	1.66667	0	0						0.0645161	0.3	0	0	0.592596	0	0	1.66667	0	0					1.35154		0.0645161	1.78333	0	0	1.39866	0	0	2	0	0					0.0645161	0.3	0
0.735351		0.0666667	2.32333	0	0	1.39713	0	0	1.88889	0	0						0.0666667	0.346667	0	0	0.589617	0	0	1.88889	0	0					2.54418		0.0666667	2.01667	0	0	1.48675	0	0	2.11111	0	0					0.0666667	0.346667	0
0.753957		0.0688172	2.6	0	0	1.46303	0	0	2.11111	0	0						0.0688172	0.376667	0	0	0.613223	0	0	2.11111	0	0					2.78989		0.0688172	2.20667	0	0	1.54875	0	0	2.33333	0	0					0.0688172	0.376667	0
1.26245		0.0709677	2.89333	0	0	1.5416	0	0	2.33333	0	0						0.0709677	0.446667	0	0	0.649535	0	0	2.33333	0	0					3.10878		0.0709677	2.5	0	0	1.63674	0	0	2.55556	0	0					0.0709677	0.446667	0
3.56795		0.0731183	3.19333	0	0	1.59303	0	0	2.55556	0	0						0.0731183	0.446667	0	0	0.659752	0	0	2.55556	0	0					1.7362		0.0731183	2.77	0	0	1.74372	0	0	2.77778	0	0					0.0731183	0.446667	0
0.555922		0.0752688	3.45333	0	0	1.69037	0	0	2.77778	0	0						0.0752688	0.51	0	0	0.715266	0	0	2.77778	0	0					3.84677		0.0752688	3.04333	0	0	1.80897	0	0	3	0	0					0.0752688	0.51	0
1.45705		0.0774194	3.73667	0	0	1.76191	0	0	3	0	0						0.0774194	0.54	0	0	0.750741	0	0	3	0	0					2.70302		0.0774194	3.32667	0	0	1.88107	0	0	3.33333	0	0					0.0774194	0.54	0
0.981258		0.0795699	4.01333	0	0	1.85597	0	0	3.22222	0	0						0.0795699	0.606667	0	0	0.821099	0	0	3.22222	0	0					4.01771		0.0795699	3.61333	0	0	1.9808	0	0	3.66667	0	0					0.0795699	0.606667	0
2.42796		0.0817204	4.36	0	0	1.97401	0	0	3.33333	0	0						0.0817204	0.646667	0	0	0.839148	0	0	3.33333	0	0					1.20176		0.0817204	3.94	0	0	2.06169	0	0	4.11111	0	0					0.0817204	0.646667	0
0.420673		0.083871	4.71	0	0	2.06238	0	0	3.44444	0	0						0.083871	0.666667	0	0	0.81513	0	0	3.44444	0	0					3.03218		0.083871	4.19667	0	0	2.21533	0	0	4.55556	0	0					0.083871	0.666667	0
0.537722		0.0860215	5.11333	0	0	2.14846	0	0	3.66667	0	0						0.0860215	0.716667	0	0	0.87499	0	0	3.66667	0	0					3.91667		0.0860215	4.41	0	0	2.22525	0	0	4.88889	0	0					0.0860215	0.716667	0
		0.088172	5.42667	0	0	2.23486	0	0	3.77778	0	0						0.088172	0.79	0	0	0.921265	0	0	3.77778	0	0							0.088172	4.72333	0	0	2.3463	0	0	5.22222	0	0					0.088172	0.79	0
		0.0903226	5.74333	0	0	2.35995	0	0	3.88889	0	0						0.0903226	0.853333	0.00333333	0	0.95998	0.057735	0	3.88889	0	0							0.0903226	4.96333	0.00333333	0	2.38207	0.057735	0	5.66667	0	0					0.0903226	0.853333	0.00333333
		0.0924731	6.02	0	0	2.43572	0	0	4	0	0						0.0924731	0.913333	0.00333333	0	0.981001	0.057735	0	4	0	0							0.0924731	5.26333	0.00333333	0	2.46731	0.057735	0	6.11111	0	0					0.0924731	0.913333	0.00333333
		0.0946237	6.38	0	0	2.46899	0	0	4.11111	0	0						0.0946237	0.98	0.00333333	0	0.998125	0.057735	0	4.11111	0	0							0.0946237	5.54	0.00333333	0	2.53175	0.057735	0	6.55556	0	0					0.0946237	0.98	0.00333333
		0.0967742	6.72333	0	0	2.55379	0	0	4.11111	0	0						0.0967742	0.996667	0	0	1.00333	0	0	4.11111	0	0							0.0967742	5.89333	0.00333333	0	2.63916	0.057735	0	6.88889	0	0					0.0967742	0.996667	0
		0.0989247	6.99667	0	0	2.6571	0	0	4.11111	0	0						0.0989247	1.08	0	0	1.06019	0	0	4.11111	0	0							0.0989247	6.15	0.00333333	0	2.70652	0.057735	0	7.22222	0	0					0.0989247	1.08	0
		0.101075	7.26667	0	0	2.6832	0	0	4.22222	0	0						0.101075	1.16667	0	0	1.05954	0	0	4.22222	0	0							0.101075	6.49333	0.00333333	0	2.77651	0.057735	0	7.55556	0	0					0.101075	1.16667	0
		0.103226	7.58667	0.00333333	0	2.80035	0.057735	0	4.33333	0	0						0.103226	1.23	0	0	1.06499	0	0	4.33333	0	0							0.103226	6.74667	0.00666667	0	2.85827	0.081513	0	7.77778	0	0					0.103226	1.23	0
		0.105376	7.91667	0.00333333	0	2.93458	0.057735	0	4.33333	0	0						0.105376	1.29333	0	0	1.12465	0	0	4.33333	0	0							0.105376	7.02	0.00666667	0	2.94309	0.081513	0	7.88889	0	0					0.105376	1.29333	0
		0.107527	8.26333	0.00333333	0	3.01179	0.057735	0	4.44444	0	0						0.107527	1.30667	0.00333333	0	1.13884	0.057735	0	4.44444	0	0							0.107527	7.28667	0.00333333	0	3.03125	0.057735	0	7.88889	0	0					0.107527	1.30667	0.00333333
		0.109677	8.6	0.00333333	0	3.06671	0.057735	0	4.55556	0	0						0.109677	1.38	0.00333333	0	1.19738	0.057735	0	4.55556	0	0							0.109677	7.53333	0.00333333	0	3.11575	0.057735	0	7.77778	0	0					0.109677	1.38	0.00333333
		0.111828	8.84667	0.00333333	0	3.21105	0.057735	0	4.66667	0	0						0.111828	1.42	0.00333333	0	1.21732	0.057735	0	4.66667	0	0							0.111828	7.78333	0.00333333	0	3.20165	0.057735	0	7.77778	0	0					0.111828	1.42	0.00333333
		0.113978	9.10667	0.00333333	0	3.30125	0.057735	0	4.77778	0	0						0.113978	1.48667	0.00333333	0	1.26034	0.057735	0	4.77778	0	0							0.113978	8.06667	0	0	3.34457	0	0	7.77778	0	0					0.113978	1.48667	0.00333333
		0.116129	9.35333	0.00333333	0	3.3545	0.057735	0	5	0	0						0.116129	1.58667	0.00333333	0	1.31208	0.057735	0	5	0	0							0.116129	8.3	0	0	3.38944	0	0	7.77778	0	0					0.116129	1.58667	0.00333333
		0.11828	9.62333	0.00666667	0	3.50844	0.081513	0	5.22222	0	0						0.11828	1.66333	0.00333333	0	1.33012	0.057735	0	5.22222	0	0							0.11828	8.57	0	0	3.45904	0	0	7.77778	0	0					0.11828	1.66333	0.00333333
		0.12043	9.88	0.00666667	0	3.67113	0.081513	0	5.44444	0	0						0.12043	1.72667	0.00666667	0	1.35576	0.081513	0	5.44444	0	0							0.12043	8.76667	0	0	3.546	0	0	7.66667	0	0					0.12043	1.72667	0.00666667
		0.122581	10.13	0.01	0	3.76568	0.099665	0	5.66667	0	0						0.122581	1.76	0.00666667	0	1.35716	0.081513	0	5.66667	0	0							0.122581	8.99	0	0	3.63878	0	0	7.66667	0	0					0.122581	1.76	0.00666667
		0.124731	10.33	0.01	0	3.85452	0.099665	0	6	0	0						0.124731	1.79	0.00666667	0	1.39729	0.081513	0	6	0	0							0.124731	9.12333	0	0	3.64771	0	0	7.77778	0	0					0.124731	1.79	0.00666667
		0.126882	10.5667	0.0166667	0	3.97049	0.128233	0	6.22222	0	0						0.126882	1.78667	0.00666667	0	1.43574	0.081513	0	6.22222	0	0							0.126882	9.34667	0	0	3.67489	0	0	8	0	0					0.126882	1.78667	0.00666667
		0.129032	10.8367	0.02	0	4.01544	0.140234	0	6.44444	0	0						0.129032	1.83333	0.00666667	0	1.4209	0.081513	0	6.44444	0	0							0.129032	9.45333	0.00333333	0	3.7194	0.057735	0	8.33333	0	0					0.129032	1.83333	0.00666667
		0.131183	11	0.02	0	4.12189	0.140234	0	6.66667	0	0						0.131183	1.84333	0.00666667	0	1.42791	0.081513	0	6.66667	0	0							0.131183	9.77	0.00666667	0	3.81036	0.081513	0	8.44444	0	0					0.131183	1.84333	0.00666667
		0.133333	11.1633	0.02	0	4.21536	0.140234	0	6.88889	0	0						0.133333	1.83	0.00666667	0	1.37626	0.081513	0	6.88889	0	0							0.133333	9.97333	0.01	0	3.88109	0.099665	0	8.66667	0	0					0.133333	1.83	0.00666667
		0.135484	11.3733	0.02	0	4.2796	0.140234	0	7	0	0						0.135484	1.92667	0.00666667	0	1.42879	0.081513	0	7	0	0							0.135484	10.1667	0.01	0	3.94344	0.099665	0	8.77778	0	0					0.135484	1.92667	0.00666667
		0.137634	11.6133	0.0166667	0	4.36049	0.128233	0	7.22222	0	0						0.137634	1.97333	0.00666667	0	1.43276	0.081513	0	7.22222	0	0							0.137634	10.3867	0.0166667	0	4.06434	0.128233	0	8.88889	0	0					0.137634	1.97333	0.00666667
		0.139785	11.8033	0.02	0	4.41016	0.140234	0	7.33333	0	0						0.139785	2.01333	0.00666667	0	1.43295	0.081513	0	7.33333	0	0							0.139785	10.59	0.0166667	0	4.17052	0.128233	0	9	0	0					0.139785	2.01333	0.00666667
		0.141935	11.98	0.0233333	0	4.43906	0.151212	0	7.55556	0	0						0.141935	2.07333	0.00333333	0	1.4589	0.057735	0	7.55556	0	0							0.141935	10.7267	0.02	0	4.25743	0.140234	0	9.11111	0	0					0.141935	2.07333	0.00333333
		0.144086	12.17	0.03	0	4.49836	0.170872	0	7.66667	0	0						0.144086	2.11667	0.00666667	0	1.51792	0.081513	0	7.66667	0	0							0.144086	10.91	0.0233333	0	4.36487	0.151212	0	9.22222	0	0					0.144086	2.11667	0.00666667
		0.146237	12.2867	0.03	0	4.55489	0.170872	0	7.88889	0	0						0.146237	2.14667	0.00666667	0	1.49866	0.081513	0	7.88889	0	0							0.146237	11.07	0.0266667	0	4.47346	0.161376	0	9.22222	0	0					0.146237	2.14667	0.00666667
		0.148387	12.3967	0.03	0	4.59889	0.170872	0	8.11111	0	0						0.148387	2.21333	0.00333333	0	1.504	0.057735	0	8.11111	0	0							0.148387	11.2033	0.0233333	0	4.62746	0.151212	0	9.11111	0	0					0.148387	2.21333	0.00333333
		0.150538	12.5567	0.04	0	4.67472	0.196287	0	8.33333	0	0						0.150538	2.25	0.00666667	0	1.50612	0.081513	0	8.33333	0	0							0.150538	11.31	0.0333333	0	4.77037	0.179805	0	9.11111	0	0					0.150538	2.25	0.00666667
		0.152688	12.7067	0.0466667	0	4.66689	0.211276	0	8.55556	0	0						0.152688	2.3	0.00333333	0	1.51138	0.057735	0	8.55556	0	0							0.152688	11.4633	0.0333333	0	4.76561	0.179805	0	9	0	0					0.152688	2.3	0.00333333
		0.154839	12.8433	0.05	0	4.71872	0.218309	0	8.88889	0	0						0.154839	2.31667	0.00333333	0	1.53108	0.057735	0	8.88889	0	0							0.154839	11.5567	0.0366667	0	4.82816	0.188256	0	9	0	0					0.154839	2.31667	0.00333333
		0.156989	12.9733	0.0566667	0	4.81212	0.231591	0	9.22222	0	0						0.156989	2.36	0.00333333	0	1.52912	0.057735	0	9.22222	0	0							0.156989	11.64	0.0433333	0	4.82438	0.203947	0	9.11111	0	0					0.156989	2.36	0.00333333
		0.15914	13.0733	0.0566667	0	4.85729	0.231591	0	9.55556	0	0						0.15914	2.41	0.00333333	0	1.53942	0.057735	0	9.55556	0	0							0.15914	11.8367	0.0533333	0	4.90137	0.225073	0	9.22222	0	0					0.15914	2.41	0.00333333
		0.16129	13.14	0.0566667	0	4.97422	0.231591	0	9.77778	0	0						0.16129	2.41667	0.00333333	0	1.52451	0.057735	0	9.77778	0	0							0.16129	11.8667	0.06	0	4.87731	0.237884	0	9.44444	0	0					0.16129	2.41667	0.00333333
		0.163441	13.2567	0.06	0	5.04536	0.25155	0	10	0	0						0.163441	2.44	0.00666667	0	1.5124	0.081513	0	10	0	0							0.163441	11.9967	0.0666667	0	4.88633	0.249861	0	9.66667	0	0					0.163441	2.44	0.00666667
		0.165591	13.36	0.0566667	0	5.11837	0.245608	0	10.3333	0	0						0.165591	2.47	0.00666667	0	1.47298	0.081513	0	10.3333	0	0							0.165591	12.12	0.07	0	4.966	0.268341	0	9.88889	0	0					0.165591	2.47	0.00666667
		0.167742	13.4633	0.0633333	0	5.20053	0.257312	0	10.5556	0	0						0.167742	2.49	0.00333333	0	1.45268	0.057735	0	10.5556	0	0							0.167742	12.1	0.0766667	0	4.97855	0.301815	0	10.2222	0	0					0.167742	2.49	0.00333333
		0.169892	13.52	0.07	0	5.20897	0.280527	0	10.7778	0	0						0.169892	2.53333	0.00333333	0	1.48872	0.057735	0	10.7778	0	0							0.169892	12.1333	0.08	0	4.94338	0.306452	0	10.5556	0	0					0.169892	2.53333	0.00333333
		0.172043	13.5667	0.0866667	0	5.22525	0.325847	0	10.8889	0	0						0.172043	2.54333	0.01	0	1.54144	0.099665	0	10.8889	0	0							0.172043	12.1	0.0833333	0	4.96914	0.310984	0	10.8889	0	0					0.172043	2.54333	0.01
		0.174194	13.5633	0.0966667	0	5.33926	0.338187	0	11	0	0						0.174194	2.56333	0.01	0	1.51005	0.099665	0	11	0	0							0.174194	12.11	0.0833333	0	5.05732	0.300037	0	11.2222	0	0					0.174194	2.56333	0.01
		0.176344	13.5833	0.103333	0	5.38638	0.346008	0	11.1111	0	0						0.176344	2.54333	0.0133333	0	1.47718	0.114889	0	11.1111	0	0							0.176344	12.11	0.103333	0	5.04408	0.336203	0	11.3333	0	0					0.176344	2.54333	0.0133333
		0.178495	13.5633	0.11	0	5.39534	0.380855	0	11.2222	0	0						0.178495	2.54	0.00666667	0	1.47501	0.081513	0	11.2222	0	0							0.178495	12.1567	0.11	0	5.09759	0.343939	0	11.4444	0	0					0.178495	2.54	0.00666667
		0.180645	13.5367	0.116667	0	5.34327	0.387586	0	11.3333	0	0						0.180645	2.5	0.00666667	0	1.4481	0.081513	0	11.3333	0	0							0.180645	12.14	0.133333	0	5.07539	0.386506	0	11.5556	0	0					0.180645	2.5	0.00666667
		0.182796	13.5133	0.116667	0	5.47018	0.387586	0	11.4444	0	0						0.182796	2.45667	0.0133333	0	1.43585	0.114889	0	11.4444	0	0							0.182796	12.1167	0.146667	0	5.14243	0.407072	0	11.6667	0	0					0.182796	2.45667	0.0133333
		0.184946	13.4667	0.123333	0	5.52122	0.39409	0	11.4444	0	0						0.184946	2.42667	0.0133333	0	1.39203	0.114889	0	11.4444	0	0							0.184946	12.0433	0.166667	0	5.09785	0.423659	0	11.7778	0	0					0.184946	2.42667	0.0133333
		0.187097	13.46	0.143333	0	5.52481	0.42037	0	11.5556	0	0						0.187097	2.40333	0.0133333	0	1.40733	0.114889	0	11.5556	0	0							0.187097	11.96	0.186667	0	5.15302	0.438707	0	11.7778	0	0					0.187097	2.40333	0.0133333
		0.189247	13.44	0.16	0	5.5222	0.434006	0	11.5556	0	0						0.189247	2.42	0.0133333	0	1.43427	0.114889	0	11.5556	0	0							0.189247	11.8367	0.193333	0	5.15479	0.443408	0	11.8889	0	0					0.189247	2.42	0.0133333
		0.191398	13.3933	0.186667	0	5.52452	0.468209	0	11.7778	0	0						0.191398	2.40333	0.01	0	1.40733	0.099665	0	11.7778	0	0							0.191398	11.8467	0.203333	0	5.09933	0.457552	0	11.8889	0	0					0.191398	2.40333	0.01
		0.193548	13.3133	0.196667	0	5.56462	0.481763	0	12	0	0						0.193548	2.43	0.01	0	1.41129	0.099665	0	12	0	0							0.193548	11.7867	0.206667	0	5.05235	0.466921	0	11.8889	0	0					0.193548	2.43	0.01
		0.195699	13.3033	0.213333	0	5.57689	0.51838	0	12	0	0						0.195699	2.41667	0.01	0	1.42472	0.099665	0	12	0	0							0.195699	11.7967	0.216667	0	5.03586	0.480094	0	11.8889	0	0					0.195699	2.41667	0.01
		0.197849	13.3033	0.22	0	5.59903	0.522023	0	12	0	0						0.197849	2.37	0.01	0	1.40702	0.099665	0	12	0	0							0.197849	11.7133	0.22	0	5.00747	0.488941	0	11.8889	0	0					0.197849	2.37	0.01
		0.2	13.1933	0.24	0	5.56349	0.538548	0	12	0	0						0.2	2.34667	0.00666667	0	1.41178	0.081513	0	12	0	0							0.2	11.6733	0.233333	0	5.04561	0.496364	0	11.6667	0	0					0.2	2.34667	0.00666667
		0.202151	13.1167	0.26	0	5.47689	0.565804	0	12	0	0						0.202151	2.33	0.01	0	1.39556	0.099665	0	12	0	0							0.202151	11.63	0.246667	0	5.07862	0.522877	0	11.4444	0	0					0.202151	2.33	0.01
		0.204301	12.9767	0.296667	0	5.49272	0.608185	0	12	0	0						0.204301	2.34667	0.02	0	1.39989	0.140234	0	12	0	0							0.204301	11.48	0.266667	0	5.07762	0.532134	0	11.2222	0	0					0.204301	2.34667	0.02
		0.206452	12.94	0.3	0	5.49031	0.609293	0	12	0	0						0.206452	2.29333	0.0233333	0	1.37121	0.151212	0	12	0	0							0.206452	11.3367	0.283333	0	5.01869	0.557457	0	11	0	0					0.206452	2.29333	0.0233333
		0.208602	12.8167	0.316667	0	5.39259	0.62532	0	12.1111	0	0						0.208602	2.27667	0.0266667	0	1.39521	0.161376	0	12.1111	0	0							0.208602	11.2267	0.303333	0	5.00254	0.593715	0	10.6667	0	0					0.208602	2.27667	0.0266667
		0.210753	12.7367	0.34	0	5.38367	0.642216	0	12.1111	0	0						0.210753	2.30667	0.0333333	0	1.40922	0.179805	0	12.1111	0	0							0.210753	11.1133	0.33	0	4.98967	0.618364	0	10.4444	0	0					0.210753	2.30667	0.0333333
		0.212903	12.6667	0.353333	0	5.372	0.655684	0	12	0	0						0.212903	2.26	0.04	0	1.39962	0.196287	0	12	0	0							0.212903	11.0567	0.366667	0	4.97554	0.683456	0	10.1111	0	0					0.212903	2.26	0.04
		0.215054	12.5767	0.36	0	5.29379	0.657145	0	12	0	0						0.215054	2.22333	0.03	0	1.37103	0.170872	0	12	0	0							0.215054	10.94	0.383333	0	5.05386	0.705726	0	9.88889	0	0					0.215054	2.22333	0.03
		0.217204	12.41	0.36	0	5.23066	0.652036	0	11.8889	0	0						0.217204	2.16667	0.03	0	1.35586	0.170872	0	11.8889	0	0							0.217204	10.8433	0.383333	0	5.07391	0.715141	0	9.66667	0	0					0.217204	2.16667	0.03
		0.219355	12.2933	0.37	0	5.20039	0.669273	0	11.7778	0	0						0.219355	2.12333	0.03	0	1.33694	0.170872	0	11.7778	0	0							0.219355	10.75	0.43	0	5.05563	0.774877	0	9.44444	0	0					0.219355	2.12333	0.03
		0.221505	12.13	0.406667	0	5.19323	0.713901	0	11.5556	0	0						0.221505	2.08	0.03	0	1.31123	0.170872	0	11.5556	0	0							0.221505	10.66	0.466667	0	5.00144	0.806882	0	9.11111	0	0					0.221505	2.08	0.03
		0.223656	12	0.423333	0	5.24261	0.774244	0	11.2222	0	0						0.223656	2.04333	0.03	0	1.28333	0.170872	0	11.2222	0	0							0.223656	10.51	0.5	0	4.94754	0.863608	0	8.77778	0	0					0.223656	2.04333	0.03
		0.225806	11.8833	0.466667	0.00333333	5.17096	0.798549	0.057735	10.8889	0	0						0.225806	1.99333	0.03	0	1.26172	0.170872	0	10.8889	0	0							0.225806	10.4133	0.533333	0	4.96636	0.874512	0	8.55556	0	0					0.225806	1.99333	0.03
		0.227957	11.78	0.503333	0.00333333	5.17373	0.803414	0.057735	10.6667	0	0						0.227957	1.97667	0.0266667	0	1.23065	0.161376	0	10.6667	0	0							0.227957	10.15	0.57	0	4.92086	0.898773	0	8.33333	0	0					0.227957	1.97667	0.0266667
		0.230108	11.65	0.503333	0.00333333	5.13179	0.803414	0.057735	10.4444	0	0						0.230108	1.93667	0.03	0	1.20728	0.170872	0	10.4444	0	0							0.230108	9.94	0.613333	0	4.87191	0.916491	0	8.11111	0	0					0.230108	1.93667	0.03
		0.232258	11.4733	0.546667	0.00333333	5.07232	0.850628	0.057735	10.1111	0	0						0.232258	1.91	0.0233333	0	1.19443	0.151212	0	10.1111	0	0							0.232258	9.77667	0.66	0	4.82539	0.96653	0	8	0	0					0.232258	1.91	0.0233333
		0.234409	11.3133	0.59	0.00333333	5.02387	0.911777	0.057735	9.77778	0	0						0.234409	1.86	0.03	0	1.16544	0.170872	0	9.77778	0	0							0.234409	9.68	0.676667	0	4.81958	0.97397	0	7.77778	0	0					0.234409	1.86	0.03
		0.236559	11.1133	0.646667	0.00333333	4.94117	0.96865	0.057735	9.55556	0	0						0.236559	1.80667	0.0366667	0	1.18912	0.188256	0	9.55556	0	0							0.236559	9.54333	0.726667	0	4.74797	1.03061	0	7.44444	0	0					0.236559	1.80667	0.0366667
		0.23871	10.89	0.673333	0.00333333	4.99477	0.991581	0.057735	9.33333	0	0						0.23871	1.78333	0.0333333	0	1.19211	0.179805	0	9.33333	0	0							0.23871	9.36	0.743333	0	4.72208	1.04935	0	7.22222	0	0					0.23871	1.78333	0.0333333
		0.24086	10.7333	0.726667	0.00333333	4.94609	1.03708	0.057735	9.22222	0	0						0.24086	1.74333	0.0466667	0	1.21203	0.211276	0	9.22222	0	0							0.24086	9.26	0.786667	0	4.69174	1.09475	0	7.22222	0	0					0.24086	1.74333	0.0466667
		0.243011	10.63	0.786667	0.00333333	4.84403	1.10992	0.057735	9.33333	0	0						0.243011	1.70333	0.04	0	1.20838	0.196287	0	9.33333	0	0							0.243011	9.09	0.813333	0	4.62456	1.11173	0	7.22222	0	0					0.243011	1.70333	0.04
		0.245161	10.55	0.813333	0.00333333	4.7781	1.12667	0.057735	9.33333	0	0						0.245161	1.64	0.0433333	0	1.18112	0.203947	0	9.33333	0	0							0.245161	8.92333	0.903333	0	4.55117	1.17413	0	7.11111	0	0					0.245161	1.64	0.0433333
		0.247312	10.44	0.863333	0.00333333	4.7485	1.16727	0.057735	9.22222	0	0						0.247312	1.58333	0.0433333	0	1.15506	0.203947	0	9.22222	0	0							0.247312	8.75333	0.926667	0.00333333	4.48399	1.16008	0.057735	7	0	0					0.247312	1.58333	0.0433333
		0.249462	10.2833	0.913333	0	4.74533	1.20997	0	9.22222	0	0						0.249462	1.56	0.0566667	0	1.15362	0.231591	0	9.22222	0	0							0.249462	8.63667	0.98	0.00333333	4.46667	1.21842	0.057735	6.77778	0	0					0.249462	1.56	0.0566667
		0.251613	10.1333	0.963333	0.00333333	4.72121	1.26781	0.057735	9.33333	0	0						0.251613	1.51667	0.06	0	1.16372	0.237884	0	9.33333	0	0							0.251613	8.50667	1.04333	0.00333333	4.4755	1.257	0.057735	6.55556	0	0					0.251613	1.51667	0.06
		0.253763	9.9	1.02667	0.00333333	4.63627	1.27988	0.057735	9.44444	0.111111	0						0.253763	1.50333	0.0633333	0	1.16095	0.257312	0	9.44444	0.111111	0							0.253763	8.33667	1.10333	0.00333333	4.40925	1.31596	0.057735	6.44444	0	0					0.253763	1.50333	0.0633333
		0.255914	9.67667	1.06333	0.00333333	4.55279	1.32104	0.057735	9.55556	0.222222	0						0.255914	1.46	0.07	0	1.14284	0.268341	0	9.55556	0.222222	0							0.255914	8.15	1.17	0.00333333	4.29912	1.38111	0.057735	6.44444	0	0					0.255914	1.46	0.07
		0.258065	9.47667	1.11667	0.00333333	4.47619	1.38906	0.057735	9.66667	0.333333	0						0.258065	1.41	0.0633333	0	1.09509	0.257312	0	9.66667	0.333333	0							0.258065	7.96333	1.22667	0.00333333	4.17694	1.44531	0.057735	6.44444	0	0					0.258065	1.41	0.0633333
		0.260215	9.31333	1.19333	0.00666667	4.42951	1.43393	0.081513	9.77778	0.444444	0						0.260215	1.39333	0.0633333	0	1.09969	0.257312	0	9.77778	0.444444	0							0.260215	7.80667	1.24333	0.00333333	4.09535	1.38462	0.057735	6.33333	0	0					0.260215	1.39333	0.0633333
		0.262366	9.12667	1.25333	0.00666667	4.37276	1.46845	0.081513	9.77778	0.555556	0						0.262366	1.39667	0.0633333	0	1.09085	0.257312	0	9.77778	0.555556	0							0.262366	7.66333	1.27667	0.00333333	4.0196	1.43305	0.057735	6.11111	0.111111	0					0.262366	1.39667	0.0633333
		0.264516	9.00333	1.27667	0.00666667	4.3335	1.47219	0.081513	9.88889	0.666667	0						0.264516	1.34667	0.05	0	1.09108	0.233126	0	9.88889	0.666667	0							0.264516	7.46333	1.33	0.00333333	3.98853	1.4973	0.057735	6	0.222222	0					0.264516	1.34667	0.05
		0.266667	8.81333	1.39	0.00333333	4.32058	1.5272	0.057735	10	0.777778	0						0.266667	1.33333	0.06	0	1.07987	0.264512	0	10	0.777778	0							0.266667	7.24	1.37667	0.00333333	3.87804	1.55656	0.057735	5.88889	0.333333	0					0.266667	1.33333	0.06
		0.268817	8.59333	1.41333	0.00333333	4.24516	1.5111	0.057735	10	0.888889	0						0.268817	1.29333	0.0566667	0	1.07602	0.258867	0	10	0.888889	0							0.268817	7.06333	1.44667	0.00333333	3.80362	1.55624	0.057735	5.88889	0.444444	0					0.268817	1.29333	0.0566667
		0.270968	8.44667	1.48667	0.00333333	4.21581	1.50022	0.057735	10	1	0						0.270968	1.24667	0.06	0	1.06596	0.25155	0	10	1	0							0.270968	6.96	1.51333	0.00333333	3.73697	1.5911	0.057735	5.88889	0.666667	0					0.270968	1.24667	0.06
		0.273118	8.24333	1.54667	0.00333333	4.16356	1.48611	0.057735	10	1	0						0.273118	1.21333	0.0766667	0	1.03831	0.266506	0	10	1	0							0.273118	6.81333	1.60667	0.00333333	3.67016	1.64752	0.057735	5.88889	0.888889	0					0.273118	1.21333	0.0766667
		0.275269	7.98667	1.61	0.00333333	4.09582	1.51179	0.057735	10.1111	1	0						0.275269	1.18667	0.0833333	0	1.04024	0.288675	0	10.1111	1	0							0.275269	6.61	1.73	0.00333333	3.64264	1.72055	0.057735	5.88889	1.11111	0					0.275269	1.18667	0.0833333
		0.277419	7.78333	1.68667	0	3.95329	1.54589	0	10.2222	1	0						0.277419	1.16333	0.09	0	1.02966	0.298099	0	10.2222	1	0							0.277419	6.51333	1.78667	0.00333333	3.61479	1.73335	0.057735	5.66667	1.33333	0					0.277419	1.16333	0.09
		0.27957	7.60667	1.76667	0.00333333	3.90248	1.58554	0.057735	10.1111	1	0						0.27957	1.13	0.0866667	0	0.991485	0.293444	0	10.1111	1	0							0.27957	6.37667	1.88333	0.00333333	3.57922	1.80386	0.057735	5.44444	1.55556	0					0.27957	1.13	0.0866667
		0.28172	7.42	1.84	0.00333333	3.87043	1.6258	0.057735	10	1	0						0.28172	1.09667	0.0866667	0	0.981768	0.293444	0	10	1	0							0.28172	6.29	1.93	0.00333333	3.58545	1.80257	0.057735	5.33333	1.66667	0					0.28172	1.09667	0.0866667
		0.283871	7.28	1.93	0.00333333	3.83632	1.66564	0.057735	9.88889	1	0						0.283871	1.04667	0.0933333	0	0.976902	0.313501	0	9.88889	1	0							0.283871	6.18667	1.96667	0.00333333	3.51373	1.80641	0.057735	5.11111	1.77778	0					0.283871	1.04667	0.0933333
		0.286022	7.05333	2.06333	0.00333333	3.72964	1.72896	0.057735	9.77778	1	0						0.286022	1.02333	0.0933333	0	0.944685	0.313501	0	9.77778	1	0							0.286022	6.00667	2.06	0.00333333	3.46699	1.9031	0.057735	4.88889	2	0					0.286022	1.02333	0.0933333
		0.288172	6.84	2.11	0	3.64491	1.77814	0	9.66667	1	0						0.288172	0.993333	0.0966667	0	0.928887	0.317793	0	9.66667	1	0							0.288172	5.89	2.17667	0.00333333	3.42496	1.942	0.057735	4.55556	2.22222	0					0.288172	0.993333	0.0966667
		0.290323	6.61	2.23667	0	3.526	1.81981	0	9.44444	1	0						0.290323	0.956667	0.11	0	0.889246	0.343939	0	9.44444	1	0							0.290323	5.72	2.23333	0.00333333	3.38128	1.96769	0.057735	4.22222	2.33333	0					0.290323	0.956667	0.11
		0.292473	6.45333	2.32333	0	3.49311	1.85389	0	9.22222	1	0						0.292473	0.906667	0.1	0	0.898506	0.321992	0	9.22222	1	0							0.292473	5.54667	2.27667	0.00666667	3.31932	1.9629	0.081513	3.77778	2.55556	0					0.292473	0.906667	0.1
		0.294624	6.21333	2.4	0	3.38319	1.88641	0	8.88889	1	0						0.294624	0.86	0.106667	0	0.910952	0.33013	0	8.88889	1	0							0.294624	5.39333	2.35667	0.00666667	3.28653	2.01569	0.081513	3.33333	2.88889	0					0.294624	0.86	0.106667
		0.296774	6.11	2.45667	0.00333333	3.33892	1.91145	0.057735	8.44444	1	0						0.296774	0.83	0.106667	0	0.889045	0.33013	0	8.44444	1	0							0.296774	5.22333	2.45	0.00666667	3.19805	2.03173	0.081513	3.11111	3.22222	0					0.296774	0.83	0.106667
		0.298925	5.95667	2.57333	0.00333333	3.24807	1.97762	0.057735	8.22222	1	0						0.298925	0.793333	0.116667	0	0.856193	0.351379	0	8.22222	1	0							0.298925	5.13	2.59	0.01	3.14315	2.1111	0.099665	2.88889	3.55556	0					0.298925	0.793333	0.116667
		0.301075	5.74667	2.66	0.00333333	3.21095	2.02437	0.057735	8	1	0						0.301075	0.76	0.113333	0	0.839493	0.347695	0	8	1	0							0.301075	4.93667	2.63333	0.01	3.05786	2.11672	0.099665	2.66667	3.88889	0					0.301075	0.76	0.113333
		0.303226	5.51667	2.71	0.01	3.10513	2.0737	0.099665	7.55556	1	0						0.303226	0.733333	0.123333	0	0.811017	0.376734	0	7.55556	1	0							0.303226	4.8	2.69667	0.01	2.98603	2.15254	0.099665	2.55556	4.22222	0					0.303226	0.733333	0.123333
		0.305376	5.36	2.80333	0.01	3.01563	2.10064	0.099665	7.11111	1	0						0.305376	0.723333	0.133333	0	0.822015	0.419694	0	7.11111	1	0							0.305376	4.71667	2.75333	0.01	2.95502	2.20955	0.099665	2.44444	4.44444	0					0.305376	0.723333	0.133333
		0.307527	5.18667	2.87333	0.01	2.94404	2.14927	0.099665	6.66667	1	0						0.307527	0.693333	0.14	0	0.78401	0.425445	0	6.66667	1	0							0.307527	4.6	2.82	0.01	2.88579	2.24895	0.099665	2.44444	4.66667	0					0.307527	0.693333	0.14
		0.309677	5.02333	2.98	0.01	2.95045	2.26938	0.099665	6.33333	1.11111	0						0.309677	0.653333	0.133333	0	0.762733	0.403441	0	6.33333	1.11111	0							0.309677	4.46	2.96667	0.01	2.82163	2.29706	0.099665	2.44444	5	0					0.309677	0.653333	0.133333
		0.311828	4.90667	3.09333	0.0133333	2.88775	2.31426	0.114889	6	1.33333	0						0.311828	0.633333	0.15	0	0.739851	0.425956	0	6	1.33333	0							0.311828	4.36	3.05333	0.0133333	2.82199	2.38946	0.114889	2.55556	5.33333	0					0.311828	0.633333	0.15
		0.313978	4.75	3.25667	0.0133333	2.84155	2.45443	0.114889	5.66667	1.55556	0						0.313978	0.6	0.15	0	0.71767	0.41803	0	5.66667	1.55556	0							0.313978	4.24667	3.16333	0.0133333	2.75277	2.47462	0.114889	2.66667	5.55556	0					0.313978	0.6	0.15
		0.316129	4.58	3.42667	0.0133333	2.78738	2.55991	0.114889	5.33333	1.88889	0						0.316129	0.586667	0.153333	0	0.700565	0.4046	0	5.33333	1.88889	0							0.316129	4.12667	3.22333	0.0166667	2.76818	2.51951	0.128233	2.77778	5.55556	0					0.316129	0.586667	0.153333
		0.31828	4.45667	3.53333	0.0133333	2.787	2.65438	0.114889	5	2.33333	0						0.31828	0.57	0.146667	0	0.702432	0.407072	0	5	2.33333	0							0.31828	3.97667	3.32	0.0133333	2.72658	2.63453	0.114889	2.77778	5.66667	0					0.31828	0.57	0.146667
		0.32043	4.34333	3.65	0.0133333	2.75877	2.78688	0.114889	4.55556	2.77778	0						0.32043	0.56	0.153333	0	0.698589	0.412783	0	4.55556	2.77778	0							0.32043	3.81333	3.38667	0.0133333	2.6937	2.68848	0.114889	2.77778	5.88889	0					0.32043	0.56	0.153333
		0.322581	4.14	3.73667	0.0133333	2.6953	2.82973	0.114889	4.33333	3.33333	0						0.322581	0.546667	0.143333	0	0.694813	0.395783	0	4.33333	3.33333	0							0.322581	3.67667	3.45	0.0133333	2.6233	2.78448	0.114889	2.66667	6.33333	0					0.322581	0.546667	0.143333
		0.324731	3.99333	3.89	0.0133333	2.62225	2.93939	0.114889	4.11111	3.88889	0						0.324731	0.543333	0.143333	0	0.685338	0.387241	0	4.11111	3.88889	0							0.324731	3.56	3.51667	0.0133333	2.54847	2.8572	0.114889	2.44444	6.77778	0					0.324731	0.543333	0.143333
		0.326882	3.84	3.98	0.0133333	2.5369	2.99603	0.114889	3.88889	4.44444	0						0.326882	0.533333	0.15	0	0.681005	0.409951	0	3.88889	4.44444	0							0.326882	3.45333	3.65667	0.0133333	2.53032	2.93499	0.114889	2.22222	7.22222	0					0.326882	0.533333	0.15
		0.329032	3.67333	4.03333	0.0166667	2.43853	3.07415	0.128233	3.66667	4.88889	0						0.329032	0.526667	0.15	0	0.676373	0.409951	0	3.66667	4.88889	0							0.329032	3.35333	3.72667	0.0166667	2.48106	2.9588	0.128233	2	7.66667	0					0.329032	0.526667	0.15
		0.331183	3.51667	4.19	0.0166667	2.3893	3.18765	0.128233	3.44444	5.33333	0						0.331183	0.5	0.143333	0	0.661912	0.395783	0	3.44444	5.33333	0							0.331183	3.3	3.82333	0.0133333	2.44334	3.02035	0.114889	1.77778	8	0					0.331183	0.5	0.143333
		0.333333	3.43	4.33333	0.0166667	2.37005	3.2942	0.128233	3.22222	5.66667	0						0.333333	0.486667	0.146667	0	0.656704	0.390295	0	3.22222	5.66667	0							0.333333	3.15	3.92	0.0166667	2.35499	3.08415	0.128233	1.55556	8.22222	0					0.333333	0.486667	0.146667
		0.335484	3.29	4.40667	0.0166667	2.32894	3.33743	0.128233	3.11111	5.88889	0						0.335484	0.463333	0.15	0	0.635085	0.393297	0	3.11111	5.88889	0							0.335484	3.03333	4.01	0.02	2.31013	3.14157	0.140234	1.33333	8.77778	0					0.335484	0.463333	0.15
		0.337634	3.17667	4.55667	0.02	2.28096	3.42333	0.140234	3	6	0						0.337634	0.453333	0.163333	0	0.639677	0.404807	0	3	6	0							0.337634	2.94333	4	0.0166667	2.23983	3.1781	0.128233	1.22222	9.33333	0					0.337634	0.453333	0.163333
		0.339785	3.08667	4.62333	0.0233333	2.23961	3.49889	0.151212	3	6.22222	0						0.339785	0.456667	0.156667	0	0.660487	0.39068	0	3	6.22222	0							0.339785	2.88667	4.11667	0.0166667	2.21287	3.19956	0.128233	1.11111	9.77778	0					0.339785	0.456667	0.156667
		0.341935	2.96333	4.83	0.0233333	2.20868	3.55479	0.151212	3	6.44444	0						0.341935	0.436667	0.153333	0.00333333	0.643456	0.396248	0.057735	3	6.44444	0							0.341935	2.79667	4.14667	0.0266667	2.11903	3.23006	0.161376	1	10.1111	0					0.341935	0.436667	0.153333
		0.344086	2.86	4.97	0.0266667	2.14688	3.64142	0.161376	2.88889	6.66667	0						0.344086	0.41	0.156667	0	0.629726	0.415569	0	2.88889	6.66667	0							0.344086	2.70333	4.2	0.0366667	2.10795	3.27553	0.188256	1	10.4444	0					0.344086	0.41	0.156667
		0.346237	2.76	5.01333	0.0333333	2.09692	3.68489	0.179805	2.77778	6.88889	0						0.346237	0.406667	0.153333	0	0.618518	0.4046	0	2.77778	6.88889	0							0.346237	2.61	4.34	0.0366667	2.06853	3.32886	0.188256	1	10.7778	0					0.346237	0.406667	0.153333
		0.348387	2.61333	5.11333	0.0366667	2.03904	3.74708	0.188256	2.66667	7.22222	0						0.348387	0.39	0.156667	0	0.615763	0.399149	0	2.66667	7.22222	0							0.348387	2.5	4.41667	0.0366667	1.98068	3.35468	0.188256	1	11	0					0.348387	0.39	0.156667
		0.350538	2.50667	5.16333	0.0366667	1.96881	3.77059	0.188256	2.55556	7.44444	0						0.350538	0.37	0.153333	0	0.595215	0.396248	0	2.55556	7.44444	0							0.350538	2.38333	4.48667	0.04	1.91536	3.38052	0.196287	1	11.2222	0					0.350538	0.37	0.153333
		0.352688	2.40667	5.24667	0.0366667	1.89206	3.79215	0.188256	2.44444	7.77778	0						0.352688	0.35	0.163333	0	0.573232	0.404807	0	2.44444	7.77778	0							0.352688	2.26667	4.54	0.0433333	1.84578	3.43624	0.203947	1	11.4444	0					0.352688	0.35	0.163333
		0.354839	2.36	5.38333	0.04	1.8803	3.87381	0.196287	2.22222	8.11111	0						0.354839	0.34	0.16	0	0.558665	0.402002	0	2.22222	8.11111	0							0.354839	2.19333	4.61667	0.05	1.87108	3.48668	0.218309	1	11.6667	0					0.354839	0.34	0.16
		0.356989	2.24	5.48667	0.05	1.85667	3.97355	0.218309	2	8.55556	0						0.356989	0.343333	0.136667	0	0.57144	0.372089	0	2	8.55556	0							0.356989	2.12333	4.73667	0.06	1.84376	3.60518	0.25155	1	11.6667	0					0.356989	0.343333	0.136667
		0.35914	2.16667	5.61	0.05	1.83579	4.06608	0.218309	1.77778	9	0						0.35914	0.323333	0.146667	0	0.547529	0.390295	0	1.77778	9	0							0.35914	2.03333	4.79333	0.06	1.79898	3.6352	0.25155	1	11.6667	0					0.35914	0.323333	0.146667
		0.36129	2.09	5.77333	0.0466667	1.79424	4.18733	0.211276	1.44444	9.33333	0						0.36129	0.3	0.156667	0	0.53318	0.407442	0	1.44444	9.33333	0							0.36129	2.00667	4.89667	0.0666667	1.77872	3.69298	0.262905	1	11.5556	0					0.36129	0.3	0.156667
		0.363441	1.95333	5.82667	0.0433333	1.74585	4.22486	0.203947	1.22222	9.66667	0						0.363441	0.3	0.156667	0	0.53318	0.431365	0	1.22222	9.66667	0							0.363441	1.95667	4.98	0.0766667	1.76593	3.75766	0.290523	0.888889	11.4444	0					0.363441	0.3	0.156667
		0.365591	1.87333	5.90667	0.0433333	1.69712	4.3506	0.203947	1	9.77778	0						0.365591	0.283333	0.143333	0	0.526605	0.378506	0	1	9.77778	0							0.365591	1.86667	5.05333	0.0833333	1.71426	3.81913	0.310984	0.777778	11.3333	0					0.365591	0.283333	0.143333
		0.367742	1.75667	5.98667	0.0466667	1.66534	4.4043	0.211276	0.777778	9.88889	0						0.367742	0.26	0.143333	0	0.496543	0.378506	0	0.777778	9.88889	0							0.367742	1.77333	5.06667	0.0933333	1.64244	3.85032	0.323994	0.666667	11.4444	0					0.367742	0.26	0.143333
		0.369892	1.67	6.04667	0.05	1.59465	4.42981	0.218309	0.555556	9.88889	0						0.369892	0.25	0.146667	0	0.491568	0.390295	0	0.555556	9.88889	0							0.369892	1.72	5.05333	0.08	1.62184	3.85747	0.295337	0.555556	11.5556	0					0.369892	0.25	0.146667
		0.372043	1.59	6.15333	0.0433333	1.55885	4.49338	0.203947	0.333333	9.88889	0						0.372043	0.236667	0.133333	0	0.484532	0.368794	0	0.333333	9.88889	0							0.372043	1.65667	5.15667	0.0733333	1.56641	3.85855	0.285588	0.444444	11.7778	0					0.372043	0.236667	0.133333
		0.374194	1.47333	6.17	0.05	1.50449	4.56405	0.233126	0.222222	9.88889	0						0.374194	0.223333	0.123333	0	0.469956	0.349087	0	0.222222	9.88889	0							0.374194	1.57333	5.23667	0.0733333	1.52503	3.91216	0.285588	0.333333	11.8889	0					0.374194	0.223333	0.123333
		0.376344	1.39	6.27	0.0533333	1.46231	4.61027	0.239472	0.111111	9.66667	0						0.376344	0.23	0.12	0	0.480837	0.345443	0	0.111111	9.66667	0							0.376344	1.53333	5.23667	0.0866667	1.50658	3.87781	0.304628	0.222222	12.1111	0					0.376344	0.23	0.12
		0.378495	1.28333	6.28	0.0566667	1.40343	4.64617	0.245608	0	9.33333	0						0.378495	0.23	0.113333	0	0.487743	0.347695	0	0	9.33333	0							0.378495	1.45667	5.27667	0.103333	1.44514	3.91978	0.326103	0.111111	12.3333	0					0.378495	0.23	0.113333
		0.380645	1.21	6.38333	0.06	1.32353	4.69716	0.25155	0	9.22222	0						0.380645	0.213333	0.116667	0	0.463903	0.351379	0	0	9.22222	0							0.380645	1.4	5.27	0.106667	1.42129	3.90657	0.340109	0	12.5556	0					0.380645	0.213333	0.116667
		0.382796	1.16667	6.39333	0.0866667	1.28754	4.73639	0.293444	0	9.11111	0						0.382796	0.206667	0.12	0	0.466921	0.354993	0	0	9.11111	0							0.382796	1.33333	5.26	0.113333	1.37666	3.91538	0.347695	0	12.7778	0					0.382796	0.206667	0.12
		0.384946	1.12333	6.48	0.0966667	1.27024	4.78881	0.307088	0	9.22222	0						0.384946	0.196667	0.123333	0	0.438135	0.376734	0	0	9.22222	0							0.384946	1.29	5.26333	0.126667	1.35845	3.93518	0.371144	0	12.8889	0					0.384946	0.196667	0.123333
		0.387097	1.04667	6.55667	0.116667	1.20665	4.85235	0.341728	0	9.33333	0						0.387097	0.183333	0.133333	0	0.420689	0.386506	0	0	9.33333	0							0.387097	1.25	5.30667	0.14	1.31908	3.97727	0.401169	0	12.4444	0					0.387097	0.183333	0.133333
		0.389247	0.993333	6.58	0.11	1.16525	4.90208	0.334074	0	9.55556	0						0.389247	0.183333	0.133333	0	0.420689	0.386506	0	0	9.55556	0							0.389247	1.17667	5.33	0.14	1.24792	4.02597	0.401169	0	12	0					0.389247	0.183333	0.133333
		0.391398	0.946667	6.60667	0.116667	1.10811	4.94437	0.341728	0	9.77778	0						0.391398	0.163333	0.133333	0	0.396459	0.386506	0	0	9.77778	0							0.391398	1.12333	5.35667	0.153333	1.24631	4.08801	0.420808	0	11.6667	0					0.391398	0.163333	0.133333
		0.393548	0.916667	6.66667	0.13	1.08334	4.98112	0.365438	0	10	0						0.393548	0.156667	0.136667	0	0.39068	0.389652	0	0	10	0							0.393548	1.05333	5.46333	0.153333	1.22563	4.12294	0.428682	0	11.3333	0					0.393548	0.156667	0.136667
		0.395699	0.87	6.71333	0.136667	1.04726	5.02946	0.380972	0	10.5556	0						0.395699	0.16	0.143333	0	0.393594	0.395783	0	0	10.5556	0							0.395699	1.00667	5.50333	0.163333	1.1908	4.13687	0.436605	0	11	0					0.395699	0.16	0.143333
		0.397849	0.843333	6.74	0.146667	1.01763	5.10679	0.390295	0	11.1111	0						0.397849	0.17	0.14	0	0.410278	0.392744	0	0	11.1111	0							0.397849	0.966667	5.53333	0.18	1.15615	4.2041	0.477872	0	10.6667	0					0.397849	0.17	0.14
		0.4	0.796667	6.74	0.15	0.982449	5.11203	0.393297	0	11.4444	0						0.4	0.163333	0.14	0	0.404807	0.392744	0	0	11.4444	0							0.4	0.916667	5.52333	0.183333	1.11379	4.18503	0.480094	0	10.3333	0					0.4	0.163333	0.14
		0.402151	0.76	6.75	0.153333	0.972395	5.17269	0.396248	0	11.7778	0						0.402151	0.156667	0.14	0	0.39068	0.392744	0	0	11.7778	0							0.402151	0.863333	5.57	0.183333	1.09636	4.27622	0.480094	0	10	0					0.402151	0.156667	0.14
		0.404301	0.726667	6.74667	0.15	0.960049	5.1935	0.393297	0	12.1111	0						0.404301	0.143333	0.133333	0	0.350998	0.368794	0	0	12.1111	0							0.404301	0.833333	5.50667	0.18	1.07521	4.27366	0.477872	0	9.66667	0					0.404301	0.143333	0.133333
		0.406452	0.68	6.70333	0.16	0.941926	5.23258	0.402002	0	12.3333	0						0.406452	0.143333	0.126667	0	0.350998	0.362021	0	0	12.3333	0							0.406452	0.803333	5.51667	0.176667	1.08408	4.28379	0.475615	0	9.66667	0					0.406452	0.143333	0.126667
		0.408602	0.65	6.68333	0.153333	0.903819	5.25246	0.396248	0	12.4444	0						0.408602	0.14	0.123333	0	0.347567	0.367749	0	0	12.4444	0							0.408602	0.77	5.53333	0.186667	1.02987	4.34186	0.502657	0	9.55556	0					0.408602	0.14	0.123333
		0.410753	0.593333	6.65667	0.166667	0.873977	5.23994	0.41569	0	12.5556	0						0.410753	0.136667	0.126667	0	0.344069	0.362021	0	0	12.5556	0							0.410753	0.716667	5.51333	0.193333	0.979585	4.33194	0.506766	0	9.33333	0					0.410753	0.136667	0.126667
		0.412903	0.566667	6.68333	0.18	0.853219	5.21155	0.441493	0	12.6667	0						0.412903	0.11	0.126667	0	0.313413	0.371144	0	0	12.6667	0							0.412903	0.68	5.55	0.193333	0.94547	4.3724	0.506766	0	9	0					0.412903	0.11	0.126667
		0.415054	0.543333	6.69	0.19	0.854727	5.19073	0.448595	0	12.5556	0						0.415054	0.106667	0.126667	0	0.319838	0.371144	0	0	12.5556	0							0.415054	0.646667	5.56	0.206667	0.926291	4.39592	0.514624	0	8.77778	0					0.415054	0.106667	0.126667
		0.417204	0.51	6.74667	0.196667	0.815752	5.2025	0.460466	0	12.4444	0						0.417204	0.1	0.113333	0	0.311432	0.337939	0	0	12.4444	0							0.417204	0.596667	5.60333	0.23	0.877433	4.3814	0.533588	0	8.55556	0					0.417204	0.1	0.113333
		0.419355	0.466667	6.69333	0.223333	0.785884	5.18223	0.517379	0	12.4444	0						0.419355	0.1	0.12	0	0.311432	0.335622	0	0	12.4444	0							0.419355	0.553333	5.58667	0.246667	0.818161	4.41219	0.565882	0	8.33333	0					0.419355	0.1	0.12
		0.421505	0.45	6.67	0.27	0.759004	5.22738	0.604138	0	12.4444	0						0.421505	0.0933333	0.113333	0	0.291385	0.317529	0	0	12.4444	0							0.421505	0.53	5.51667	0.256667	0.794483	4.48294	0.598875	0	7.88889	0					0.421505	0.0933333	0.113333
		0.423656	0.403333	6.52333	0.286667	0.704018	5.21794	0.615699	0	12.4444	0						0.423656	0.09	0.123333	0	0.28666	0.329369	0	0	12.4444	0							0.423656	0.5	5.51667	0.276667	0.78233	4.47547	0.622963	0	7.55556	0					0.423656	0.09	0.123333
		0.425806	0.39	6.51333	0.3	0.687611	5.22438	0.666945	0	12.4444	0						0.425806	0.0833333	0.12	0	0.276847	0.335622	0	0	12.4444	0							0.425806	0.48	5.45667	0.27	0.769137	4.46856	0.598577	0	7.22222	0					0.425806	0.0833333	0.12
		0.427957	0.37	6.52667	0.313333	0.669273	5.22049	0.690467	0	12.5556	0						0.427957	0.0833333	0.116667	0	0.288675	0.331797	0	0	12.5556	0							0.427957	0.466667	5.44667	0.29	0.737588	4.4482	0.663854	0	7	0					0.427957	0.0833333	0.116667
		0.430108	0.363333	6.35333	0.32	0.647601	5.13645	0.71599	0	12.5556	0						0.430108	0.0733333	0.113333	0	0.273627	0.327893	0	0	12.5556	0							0.430108	0.45	5.30333	0.296667	0.727505	4.30112	0.675903	0	6.77778	0					0.430108	0.0733333	0.113333
		0.432258	0.343333	6.28667	0.35	0.637818	5.0048	0.763398	0	12.5556	0						0.432258	0.0766667	0.106667	0	0.278773	0.319838	0	0	12.5556	0							0.432258	0.433333	5.27667	0.286667	0.721543	4.29982	0.642285	0	6.66667	0					0.432258	0.0766667	0.106667
		0.434409	0.323333	6.18667	0.37	0.588737	4.92266	0.797005	0	12.4444	0						0.434409	0.0733333	0.1	0	0.273627	0.311432	0	0	12.4444	0							0.434409	0.413333	5.26	0.32	0.700565	4.25591	0.687392	0	6.44444	0					0.434409	0.0733333	0.1
		0.436559	0.313333	6.09	0.393333	0.596945	4.86904	0.825162	0	12.3333	0						0.436559	0.07	0.106667	0	0.255573	0.319838	0	0	12.3333	0							0.436559	0.386667	5.14333	0.346667	0.657213	4.20417	0.722192	0	6.33333	0					0.436559	0.07	0.106667
		0.43871	0.286667	6.04	0.393333	0.54049	4.87623	0.783583	0	12.1111	0						0.43871	0.0633333	0.11	0	0.243968	0.343939	0	0	12.1111	0							0.43871	0.366667	5.11667	0.383333	0.637896	4.17466	0.747161	0	6.22222	0					0.43871	0.0633333	0.11
		0.44086	0.273333	6.01667	0.4	0.535017	4.82916	0.817861	0	11.8889	0						0.44086	0.0633333	0.0966667	0	0.243968	0.317793	0	0	11.8889	0							0.44086	0.343333	5.02667	0.413333	0.616487	4.13719	0.781788	0	6.33333	0					0.44086	0.0633333	0.0966667
		0.443011	0.253333	5.88	0.43	0.519669	4.74982	0.852951	0	11.4444	0						0.443011	0.0566667	0.0966667	0	0.231591	0.317793	0	0	11.4444	0							0.443011	0.313333	4.94	0.453333	0.591316	4.16022	0.814473	0	6.33333	0					0.443011	0.0566667	0.0966667
		0.445161	0.25	5.73667	0.456667	0.518068	4.68264	0.889246	0	11	0						0.445161	0.0566667	0.09	0	0.231591	0.309115	0	0	11	0							0.445161	0.3	4.91	0.486667	0.575416	4.1278	0.847871	0	6.33333	0					0.445161	0.0566667	0.09
		0.447312	0.233333	5.7	0.483333	0.503056	4.66073	0.886383	0	10.4444	0						0.447312	0.05	0.0833333	0	0.218309	0.288675	0	0	10.4444	0							0.447312	0.286667	4.83667	0.526667	0.582196	4.07579	0.882355	0	6.33333	0					0.447312	0.05	0.0833333
		0.449462	0.233333	5.56	0.52	0.503056	4.58218	0.926893	0	10.1111	0						0.449462	0.0433333	0.0766667	0	0.203947	0.278773	0	0	10.1111	0							0.449462	0.263333	4.79667	0.556667	0.543113	4.0468	0.92537	0	6.22222	0					0.449462	0.0433333	0.0766667
		0.451613	0.22	5.46333	0.57	0.488941	4.4746	0.997539	0	9.77778	0						0.451613	0.0433333	0.07	0	0.203947	0.255573	0	0	9.77778	0							0.451613	0.266667	4.71333	0.586667	0.550666	3.96698	0.999576	0	6.11111	0					0.451613	0.0433333	0.07
		0.453763	0.213333	5.41333	0.596667	0.478105	4.43336	1.002	0	9.33333	0						0.453763	0.04	0.0766667	0	0.196287	0.266506	0	0	9.33333	0							0.453763	0.263333	4.59667	0.62	0.53692	3.93092	1.05164	0	6	0					0.453763	0.04	0.0766667
		0.455914	0.206667	5.32	0.643333	0.47403	4.43431	1.04231	0	8.77778	0						0.455914	0.04	0.07	0.00333333	0.196287	0.255573	0.057735	0	8.77778	0							0.455914	0.256667	4.50667	0.633333	0.527621	3.88246	1.06897	0	5.77778	0					0.455914	0.04	0.07
		0.458065	0.193333	5.24	0.66	0.465487	4.41596	1.09012	0	8.11111	0						0.458065	0.0366667	0.0633333	0.00333333	0.188256	0.243968	0.057735	0	8.11111	0							0.458065	0.243333	4.39333	0.653333	0.521243	3.88445	1.09414	0	5.33333	0					0.458065	0.0366667	0.0633333
		0.460215	0.19	5.18667	0.67	0.463266	4.45173	1.0886	0	7.44444	0.111111						0.460215	0.0333333	0.0733333	0.00666667	0.179805	0.261118	0.081513	0	7.44444	0.111111							0.460215	0.243333	4.30667	0.676667	0.521243	3.81941	1.13567	0	4.88889	0					0.460215	0.0333333	0.0733333
		0.462366	0.173333	5.09667	0.693333	0.444162	4.33474	1.13589	0	7	0.222222						0.462366	0.03	0.0633333	0.00666667	0.170872	0.243968	0.081513	0	7	0.222222							0.462366	0.223333	4.22	0.696667	0.497609	3.78321	1.14704	0	4.55556	0					0.462366	0.03	0.0633333
		0.464516	0.153333	5.02667	0.71	0.4046	4.27397	1.13587	0	6.55556	0.333333						0.464516	0.0333333	0.06	0.00666667	0.179805	0.237884	0.081513	0	6.55556	0.333333							0.464516	0.203333	4.08333	0.76	0.471944	3.74832	1.21683	0	4	0					0.464516	0.0333333	0.06
		0.466667	0.14	4.98	0.726667	0.375326	4.2489	1.11179	0	6.11111	0.444444						0.466667	0.0366667	0.0633333	0.00666667	0.188256	0.243968	0.081513	0	6.11111	0.444444							0.466667	0.186667	3.97667	0.753333	0.46101	3.68439	1.24539	0	3.33333	0					0.466667	0.0366667	0.0633333
		0.468817	0.116667	4.87	0.763333	0.341728	4.20619	1.09146	0	5.55556	0.555556						0.468817	0.0366667	0.06	0	0.188256	0.237884	0	0	5.55556	0.555556							0.468817	0.163333	3.87667	0.783333	0.436605	3.63393	1.27087	0	2.88889	0					0.468817	0.0366667	0.06
		0.470968	0.1	4.79667	0.796667	0.321992	4.15285	1.1193	0	5	0.666667						0.470968	0.0366667	0.06	0	0.188256	0.237884	0	0	5	0.666667							0.470968	0.153333	3.78	0.763333	0.428682	3.56097	1.24061	0	2.44444	0					0.470968	0.0366667	0.06
		0.473118	0.0866667	4.69667	0.816667	0.304628	4.09478	1.1287	0	4.77778	0.777778						0.473118	0.0333333	0.0666667	0	0.179805	0.249861	0	0	4.77778	0.777778							0.473118	0.143333	3.73667	0.8	0.42037	3.53681	1.29574	0	2	0					0.473118	0.0333333	0.0666667
		0.475269	0.0866667	4.59333	0.83	0.304628	4.03678	1.12189	0	4.66667	0.888889						0.475269	0.0333333	0.0566667	0	0.179805	0.231591	0	0	4.66667	0.888889							0.475269	0.136667	3.60333	0.846667	0.414602	3.47365	1.35002	0	1.55556	0					0.475269	0.0333333	0.0566667
		0.477419	0.0833333	4.47	0.86	0.300037	3.95744	1.12157	0	4.55556	1						0.477419	0.0333333	0.0566667	0	0.179805	0.231591	0	0	4.55556	1							0.477419	0.126667	3.55667	0.886667	0.397259	3.44087	1.37846	0	1.33333	0					0.477419	0.0333333	0.0566667
		0.47957	0.0733333	4.37333	0.896667	0.285588	3.89159	1.17925	0	4.44444	1						0.47957	0.03	0.05	0	0.170872	0.218309	0	0	4.44444	1							0.47957	0.12	3.54	0.913333	0.390866	3.47496	1.40204	0	1.11111	0					0.47957	0.03	0.05
		0.48172	0.07	4.23667	0.966667	0.268341	3.79059	1.2399	0	4.33333	1						0.48172	0.03	0.05	0.00333333	0.170872	0.218309	0.057735	0	4.33333	1							0.48172	0.113333	3.45	0.966667	0.375445	3.46229	1.43028	0	0.888889	0					0.48172	0.03	0.05
		0.483871	0.0633333	4.18	0.986667	0.257312	3.80823	1.25901	0	4.22222	1						0.483871	0.03	0.0433333	0	0.170872	0.203947	0	0	4.22222	1							0.483871	0.11	3.35333	1.02667	0.371969	3.42846	1.51887	0	0.777778	0					0.483871	0.03	0.0433333
		0.486022	0.0633333	4.08	1.03667	0.257312	3.72557	1.33464	0	4.11111	1						0.486022	0.0266667	0.0366667	0	0.161376	0.188256	0	0	4.11111	1							0.486022	0.09	3.23333	1.06	0.330045	3.39667	1.5289	0	0.777778	0					0.486022	0.0266667	0.0366667
		0.488172	0.0566667	3.96333	1.05333	0.245608	3.64228	1.32527	0	4	1						0.488172	0.0233333	0.03	0	0.151212	0.170872	0	0	4	1							0.488172	0.0766667	3.14667	1.14667	0.278773	3.35599	1.60011	0	0.666667	0					0.488172	0.0233333	0.03
		0.490323	0.0533333	3.72333	1.10667	0.239472	3.46991	1.42902	0	3.88889	1						0.490323	0.02	0.0266667	0	0.140234	0.161376	0	0	3.88889	1							0.490323	0.0766667	3.08	1.21333	0.278773	3.32221	1.66445	0	0.555556	0					0.490323	0.02	0.0266667
		0.492473	0.0466667	3.59	1.15333	0.226554	3.34653	1.51795	0	3.66667	1						0.492473	0.02	0.0266667	0	0.140234	0.161376	0	0	3.66667	1							0.492473	0.0766667	3.01	1.26667	0.278773	3.21106	1.72593	0	0.444444	0					0.492473	0.02	0.0266667
		0.494624	0.0433333	3.5	1.17333	0.219734	3.27502	1.52897	0	3.44444	0.888889						0.494624	0.0166667	0.02	0	0.128233	0.140234	0	0	3.44444	0.888889							0.494624	0.0766667	2.88	1.28667	0.290523	3.08718	1.8024	0	0.333333	0					0.494624	0.0166667	0.02
		0.496774	0.0433333	3.44667	1.24	0.219734	3.22519	1.62003	0	3.22222	0.777778						0.496774	0.0166667	0.0233333	0	0.128233	0.151212	0	0	3.22222	0.777778							0.496774	0.07	2.80667	1.31	0.280527	3.02541	1.81057	0	0.222222	0.111111					0.496774	0.0166667	0.0233333
		0.498925	0.04	3.28667	1.27	0.212644	3.04226	1.66121	0	3	0.777778						0.498925	0.02	0.0233333	0	0.140234	0.151212	0	0	3	0.777778							0.498925	0.06	2.74333	1.38333	0.264512	2.99008	1.86404	0	0.111111	0.222222					0.498925	0.02	0.0233333
		0.501075	0.0366667	3.21667	1.31667	0.205254	2.96857	1.70276	0	2.77778	0.777778						0.501075	0.02	0.0233333	0	0.140234	0.151212	0	0	2.77778	0.777778							0.501075	0.06	2.63333	1.42667	0.264512	2.94638	1.86983	0	0	0.333333					0.501075	0.02	0.0233333
		0.503226	0.0333333	3.10667	1.37667	0.179805	2.9023	1.80156	0	2.55556	0.777778						0.503226	0.02	0.02	0.00666667	0.140234	0.140234	0.081513	0	2.55556	0.777778							0.503226	0.0533333	2.52333	1.48	0.239472	2.85598	1.96872	0	0	0.444444					0.503226	0.02	0.02
		0.505376	0.03	2.99333	1.43	0.170872	2.78913	1.83202	0	2.44444	0.777778						0.505376	0.0166667	0.02	0.00333333	0.128233	0.140234	0.057735	0	2.44444	0.777778							0.505376	0.0466667	2.45333	1.48667	0.226554	2.80965	1.96537	0	0	0.555556					0.505376	0.0166667	0.02
		0.507527	0.0233333	2.88667	1.50667	0.151212	2.69407	1.90492	0	2.33333	1						0.507527	0.0166667	0.0166667	0.00333333	0.128233	0.128233	0.057735	0	2.33333	1							0.507527	0.0466667	2.32333	1.5	0.226554	2.70614	1.93455	0	0	0.777778					0.507527	0.0166667	0.0166667
		0.509677	0.0266667	2.76333	1.58667	0.161376	2.59547	1.96861	0	2.22222	1.22222						0.509677	0.0166667	0.0133333	0.00333333	0.128233	0.114889	0.057735	0	2.22222	1.22222							0.509677	0.0366667	2.29333	1.50667	0.205254	2.72004	1.92761	0	0	1					0.509677	0.0166667	0.0133333
		0.511828	0.02	2.65	1.65333	0.140234	2.59936	2.04461	0	2	1.44444						0.511828	0.0133333	0.0133333	0.00333333	0.114889	0.114889	0.057735	0	2	1.44444							0.511828	0.0366667	2.21333	1.54333	0.205254	2.65039	1.95299	0	0	1.22222					0.511828	0.0133333	0.0133333
		0.513978	0.02	2.54	1.69667	0.140234	2.54755	2.09905	0	1.77778	1.88889						0.513978	0.0133333	0.0166667	0.00333333	0.114889	0.128233	0.057735	0	1.77778	1.88889							0.513978	0.0333333	2.12	1.58	0.197532	2.51662	1.99421	0	0	1.44444					0.513978	0.0133333	0.0166667
		0.516129	0.0166667	2.43	1.72333	0.128233	2.46007	2.12489	0	1.66667	2.22222						0.516129	0.0133333	0.02	0.00333333	0.114889	0.140234	0.057735	0	1.66667	2.22222							0.516129	0.03	2.04	1.64	0.189437	2.40924	2.03245	0	0	1.55556					0.516129	0.0133333	0.02
		0.51828	0.0166667	2.32667	1.77333	0.128233	2.35764	2.16894	0	1.55556	2.44444						0.51828	0.01	0.0166667	0.00333333	0.099665	0.128233	0.057735	0	1.55556	2.44444							0.51828	0.03	1.98667	1.62333	0.189437	2.37176	2.00704	0	0	1.77778					0.51828	0.01	0.0166667
		0.52043	0.0166667	2.21333	1.85667	0.128233	2.249	2.26123	0	1.44444	2.66667						0.52043	0.01	0.0166667	0.00333333	0.099665	0.128233	0.057735	0	1.44444	2.66667							0.52043	0.03	1.89333	1.69	0.189437	2.30209	2.03331	0	0	1.88889					0.52043	0.01	0.0166667
		0.522581	0.0133333	2.11333	1.93667	0.114889	2.16242	2.33899	0	1.33333	2.77778						0.522581	0.01	0.01	0.00333333	0.099665	0.099665	0.057735	0	1.33333	2.77778							0.522581	0.03	1.84333	1.78667	0.189437	2.25886	2.09343	0	0.222222	2					0.522581	0.01	0.01
		0.524731	0.0133333	2.03667	1.96	0.114889	2.10637	2.32013	0	1.22222	2.88889						0.524731	0.01	0.0133333	0.00333333	0.099665	0.114889	0.057735	0	1.22222	2.88889							0.524731	0.0266667	1.75333	1.78	0.161376	2.09135	2.17271	0	0.444444	2.11111					0.524731	0.01	0.0133333
		0.526882	0.0133333	1.93667	2.01	0.114889	2.02971	2.39772	0	1.11111	2.77778						0.526882	0.01	0.0133333	0	0.099665	0.114889	0	0	1.11111	2.77778							0.526882	0.0233333	1.69667	1.80667	0.151212	2.02773	2.21033	0	0.666667	2.11111					0.526882	0.01	0.0133333
		0.529032	0.01	1.84	2.00667	0.099665	1.96484	2.40122	0	1	2.66667						0.529032	0.01	0.01	0	0.099665	0.099665	0	0	1	2.66667							0.529032	0.0166667	1.60333	1.85	0.128233	1.97289	2.2608	0	0.777778	2.11111					0.529032	0.01	0.01
		0.531183	0.01	1.79667	2.01	0.099665	1.91683	2.46105	0	1	2.55556						0.531183	0.01	0.0133333	0	0.099665	0.114889	0	0	1	2.55556							0.531183	0.0133333	1.56	1.87	0.114889	1.94912	2.33909	0	0.888889	2.22222					0.531183	0.01	0.0133333
		0.533333	0.00666667	1.7	2.00667	0.081513	1.85692	2.48069	0	1	2.22222						0.533333	0.01	0.0133333	0	0.099665	0.114889	0	0	1	2.22222							0.533333	0.0133333	1.48333	1.93667	0.114889	1.86583	2.42051	0	1	2.11111					0.533333	0.01	0.0133333
		0.535484	0.00666667	1.60667	2.05333	0.081513	1.84117	2.47472	0	1	2						0.535484	0.01	0.01	0	0.099665	0.099665	0	0	1	2							0.535484	0.01	1.38667	1.95333	0.099665	1.76092	2.41189	0	1.11111	2					0.535484	0.01	0.01
		0.537634	0.00666667	1.53667	2.09333	0.081513	1.75468	2.50043	0	1	1.77778						0.537634	0.01	0.00666667	0	0.099665	0.081513	0	0	1	1.77778							0.537634	0.01	1.35	1.97	0.099665	1.75054	2.48119	0	1.22222	1.88889					0.537634	0.01	0.00666667
		0.539785	0.00333333	1.49	2.11333	0.057735	1.74357	2.55125	0	1	1.55556						0.539785	0.01	0.00666667	0	0.099665	0.081513	0	0	1	1.55556							0.539785	0.01	1.30333	1.99333	0.099665	1.74398	2.50884	0	1.33333	1.88889					0.539785	0.01	0.00666667
		0.541935	0	1.4	2.15	0	1.7097	2.6237	0	1	1.44444						0.541935	0.01	0.00666667	0	0.099665	0.081513	0	0	1	1.44444							0.541935	0.01	1.23667	1.98333	0.099665	1.62772	2.53597	0	1.22222	1.88889					0.541935	0.01	0.00666667
		0.544086	0	1.32333	2.17	0	1.64351	2.66297	0	1	1.33333						0.544086	0.01	0.00666667	0	0.099665	0.081513	0	0	1	1.33333							0.544086	0.01	1.19	1.95667	0.099665	1.59448	2.54619	0	1.11111	1.88889					0.544086	0.01	0.00666667
		0.546237	0	1.26667	2.21333	0	1.61169	2.68549	0	1	1.22222						0.546237	0.01	0.00666667	0	0.099665	0.081513	0	0	1	1.22222							0.546237	0.01	1.15	1.91667	0.099665	1.55635	2.4867	0	1	1.88889					0.546237	0.01	0.00666667
		0.548387	0	1.18	2.28333	0	1.54777	2.76923	0	1	1						0.548387	0.01	0.00666667	0	0.099665	0.081513	0	0	1	1							0.548387	0.01	1.08	1.94667	0.099665	1.51699	2.54797	0	1	1.88889					0.548387	0.01	0.00666667
		0.550538	0	1.12667	2.30333	0	1.49154	2.75984	0	1	0.777778						0.550538	0.01	0.00666667	0	0.099665	0.081513	0	0	1	0.777778							0.550538	0.01	1.00333	1.98	0.099665	1.4596	2.61708	0	1	1.77778					0.550538	0.01	0.00666667
		0.552688	0	1.08333	2.36333	0	1.42472	2.79954	0	1	0.666667						0.552688	0.00666667	0.01	0	0.081513	0.099665	0	0	1	0.666667							0.552688	0.01	0.96	2.02	0.099665	1.41365	2.6564	0	1	1.88889					0.552688	0.00666667	0.01
		0.554839	0	1.02333	2.37667	0	1.372	2.80136	0	1	0.555556						0.554839	0.00666667	0.01	0	0.081513	0.099665	0	0	1	0.555556							0.554839	0.01	0.906667	2.01	0.099665	1.36535	2.67965	0	1	2					0.554839	0.00666667	0.01
		0.556989	0	0.963333	2.36667	0	1.30934	2.74786	0	1	0.444444						0.556989	0.00333333	0.01	0	0.057735	0.099665	0	0	1	0.444444							0.556989	0.01	0.86	2.04	0.099665	1.31891	2.67999	0	0.888889	2					0.556989	0.00333333	0.01
		0.55914	0	0.866667	2.37	0	1.20293	2.77466	0	1	0.333333						0.55914	0	0.00666667	0	0	0.081513	0	0	1	0.333333							0.55914	0.01	0.813333	2.03333	0.099665	1.26643	2.63731	0	0.777778	2.11111					0.55914	0	0.00666667
		0.56129	0	0.823333	2.4	0	1.13861	2.82961	0	1	0.222222						0.56129	0	0.00666667	0	0	0.081513	0	0	1	0.222222							0.56129	0.01	0.783333	2.06333	0.099665	1.26559	2.64119	0	0.666667	2.22222					0.56129	0	0.00666667
		0.563441	0	0.756667	2.44	0	1.07142	2.8811	0	1	0.111111						0.563441	0	0.00333333	0	0	0.057735	0	0	1	0.111111							0.563441	0.01	0.75	2.03333	0.099665	1.24338	2.5835	0	0.555556	2.33333					0.563441	0	0.00333333
		0.565591	0	0.733333	2.42	0	1.0548	2.91179	0	1	0						0.565591	0	0.00333333	0	0	0.057735	0	0	1	0							0.565591	0.01	0.68	2.02	0.099665	1.14103	2.59526	0	0.444444	2.55556					0.565591	0	0.00333333
		0.567742	0	0.686667	2.43	0	1.02892	2.91893	0	1	0						0.567742	0	0.00333333	0	0	0.057735	0	0	1	0							0.567742	0.01	0.666667	2.03333	0.099665	1.13424	2.63477	0	0.333333	2.77778					0.567742	0	0.00333333
		0.569892	0	0.666667	2.48667	0	1.00278	2.95278	0	1	0						0.569892	0	0.00333333	0	0	0.057735	0	0	1	0							0.569892	0.00666667	0.64	2.06333	0.081513	1.10505	2.69137	0	0.222222	3.11111					0.569892	0	0.00333333
		0.572043	0	0.643333	2.48333	0	0.999727	2.98543	0	1	0						0.572043	0	0	0	0	0	0	0	1	0							0.572043	0.00666667	0.606667	2.04	0.081513	1.06571	2.7073	0	0.111111	3.44444					0.572043	0	0
		0.574194	0	0.623333	2.46333	0	0.988964	2.9344	0	1	0						0.574194	0	0	0	0	0	0	0	1	0							0.574194	0.00666667	0.55	2.08	0.081513	1.00209	2.73469	0	0	4					0.574194	0	0
		0.576344	0	0.59	2.41667	0	0.940664	2.87819	0	1	0						0.576344	0	0	0	0	0	0	0	1	0							0.576344	0.00333333	0.523333	2.04	0.057735	1.00971	2.74777	0	0	4.55556					0.576344	0	0
		0.578495	0	0.556667	2.43	0	0.888493	2.9565	0	1	0						0.578495	0	0.00333333	0	0	0.057735	0	0	1	0							0.578495	0.00333333	0.49	2.02333	0.057735	0.983084	2.76071	0	0	5					0.578495	0	0.00333333
		0.580645	0	0.503333	2.44333	0	0.823965	2.9692	0	1	0						0.580645	0	0.00333333	0	0	0.057735	0	0	1	0							0.580645	0.00333333	0.466667	1.90333	0.057735	0.961929	2.69037	0	0	5.44444					0.580645	0	0.00333333
		0.582796	0	0.49	2.34333	0	0.803358	2.88558	0	1	0						0.582796	0	0.00333333	0	0	0.057735	0	0	1	0							0.582796	0.00333333	0.42	1.95	0.057735	0.905354	2.70776	0	0	5.66667					0.582796	0	0.00333333
		0.584946	0	0.47	2.32333	0	0.773149	2.88442	0	1	0						0.584946	0	0.00333333	0	0	0.057735	0	0	1	0							0.584946	0.00333333	0.4	1.91333	0.057735	0.865543	2.67763	0	0	5.77778					0.584946	0	0.00333333
		0.587097	0	0.453333	2.32667	0	0.772319	2.90541	0	0.888889	0						0.587097	0	0.00333333	0	0	0.057735	0	0	0.888889	0							0.587097	0.00333333	0.356667	1.87333	0.057735	0.790488	2.65596	0	0	5.88889					0.587097	0	0.00333333
		0.589247	0	0.433333	2.28667	0	0.735317	2.8633	0	0.777778	0						0.589247	0	0.00333333	0	0	0.057735	0	0	0.777778	0							0.589247	0.00333333	0.356667	1.86333	0.057735	0.798905	2.64347	0	0	5.88889					0.589247	0	0.00333333
		0.591398	0	0.396667	2.32	0	0.698294	2.85624	0	0.666667	0						0.591398	0	0.00333333	0	0	0.057735	0	0	0.666667	0							0.591398	0.00333333	0.316667	1.87333	0.057735	0.751624	2.7145	0	0	5.88889					0.591398	0	0.00333333
		0.593548	0	0.363333	2.29333	0	0.652745	2.83208	0	0.555556	0						0.593548	0	0.00666667	0	0	0.081513	0	0	0.555556	0							0.593548	0.00333333	0.286667	1.84667	0.057735	0.716146	2.67838	0	0	5.66667					0.593548	0	0.00666667
		0.595699	0	0.343333	2.24333	0	0.64304	2.79586	0	0.444444	0						0.595699	0	0.01	0	0	0.099665	0	0	0.444444	0							0.595699	0.00333333	0.276667	1.78667	0.057735	0.698868	2.67676	0	0	5.33333					0.595699	0	0.01
		0.597849	0	0.32	2.25667	0	0.631609	2.79347	0	0.333333	0						0.597849	0	0.01	0.00333333	0	0.099665	0.057735	0	0.333333	0							0.597849	0.00333333	0.256667	1.72667	0.057735	0.67253	2.67878	0	0	5					0.597849	0	0.01
		0.6	0	0.303333	2.26667	0	0.621242	2.78473	0	0.222222	0						0.6	0	0.01	0.00333333	0	0.099665	0.057735	0	0.222222	0							0.6	0.00333333	0.25	1.66667	0.057735	0.660014	2.63794	0	0	4.66667					0.6	0	0.01
		0.602151	0	0.28	2.20333	0	0.602337	2.70179	0	0.111111	0						0.602151	0	0.00666667	0.00333333	0	0.081513	0.057735	0	0.111111	0							0.602151	0.00333333	0.236667	1.62667	0.057735	0.644495	2.48486	0	0	4.55556					0.602151	0	0.00666667
		0.604301	0	0.26	2.20667	0	0.594625	2.76576	0	0	0						0.604301	0	0.00666667	0.00333333	0	0.081513	0.057735	0	0	0							0.604301	0.00333333	0.226667	1.58333	0.057735	0.613632	2.47051	0	0	4.44444					0.604301	0	0.00666667
		0.606452	0	0.23	2.18333	0	0.564057	2.77767	0	0	0						0.606452	0	0.00666667	0.00333333	0	0.081513	0.057735	0	0	0							0.606452	0.00333333	0.213333	1.55	0.057735	0.585061	2.44693	0	0	4.33333					0.606452	0	0.00666667
		0.608602	0	0.206667	2.16333	0	0.514624	2.76565	0	0	0						0.608602	0	0.00666667	0.00333333	0	0.081513	0.057735	0	0	0							0.608602	0	0.19	1.56333	0	0.524229	2.4384	0	0	4.33333					0.608602	0	0.00666667
		0.610753	0	0.2	2.14	0	0.497485	2.76028	0	0	0						0.610753	0	0.00666667	0.00333333	0	0.081513	0.057735	0	0	0							0.610753	0	0.186667	1.50667	0	0.528602	2.35977	0	0	4					0.610753	0	0.00666667
		0.612903	0	0.2	2.08667	0	0.504163	2.75277	0	0	0						0.612903	0	0.00666667	0.00333333	0	0.081513	0.057735	0	0	0							0.612903	0	0.176667	1.49333	0	0.516085	2.36967	0	0	3.55556					0.612903	0	0.00666667
		0.615054	0	0.186667	2.03	0	0.475298	2.71545	0	0	0						0.615054	0	0.00666667	0.00333333	0	0.081513	0.057735	0	0	0							0.615054	0	0.176667	1.46333	0	0.522525	2.31514	0	0	3.22222					0.615054	0	0.00666667
		0.617204	0	0.166667	1.96333	0	0.45414	2.63155	0	0	0						0.617204	0	0.00333333	0.00333333	0	0.057735	0.057735	0	0	0							0.617204	0	0.16	1.46667	0	0.511801	2.3439	0	0	2.88889					0.617204	0	0.00333333
		0.619355	0	0.163333	1.88	0	0.451666	2.60671	0	0	0						0.619355	0	0.00333333	0.00333333	0	0.057735	0.057735	0	0	0							0.619355	0	0.153333	1.39	0	0.507294	2.25274	0	0	2.55556					0.619355	0	0.00333333
		0.621505	0	0.136667	1.81333	0	0.422592	2.53771	0	0	0						0.621505	0	0.00333333	0.00333333	0	0.057735	0.057735	0	0	0							0.621505	0	0.14	1.34667	0	0.463085	2.16999	0	0	2.22222					0.621505	0	0.00333333
		0.623656	0	0.113333	1.72	0	0.375445	2.48909	0	0	0						0.623656	0	0.00333333	0.00333333	0	0.057735	0.057735	0	0	0							0.623656	0	0.133333	1.28	0	0.457807	2.15027	0	0	1.88889					0.623656	0	0.00333333
		0.625806	0	0.106667	1.68667	0	0.368431	2.4293	0	0	0						0.625806	0	0.00333333	0.00333333	0	0.057735	0.057735	0	0	0							0.625806	0	0.116667	1.23	0	0.436299	2.09245	0	0	1.55556					0.625806	0	0.00333333
		0.627957	0	0.1	1.66	0	0.361158	2.40075	0	0	0						0.627957	0	0.00333333	0.00333333	0	0.057735	0.057735	0	0	0							0.627957	0	0.106667	1.17667	0	0.411322	2.04108	0	0	1.11111					0.627957	0	0.00333333
		0.630108	0	0.0933333	1.60667	0	0.34402	2.36727	0	0	0						0.630108	0	0.00333333	0.00333333	0	0.057735	0.057735	0	0	0							0.630108	0	0.0933333	1.16333	0	0.380928	2.0241	0	0	1					0.630108	0	0.00333333
		0.632258	0	0.0866667	1.53667	0	0.335954	2.21623	0	0	0						0.632258	0	0.00333333	0.00333333	0	0.057735	0.057735	0	0	0							0.632258	0	0.09	1.13	0	0.377326	1.94569	0	0	1					0.632258	0	0.00333333
		0.634409	0	0.08	1.46	0	0.327553	2.08396	0	0	0						0.634409	0	0.00333333	0.00333333	0	0.057735	0.057735	0	0	0							0.634409	0	0.08	1.08667	0	0.366124	1.90559	0	0	1					0.634409	0	0.00333333
		0.636559	0	0.0733333	1.40333	0	0.308121	2.05623	0	0	0						0.636559	0	0.00333333	0.00333333	0	0.057735	0.057735	0	0	0							0.636559	0	0.08	1.01	0	0.383959	1.7834	0	0	1					0.636559	0	0.00333333
		0.63871	0	0.0733333	1.34667	0	0.308121	2.02323	0	0	0						0.63871	0	0.00333333	0.00333333	0	0.057735	0.057735	0	0	0							0.63871	0	0.0766667	0.993333	0	0.371369	1.81777	0	0	1					0.63871	0	0.00333333
		0.64086	0	0.0666667	1.21	0	0.298641	1.84678	0	0	0						0.64086	0	0.00333333	0.00333333	0	0.057735	0.057735	0	0	0							0.64086	0	0.0666667	0.97	0	0.330535	1.80368	0	0	1					0.64086	0	0.00333333
		0.643011	0	0.0566667	1.15333	0	0.258867	1.75502	0	0	0						0.643011	0	0.00333333	0	0	0.057735	0	0	0	0							0.643011	0	0.0666667	0.92	0	0.330535	1.76559	0	0	1					0.643011	0	0.00333333
		0.645161	0	0.0533333	1.09333	0	0.253053	1.72856	0	0	0						0.645161	0	0.00333333	0	0	0.057735	0	0	0	0							0.645161	0	0.06	0.863333	0	0.276867	1.66951	0	0	1					0.645161	0	0.00333333
		0.647312	0	0.0433333	1.06667	0	0.219734	1.72399	0	0	0						0.647312	0	0.00333333	0	0	0.057735	0	0	0	0							0.647312	0	0.0566667	0.83	0	0.245608	1.61549	0	0	1					0.647312	0	0.00333333
		0.649462	0	0.04	0.986667	0	0.212644	1.56674	0	0	0						0.649462	0	0.00333333	0	0	0.057735	0	0	0	0							0.649462	0	0.0466667	0.796667	0	0.211276	1.56102	0	0	0.888889					0.649462	0	0.00333333
		0.651613	0	0.0233333	0.923333	0	0.151212	1.49831	0	0	0						0.651613	0	0.00333333	0	0	0.057735	0	0	0	0							0.651613	0	0.0466667	0.763333	0	0.226554	1.51271	0	0	0.777778					0.651613	0	0.00333333
		0.653763	0	0.02	0.846667	0	0.140234	1.4271	0	0	0						0.653763	0	0	0	0	0	0	0	0	0							0.653763	0	0.0366667	0.736667	0	0.205254	1.47917	0	0	0.666667					0.653763	0	0
		0.655914	0	0.0166667	0.796667	0	0.128233	1.30422	0	0	0						0.655914	0	0	0	0	0	0	0	0	0							0.655914	0	0.0433333	0.713333	0	0.234461	1.42757	0	0	0.555556					0.655914	0	0
		0.658065	0	0.0166667	0.766667	0	0.128233	1.26658	0	0	0						0.658065	0	0	0	0	0	0	0	0	0							0.658065	0	0.0433333	0.653333	0	0.234461	1.27747	0	0	0.444444					0.658065	0	0
		0.660215	0	0.0133333	0.74	0	0.114889	1.26401	0	0	0						0.660215	0	0	0	0	0	0	0	0	0							0.660215	0	0.04	0.643333	0	0.212644	1.2522	0	0	0.333333					0.660215	0	0
		0.662366	0	0.01	0.676667	0	0.099665	1.21809	0	0	0						0.662366	0	0	0	0	0	0	0	0	0							0.662366	0	0.04	0.606667	0	0.212644	1.21251	0	0	0.222222					0.662366	0	0
		0.664516	0	0.01	0.653333	0	0.099665	1.20748	0	0	0						0.664516	0	0	0	0	0	0	0	0	0							0.664516	0	0.03	0.566667	0	0.189437	1.21538	0	0	0.111111					0.664516	0	0
		0.666667	0	0.00666667	0.613333	0	0.081513	1.1525	0	0	0						0.666667	0	0	0	0	0	0	0	0	0							0.666667	0	0.0266667	0.546667	0	0.180918	1.19131	0	0	0					0.666667	0	0
		0.668817	0	0.00333333	0.573333	0	0.057735	1.09329	0	0	0						0.668817	0	0	0	0	0	0	0	0	0							0.668817	0	0.0266667	0.523333	0	0.180918	1.20317	0	0	0					0.668817	0	0
		0.670968	0	0.00666667	0.553333	0	0.081513	1.06659	0	0	0						0.670968	0	0	0	0	0	0	0	0	0							0.670968	0	0.0266667	0.496667	0	0.180918	1.21721	0	0	0					0.670968	0	0
		0.673118	0	0.00333333	0.483333	0	0.057735	0.93056	0	0	0						0.673118	0	0	0	0	0	0	0	0	0							0.673118	0	0.0266667	0.486667	0	0.180918	1.20887	0	0	0					0.673118	0	0
		0.675269	0	0.00333333	0.44	0	0.057735	0.884501	0	0	0						0.675269	0	0	0	0	0	0	0	0	0							0.675269	0	0.0266667	0.453333	0	0.180918	1.12191	0	0	0					0.675269	0	0
		0.677419	0	0.00333333	0.41	0	0.057735	0.908102	0	0	0						0.677419	0	0	0	0	0	0	0	0	0							0.677419	0	0.02	0.423333	0	0.162341	1.10523	0	0	0					0.677419	0	0
		0.67957	0	0.00333333	0.42	0	0.057735	0.976445	0	0	0						0.67957	0	0	0	0	0	0	0	0	0							0.67957	0	0.02	0.4	0	0.162341	1.04417	0	0	0					0.67957	0	0
		0.68172	0	0.00333333	0.386667	0	0.057735	0.916491	0	0	0						0.68172	0	0	0	0	0	0	0	0	0							0.68172	0	0.0166667	0.366667	0	0.128233	0.931907	0	0	0					0.68172	0	0
		0.683871	0	0.00333333	0.35	0	0.057735	0.896388	0	0	0						0.683871	0	0	0	0	0	0	0	0	0							0.683871	0	0.01	0.36	0	0.099665	0.934511	0	0	0					0.683871	0	0
		0.686022	0	0	0.333333	0	0	0.882128	0	0	0						0.686022	0	0	0	0	0	0	0	0	0							0.686022	0	0.01	0.32	0	0.099665	0.920375	0	0	0					0.686022	0	0
		0.688172	0	0	0.293333	0	0	0.846371	0	0	0						0.688172	0	0	0	0	0	0	0	0	0							0.688172	0	0.00666667	0.306667	0	0.081513	0.880458	0	0	0					0.688172	0	0
		0.690323	0	0	0.276667	0	0	0.834131	0	0	0						0.690323	0	0	0	0	0	0	0	0	0							0.690323	0	0.00666667	0.28	0	0.081513	0.776925	0	0	0					0.690323	0	0
		0.692473	0	0	0.26	0	0	0.82137	0	0	0						0.692473	0	0	0	0	0	0	0	0	0							0.692473	0	0.00333333	0.25	0	0.057735	0.704144	0	0	0					0.692473	0	0
		0.694624	0	0	0.25	0	0	0.822448	0	0	0						0.694624	0	0	0	0	0	0	0	0	0							0.694624	0	0.00333333	0.25	0	0.057735	0.727505	0	0	0					0.694624	0	0
		0.696774	0	0	0.25	0	0	0.834559	0	0	0						0.696774	0	0	0	0	0	0	0	0	0							0.696774	0	0.00333333	0.233333	0	0.057735	0.693174	0	0	0					0.696774	0	0
		0.698925	0	0	0.213333	0	0	0.741387	0	0	0						0.698925	0	0	0	0	0	0	0	0	0							0.698925	0	0.00333333	0.226667	0	0.057735	0.675878	0	0	0					0.698925	0	0
		0.701075	0	0	0.206667	0	0	0.738766	0	0	0						0.701075	0	0	0	0	0	0	0	0	0							0.701075	0	0.00333333	0.19	0	0.057735	0.628663	0	0	0					0.701075	0	0
[truncated: 64 more columns]
