# Supplementary material for: Hippocampal spatial representations exhibit a hyperbolic geometry that expands with experience
Source: Nat Neurosci. 2022 Dec 29;26(1):131–9. doi: 10.1038/s41593-022-01212-4 (PMC9829541; doi:10.1038/s41593-022-01212-4)
Supplement: Source Data Extended Data Fig. 6 — Statistical Source Data [file 41593_2022_1212_MOESM14_ESM.xlsx]

## Sheet: Extended Data Fig. 6
panel a				panel b				panel c,d,e
medial-lateral	anterior-posterior	field size		proximal-distal	septal-temporal	field size		animal 1			animal 2			animal 3
3.225	-4.34952	0.4318		0.59	0.266	0.4318		proximal-distal	septal-temporal	field size	proximal-distal	septal-temporal	field size	proximal-distal	septal-temporal	field size
3.225	-4.34952	0.9144		0.59	0.266	0.9144		0.59	0.266	0.4318	0.65	0.163	0.5588	0.695	0.169	0.635
3.225	-4.34952	0.6096		0.59	0.266	0.6096		0.59	0.266	0.9144	0.65	0.163	0.5842	0.695	0.169	0.3048
3.225	-4.34952	0.3556		0.59	0.266	0.3556		0.59	0.266	0.6096	0.65	0.163	0.381	0.695	0.169	1.778
3.225	-4.34952	0.2794		0.59	0.266	0.2794		0.59	0.266	0.3556	0.65	0.163	0.4826	0.695	0.169	1.0922
3.225	-4.34952	0.9652		0.59	0.266	0.9652		0.59	0.266	0.2794	0.65	0.163	0.3302	0.695	0.169	0.9144
3.225	-4.34952	0.254		0.59	0.266	0.254		0.59	0.266	0.9652	0.65	0.163	0.381	0.695	0.169	0.4826
3.225	-4.34952	0.7874		0.59	0.266	0.7874		0.59	0.266	0.254	0.65	0.163	0.1778	0.695	0.169	0.381
3.225	-4.34952	0.2286		0.59	0.266	0.2286		0.59	0.266	0.7874	0.65	0.163	1.1938	0.695	0.169	0.7366
3.225	-4.34952	0.2286		0.59	0.266	0.2286		0.59	0.266	0.2286	0.65	0.163	0.9144	0.695	0.169	0.762
3.225	-4.34952	0.4318		0.59	0.266	0.4318		0.59	0.266	0.2286	0.65	0.163	0.9144	0.695	0.169	0.2794
3.225	-4.34952	0.254		0.59	0.266	0.254		0.59	0.266	0.4318	0.65	0.163	0.889	0.695	0.169	0.1524
3.225	-4.34952	0.9144		0.59	0.266	0.9144		0.59	0.266	0.254	0.65	0.163	0.2032	0.695	0.169	0.3556
3.225	-4.34952	0.3048		0.59	0.266	0.3048		0.59	0.266	0.9144	0.65	0.163	0.4064	0.695	0.169	0.508
3.225	-4.34952	0.2794		0.59	0.266	0.2794		0.59	0.266	0.3048	0.65	0.163	0.6604	0.695	0.169	0.4572
2.925	-3.8299	0.4572		0.695	0.232	0.4572		0.59	0.266	0.2794	0.735	0.156	0.7112	0.695	0.169	0.7112
2.925	-3.8299	0.254		0.695	0.232	0.254		0.695	0.232	0.4572	0.735	0.156	0.2794	0.695	0.169	1.2954
2.925	-3.8299	0.3302		0.695	0.232	0.3302		0.695	0.232	0.254	0.735	0.156	0.4064	0.695	0.169	0.381
2.925	-3.8299	0.254		0.695	0.232	0.254		0.695	0.232	0.3302	0.735	0.156	0.2032	0.695	0.169	0.2794
2.925	-3.8299	0.6096		0.695	0.232	0.6096		0.695	0.232	0.254	0.735	0.156	0.4318	0.695	0.169	0.2032
2.925	-3.8299	0.7366		0.695	0.232	0.7366		0.695	0.232	0.6096	0.735	0.156	0.9906	0.695	0.169	0.762
2.925	-3.8299	0.381		0.695	0.232	0.381		0.695	0.232	0.7366	0.735	0.156	0.4826	0.695	0.169	0.4572
2.925	-3.8299	2.8702		0.695	0.232	2.8702		0.695	0.232	0.381	0.91	0.17	0.889	0.695	0.169	0.8128
2.925	-3.8299	0.5588		0.695	0.232	0.5588		0.695	0.232	2.8702	0.91	0.17	0.5842	0.695	0.169	0.5588
2.925	-3.8299	2.159		0.695	0.232	2.159		0.695	0.232	0.5588	0.91	0.17	0.5334	0.695	0.169	0.8128
2.925	-3.8299	1.2446		0.695	0.232	1.2446		0.695	0.232	2.159	0.91	0.17	0.2286	0.695	0.169	0.6858
2.925	-3.8299	0.3302		0.695	0.232	0.3302		0.695	0.232	1.2446	0.91	0.17	0.508	0.695	0.169	1.3462
2.925	-3.8299	0.4826		0.695	0.232	0.4826		0.695	0.232	0.3302	0.91	0.17	1.4986	0.695	0.169	1.4732
2.925	-3.8299	1.0668		0.695	0.232	1.0668		0.695	0.232	0.4826	0.91	0.17	0.5588	0.695	0.169	0.8636
2.925	-3.8299	0.4318		0.695	0.232	0.4318		0.695	0.232	1.0668	0.91	0.17	1.0414	0.695	0.169	0.3556
2.925	-3.8299	0.4572		0.695	0.232	0.4572		0.695	0.232	0.4318	0.91	0.17	1.0668	0.695	0.169	0.4826
2.925	-3.8299	0.2286		0.695	0.232	0.2286		0.695	0.232	0.4572	0.91	0.17	0.9144	0.695	0.169	0.6604
2.925	-3.8299	0.9144		0.695	0.232	0.9144		0.695	0.232	0.2286	0.91	0.17	0.4826	0.695	0.169	0.7874
2.925	-3.8299	0.3048		0.695	0.232	0.3048		0.695	0.232	0.9144	0.91	0.17	1.8542	0.825	0.224	0.6096
2.925	-3.8299	0.762		0.695	0.232	0.762		0.695	0.232	0.3048	0.91	0.17	0.3302	0.825	0.224	0.5334
2.925	-3.8299	0.2286		0.695	0.232	0.2286		0.695	0.232	0.762	0.91	0.17	0.4826	0.825	0.224	0.254
2.925	-3.8299	0.6604		0.695	0.232	0.6604		0.695	0.232	0.2286	0.91	0.17	0.4318	0.825	0.224	0.3048
2.925	-3.8299	1.1176		0.695	0.232	1.1176		0.695	0.232	0.6604	0.91	0.17	0.6096	0.825	0.224	0.7366
2.925	-3.8299	0.762		0.695	0.232	0.762		0.695	0.232	1.1176	0.91	0.17	0.5588	0.825	0.224	0.4572
2.925	-3.8299	0.3556		0.695	0.232	0.3556		0.695	0.232	0.762	0.91	0.17	0.3302	0.825	0.224	0.4572
2.925	-3.8299	0.4318		0.695	0.232	0.4318		0.695	0.232	0.3556	0.91	0.17	0.4572	0.825	0.224	0.8636
2.925	-3.8299	0.3048		0.695	0.232	0.3048		0.695	0.232	0.4318	0.91	0.17	0.8636	0.825	0.224	0.2286
2.925	-3.8299	0.3302		0.695	0.232	0.3302		0.695	0.232	0.3048	0.91	0.17	0.5842	0.825	0.224	1.016
2.925	-3.8299	0.1778		0.695	0.232	0.1778		0.695	0.232	0.3302	0.91	0.17	0.4572	0.825	0.224	0.3048
2.925	-3.8299	0.381		0.695	0.232	0.381		0.695	0.232	0.1778	0.91	0.17	0.5334	0.825	0.224	0.2794
2.925	-3.8299	0.7366		0.695	0.232	0.7366		0.695	0.232	0.381	0.91	0.17	0.508	0.825	0.224	0.3048
2.925	-3.8299	0.635		0.695	0.232	0.635		0.695	0.232	0.7366	0.91	0.17	0.7874	0.825	0.224	0.5334
2.925	-3.8299	0.381		0.695	0.232	0.381		0.695	0.232	0.635	0.91	0.17	0.5588	0.825	0.224	0.5334
2.925	-3.8299	0.1524		0.695	0.232	0.1524		0.695	0.232	0.381	0.91	0.17	0.7366	0.825	0.224	0.635
2.925	-3.8299	0.5334		0.695	0.232	0.5334		0.695	0.232	0.1524	0.91	0.17	0.2794	0.825	0.224	0.8382
2.925	-3.8299	0.9144		0.695	0.232	0.9144		0.695	0.232	0.5334	0.91	0.17	1.3462	0.825	0.224	1.016
2.925	-3.8299	0.2032		0.695	0.232	0.2032		0.695	0.232	0.9144	0.91	0.17	0.635	0.825	0.224	0.6858
2.925	-3.8299	0.5842		0.695	0.232	0.5842		0.695	0.232	0.2032	0.91	0.17	0.4318	0.825	0.224	1.0668
2.925	-3.8299	0.4826		0.695	0.232	0.4826		0.695	0.232	0.5842	0.91	0.17	1.4224	0.825	0.224	0.9652
2.925	-3.8299	0.2794		0.695	0.232	0.2794		0.695	0.232	0.4826	0.91	0.17	0.3302	0.825	0.224	0.7874
2.925	-3.8299	0.1778		0.695	0.232	0.1778		0.695	0.232	0.2794	0.91	0.17	0.254	0.825	0.224	0.3048
2.925	-3.8299	0.2286		0.695	0.232	0.2286		0.695	0.232	0.1778	0.91	0.17	0.9906	0.825	0.224	0.2286
2.925	-3.8299	0.9906		0.695	0.232	0.9906		0.695	0.232	0.2286	0.91	0.17	0.7366	0.825	0.224	0.4064
2.925	-3.8299	0.9144		0.695	0.232	0.9144		0.695	0.232	0.9906	0.91	0.17	0.5842	0.825	0.224	0.508
2.925	-3.8299	0.2286		0.695	0.232	0.2286		0.695	0.232	0.9144	0.815	0.175	0.5842	0.825	0.224	0.508
2.625	-3.31029	1.2446		0.815	0.202	1.2446		0.695	0.232	0.2286	0.815	0.175	0.7366	0.825	0.224	0.6858
2.625	-3.31029	1.6256		0.815	0.202	1.6256		0.815	0.202	1.2446	0.815	0.175	0.7112	0.825	0.224	0.7366
2.625	-3.31029	0.381		0.815	0.202	0.381		0.815	0.202	1.6256	0.815	0.175	0.5842	0.825	0.224	0.4826
2.625	-3.31029	0.254		0.815	0.202	0.254		0.815	0.202	0.381	0.815	0.175	0.7112	0.825	0.224	0.508
2.325	-2.79067	0.254		0.935	0.167	0.254		0.815	0.202	0.254	0.815	0.175	1.1684	0.825	0.224	0.5588
2.325	-2.79067	0.8382		0.935	0.167	0.8382		0.935	0.167	0.254	0.815	0.175	0.889	0.825	0.224	0.3556
2.325	-2.79067	0.508		0.935	0.167	0.508		0.935	0.167	0.8382	0.815	0.175	0.2286	0.825	0.224	0.2286
2.325	-2.79067	0.8636		0.935	0.167	0.8636		0.935	0.167	0.508	0.815	0.175	0.5588	0.825	0.224	0.3302
2.325	-2.79067	0.6858		0.935	0.167	0.6858		0.935	0.167	0.8636	0.815	0.175	0.508	0.825	0.224	0.508
2.325	-2.79067	0.7366		0.935	0.167	0.7366		0.935	0.167	0.6858	0.815	0.175	0.4826	0.825	0.224	0.508
2.325	-2.79067	0.9144		0.935	0.167	0.9144		0.935	0.167	0.7366	0.815	0.175	0.6604	0.825	0.224	0.4318
2.325	-2.79067	0.6604		0.935	0.167	0.6604		0.935	0.167	0.9144	0.815	0.175	0.5334	0.825	0.224	0.6096
2.325	-2.79067	0.3302		0.935	0.167	0.3302		0.935	0.167	0.6604	0.815	0.175	0.381	0.825	0.224	0.6096
2.325	-2.79067	0.7366		0.935	0.167	0.7366		0.935	0.167	0.3302	0.815	0.175	0.762	0.825	0.224	0.8128
2.325	-2.79067	1.3208		0.935	0.167	1.3208		0.935	0.167	0.7366	0.815	0.175	0.5588	0.825	0.224	0.8382
2.325	-2.79067	0.3302		0.935	0.167	0.3302		0.935	0.167	1.3208	0.87	0.213	0.3556	0.825	0.224	0.2032
2.325	-2.79067	1.143		0.935	0.167	1.143		0.935	0.167	0.3302	0.87	0.213	1.1684	0.825	0.224	0.4572
2.325	-2.79067	0.635		0.935	0.167	0.635		0.935	0.167	1.143	0.87	0.213	0.9906	0.825	0.224	0.889
2.325	-2.79067	0.4572		0.935	0.167	0.4572		0.935	0.167	0.635	0.87	0.213	0.4318	0.825	0.224	0.8128
2.325	-2.79067	0.635		0.935	0.167	0.635		0.935	0.167	0.4572	0.87	0.213	0.2794	0.825	0.224	0.9652
2.325	-2.79067	0.4064		0.935	0.167	0.4064		0.935	0.167	0.635	0.87	0.213	0.381	0.825	0.224	0.9652
2.325	-2.79067	0.4826		0.935	0.167	0.4826		0.935	0.167	0.4064	0.87	0.213	1.1684	0.825	0.224	0.5588
2.325	-2.79067	0.1524		0.935	0.167	0.1524		0.935	0.167	0.4826	0.87	0.213	0.9906	0.825	0.224	0.762
2.325	-2.79067	0.762		0.935	0.167	0.762		0.935	0.167	0.1524	0.87	0.213	0.635	0.825	0.224	0.762
2.325	-2.79067	0.6858		0.935	0.167	0.6858		0.935	0.167	0.762	0.87	0.213	0.4572	0.825	0.224	0.2032
2.325	-2.79067	0.5842		0.935	0.167	0.5842		0.935	0.167	0.6858	0.87	0.213	0.381	0.825	0.224	0.8636
2.325	-2.79067	0.7112		0.935	0.167	0.7112		0.935	0.167	0.5842	0.87	0.213	0.2032	0.825	0.224	0.3048
2.325	-2.79067	0.3556		0.935	0.167	0.3556		0.935	0.167	0.7112	0.87	0.213	0.4318	0.825	0.224	0.508
2.325	-2.79067	0.7874		0.935	0.167	0.7874		0.935	0.167	0.3556	0.87	0.213	0.1778	0.825	0.224	0.7112
2.325	-2.79067	0.4318		0.935	0.167	0.4318		0.935	0.167	0.7874	0.87	0.213	0.381	0.825	0.224	0.2286
2.325	-2.79067	1.4986		0.935	0.167	1.4986		0.935	0.167	0.4318	0.87	0.213	0.6096	0.825	0.224	0.3302
2.325	-2.79067	1.5748		0.935	0.167	1.5748		0.935	0.167	1.4986	0.87	0.213	0.2794	0.825	0.224	0.9906
2.325	-2.79067	1.7018		0.935	0.167	1.7018		0.935	0.167	1.5748	0.87	0.213	1.3208	0.825	0.224	1.0414
2.325	-2.79067	1.016		0.935	0.167	1.016		0.935	0.167	1.7018	0.87	0.213	0.2032	0.825	0.224	0.4572
2.325	-2.79067	1.8796		0.935	0.167	1.8796		0.935	0.167	1.016	0.87	0.213	0.3556	0.825	0.224	0.5588
2.325	-2.79067	0.7112		0.935	0.167	0.7112		0.935	0.167	1.8796	0.87	0.213	0.8128	0.76	0.206	0.5842
2.325	-2.79067	0.4064		0.935	0.167	0.4064		0.935	0.167	0.7112	0.87	0.213	0.7366	0.76	0.206	0.4572
2.325	-2.79067	1.0668		0.935	0.167	1.0668		0.935	0.167	0.4064	0.87	0.213	0.3556	0.76	0.206	1.397
2.325	-2.79067	0.5334		0.935	0.167	0.5334		0.935	0.167	1.0668	0.87	0.213	1.2446	0.76	0.206	0.4064
2.325	-2.79067	0.8382		0.935	0.167	0.8382		0.935	0.167	0.5334	0.87	0.213	0.6858	0.76	0.206	0.4572
2.325	-2.79067	1.0414		0.935	0.167	1.0414		0.935	0.167	0.8382	0.87	0.213	1.27	0.76	0.206	0.4572
2.325	-2.79067	0.4318		0.935	0.167	0.4318		0.935	0.167	1.0414	0.87	0.213	1.27	0.76	0.206	1.9558
2.325	-2.79067	0.1524		0.935	0.167	0.1524		0.935	0.167	0.4318	0.87	0.213	0.2794	0.76	0.206	1.9812
2.775	-3.05048	0.4064		0.915	0.206	0.4064		0.935	0.167	0.1524	0.87	0.213	1.0922	0.76	0.206	0.5588
2.775	-3.05048	0.7874		0.915	0.206	0.7874		0.915	0.206	0.4064	0.87	0.213	0.9398	0.76	0.206	1.0922
2.775	-3.05048	0.9398		0.915	0.206	0.9398		0.915	0.206	0.7874	0.87	0.213	0.7366	0.76	0.206	0.9906
2.775	-3.05048	0.2286		0.915	0.206	0.2286		0.915	0.206	0.9398	0.87	0.213	0.5842	0.76	0.206	0.7366
2.775	-3.05048	0.4826		0.915	0.206	0.4826		0.915	0.206	0.2286	0.87	0.213	0.6096	0.76	0.206	0.3048
2.775	-3.05048	0.6858		0.915	0.206	0.6858		0.915	0.206	0.4826	0.87	0.213	0.3048	0.76	0.206	0.4318
2.775	-3.05048	0.381		0.915	0.206	0.381		0.915	0.206	0.6858	0.87	0.213	0.6604	0.76	0.206	0.2032
2.775	-3.05048	0.5334		0.915	0.206	0.5334		0.915	0.206	0.381	0.87	0.213	0.8128	0.76	0.206	0.1524
2.775	-3.05048	0.889		0.915	0.206	0.889		0.915	0.206	0.5334	0.8	0.196	0.254	0.76	0.206	0.8382
2.775	-3.05048	1.1938		0.915	0.206	1.1938		0.915	0.206	0.889	0.8	0.196	0.381	0.76	0.206	1.7526
2.775	-3.05048	0.2286		0.915	0.206	0.2286		0.915	0.206	1.1938	0.8	0.196	0.254	0.76	0.206	2.0066
2.775	-3.05048	0.5588		0.915	0.206	0.5588		0.915	0.206	0.2286	0.8	0.196	1.1176	0.76	0.206	0.9144
2.775	-3.05048	0.381		0.915	0.206	0.381		0.915	0.206	0.5588	0.8	0.196	0.3302	0.76	0.206	0.381
2.775	-3.05048	0.5588		0.915	0.206	0.5588		0.915	0.206	0.381	0.8	0.196	1.4224	0.76	0.206	0.254
2.775	-3.05048	0.889		0.915	0.206	0.889		0.915	0.206	0.5588	0.8	0.196	0.635	0.76	0.206	0.4064
2.775	-3.05048	0.3556		0.915	0.206	0.3556		0.915	0.206	0.889	0.8	0.196	0.4572	0.76	0.206	0.4826
2.775	-3.05048	0.635		0.915	0.206	0.635		0.915	0.206	0.3556	0.8	0.196	0.5588	0.76	0.206	0.2032
2.775	-3.05048	0.508		0.915	0.206	0.508		0.915	0.206	0.635	0.8	0.196	0.7874	0.76	0.206	0.3302
2.775	-3.05048	1.905		0.915	0.206	1.905		0.915	0.206	0.508	0.8	0.196	0.5588	0.76	0.206	0.3048
2.775	-3.05048	2.667		0.915	0.206	2.667		0.915	0.206	1.905	0.8	0.196	0.4318	0.76	0.206	0.6096
2.775	-3.05048	2.7432		0.915	0.206	2.7432		0.915	0.206	2.667	0.8	0.196	0.5842	0.76	0.206	1.1938
2.775	-3.05048	0.2032		0.915	0.206	0.2032		0.915	0.206	2.7432	0.8	0.196	0.762	0.76	0.206	0.3302
2.775	-3.05048	1.1176		0.915	0.206	1.1176		0.915	0.206	0.2032	0.8	0.196	0.6604	0.76	0.206	0.3556
2.775	-3.05048	0.635		0.915	0.206	0.635		0.915	0.206	1.1176	0.8	0.196	0.4572	0.76	0.206	0.7366
2.775	-3.05048	0.9398		0.915	0.206	0.9398		0.915	0.206	0.635	0.8	0.196	0.9398	0.76	0.206	0.5588
2.775	-3.05048	0.7874		0.915	0.206	0.7874		0.915	0.206	0.9398	0.8	0.196	0.8128	0.76	0.206	0.381
2.775	-3.05048	0.4064		0.915	0.206	0.4064		0.915	0.206	0.7874	0.8	0.196	0.5842	0.76	0.206	1.1938
2.775	-3.05048	1.0922		0.915	0.206	1.0922		0.915	0.206	0.4064	0.8	0.196	0.5588	0.76	0.206	0.4826
2.775	-3.05048	0.3556		0.915	0.206	0.3556		0.915	0.206	1.0922	0.8	0.196	0.5842	0.76	0.206	0.254
2.775	-3.05048	0.3556		0.915	0.206	0.3556		0.915	0.206	0.3556	0.8	0.196	0.6858	0.76	0.206	0.3302
2.775	-3.05048	0.4064		0.915	0.206	0.4064		0.915	0.206	0.3556	0.8	0.196	1.3716	0.76	0.206	0.4064
2.775	-3.05048	0.254		0.915	0.206	0.254		0.915	0.206	0.4064	0.8	0.196	1.4478	0.735	0.227	0.2032
2.775	-3.05048	0.1524		0.915	0.206	0.1524		0.915	0.206	0.254	0.8	0.196	0.7112	0.735	0.227	1.016
2.925	-3.31029	0.5842		0.855	0.223	0.5842		0.915	0.206	0.1524	0.8	0.196	0.889	0.735	0.227	0.381
2.925	-3.31029	0.2032		0.855	0.223	0.2032		0.855	0.223	0.5842	0.8	0.196	0.8382	0.735	0.227	0.4826
2.925	-3.31029	0.3556		0.855	0.223	0.3556		0.855	0.223	0.2032	0.8	0.196	1.397	0.735	0.227	1.016
2.925	-3.31029	0.4064		0.855	0.223	0.4064		0.855	0.223	0.3556	0.8	0.196	0.254	0.735	0.227	0.5588
2.925	-3.31029	0.762		0.855	0.223	0.762		0.855	0.223	0.4064	0.8	0.196	0.3048	0.735	0.227	0.7112
2.925	-3.31029	1.016		0.855	0.223	1.016		0.855	0.223	0.762	0.8	0.196	0.5842	0.735	0.227	0.381
2.925	-3.31029	0.4064		0.855	0.223	0.4064		0.855	0.223	1.016	0.8	0.196	0.8128	0.735	0.227	0.2794
2.925	-3.31029	0.2032		0.855	0.223	0.2032		0.855	0.223	0.4064	0.8	0.196	0.8128	0.735	0.227	0.762
2.925	-3.31029	0.3302		0.855	0.223	0.3302		0.855	0.223	0.2032	0.8	0.196	0.254	0.735	0.227	0.3048
2.925	-3.31029	1.2192		0.855	0.223	1.2192		0.855	0.223	0.3302	0.8	0.196	0.2794	0.735	0.227	0.5842
2.925	-3.31029	0.3048		0.855	0.223	0.3048		0.855	0.223	1.2192	0.85	0.234	0.7112	0.735	0.227	0.1778
2.925	-3.31029	0.4064		0.855	0.223	0.4064		0.855	0.223	0.3048	0.85	0.234	0.7112	0.805	0.244	0.2286
2.925	-3.31029	0.5588		0.855	0.223	0.5588		0.855	0.223	0.4064	0.85	0.234	1.6764	0.805	0.244	0.7112
2.925	-3.31029	1.2192		0.855	0.223	1.2192		0.855	0.223	0.5588	0.85	0.234	1.6002	0.805	0.244	0.7874
2.925	-3.31029	1.016		0.855	0.223	1.016		0.855	0.223	1.2192	0.85	0.234	1.016	0.805	0.244	1.2446
2.925	-3.31029	0.7874		0.855	0.223	0.7874		0.855	0.223	1.016	0.85	0.234	0.6858	0.805	0.244	0.4318
2.925	-3.31029	0.4318		0.855	0.223	0.4318		0.855	0.223	0.7874	0.85	0.234	0.254	0.805	0.244	0.6604
2.925	-3.31029	0.254		0.855	0.223	0.254		0.855	0.223	0.4318	0.85	0.234	0.8636	0.805	0.244	1.0668
2.925	-3.31029	0.3302		0.855	0.223	0.3302		0.855	0.223	0.254	0.85	0.234	0.7366	0.805	0.244	0.4064
2.925	-3.31029	0.3048		0.855	0.223	0.3048		0.855	0.223	0.3302	0.83	0.255	1.8034	0.805	0.244	0.3048
2.925	-3.31029	0.2032		0.855	0.223	0.2032		0.855	0.223	0.3048	0.83	0.255	0.2794	0.705	0.247	0.4064
2.925	-3.31029	0.1778		0.855	0.223	0.1778		0.855	0.223	0.2032	0.83	0.255	1.6002	0.705	0.247	0.2286
2.925	-3.31029	0.5842		0.855	0.223	0.5842		0.855	0.223	0.1778	0.83	0.255	0.4572	0.705	0.247	0.3302
2.925	-3.31029	0.5842		0.855	0.223	0.5842		0.855	0.223	0.5842	0.83	0.255	0.889	0.705	0.247	0.635
2.925	-3.31029	0.5588		0.855	0.223	0.5588		0.855	0.223	0.5842	0.83	0.255	0.635	0.705	0.247	0.635
2.925	-3.31029	0.3302		0.855	0.223	0.3302		0.855	0.223	0.5588	0.83	0.255	0.2794	0.705	0.247	0.8382
2.925	-3.31029	0.3048		0.855	0.223	0.3048		0.855	0.223	0.3302	0.83	0.255	0.5334	0.705	0.247	0.6858
2.925	-3.31029	1.0668		0.855	0.223	1.0668		0.855	0.223	0.3048	0.83	0.255	0.4826	0.705	0.247	0.5842
2.925	-3.31029	0.7874		0.855	0.223	0.7874		0.855	0.223	1.0668	0.83	0.255	1.2192	0.705	0.247	1.0668
2.925	-3.31029	1.1684		0.855	0.223	1.1684		0.855	0.223	0.7874	0.83	0.255	0.5334	0.705	0.247	0.2286
2.925	-3.31029	0.254		0.855	0.223	0.254		0.855	0.223	1.1684	0.83	0.255	0.6096	0.705	0.247	0.4064
2.925	-3.31029	0.4826		0.855	0.223	0.4826		0.855	0.223	0.254	0.83	0.255	0.889	0.705	0.247	0.3302
2.925	-3.31029	0.6096		0.855	0.223	0.6096		0.855	0.223	0.4826	0.83	0.255	0.8128	0.705	0.247	1.4478
2.925	-3.31029	0.5842		0.855	0.223	0.5842		0.855	0.223	0.6096	0.83	0.255	1.3716	0.705	0.247	0.6858
2.925	-3.31029	0.8382		0.855	0.223	0.8382		0.855	0.223	0.5842	0.655	0.239	0.2032	0.705	0.247	0.6858
2.925	-3.31029	0.4318		0.855	0.223	0.4318		0.855	0.223	0.8382	0.655	0.239	1.0414	0.705	0.247	0.7366
2.925	-3.31029	0.508		0.855	0.223	0.508		0.855	0.223	0.4318	0.655	0.239	1.143	0.705	0.247	0.4572
2.925	-3.31029	0.3048		0.855	0.223	0.3048		0.855	0.223	0.508	0.655	0.239	0.635	0.705	0.247	0.7112
2.925	-3.31029	0.6604		0.855	0.223	0.6604		0.855	0.223	0.3048	0.655	0.239	0.7874	0.705	0.247	0.2286
2.925	-3.31029	0.1524		0.855	0.223	0.1524		0.855	0.223	0.6604	0.655	0.239	0.762	0.705	0.247	0.2032
2.925	-3.31029	0.3556		0.855	0.223	0.3556		0.855	0.223	0.1524	0.655	0.239	0.2794	0.705	0.247	1.1938
2.925	-3.31029	0.2286		0.855	0.223	0.2286		0.855	0.223	0.3556	0.655	0.239	0.8128	0.705	0.247	0.5334
3.075	-3.5701	1.5748		0.8	0.239	1.5748		0.855	0.223	0.2286	0.655	0.239	0.6604	0.705	0.247	0.5334
3.075	-3.5701	0.2794		0.8	0.239	0.2794		0.8	0.239	1.5748	0.655	0.239	0.3302	0.705	0.247	0.7112
3.075	-3.5701	0.3556		0.8	0.239	0.3556		0.8	0.239	0.2794	0.655	0.239	0.254	0.705	0.247	0.2794
3.075	-3.5701	0.381		0.8	0.239	0.381		0.8	0.239	0.3556	0.655	0.239	0.508	0.705	0.247	0.4826
3.075	-3.5701	0.2286		0.8	0.239	0.2286		0.8	0.239	0.381	0.655	0.239	0.3556	0.705	0.247	0.381
3.075	-3.5701	1.9812		0.8	0.239	1.9812		0.8	0.239	0.2286	0.655	0.239	0.3302	0.705	0.247	0.6096
3.075	-3.5701	0.635		0.8	0.239	0.635		0.8	0.239	1.9812	0.655	0.239	0.3048	0.705	0.247	0.4826
3.075	-3.5701	1.651		0.8	0.239	1.651		0.8	0.239	0.635	0.655	0.239	0.635	0.705	0.247	1.2192
3.075	-3.5701	0.4826		0.8	0.239	0.4826		0.8	0.239	1.651	0.655	0.239	1.016	0.705	0.247	1.4732
3.075	-3.5701	0.4572		0.8	0.239	0.4572		0.8	0.239	0.4826	0.655	0.239	0.254	0.705	0.247	0.9398
3.075	-3.5701	0.254		0.8	0.239	0.254		0.8	0.239	0.4572	0.635	0.204	0.381	0.705	0.247	0.508
3.075	-3.5701	0.5842		0.8	0.239	0.5842		0.8	0.239	0.254	0.635	0.204	0.4572	0.705	0.247	0.6858
3.075	-3.5701	1.9304		0.8	0.239	1.9304		0.8	0.239	0.5842	0.635	0.204	0.762	0.705	0.247	0.4064
3.075	-3.5701	0.2032		0.8	0.239	0.2032		0.8	0.239	1.9304	0.635	0.204	0.6096	0.635	0.23	1.8034
3.075	-3.5701	2.667		0.8	0.239	2.667		0.8	0.239	0.2032	0.635	0.204	0.889	0.635	0.23	0.889
3.075	-3.5701	0.508		0.8	0.239	0.508		0.8	0.239	2.667	0.635	0.204	0.8382	0.635	0.23	1.1176
3.075	-3.5701	1.4732		0.8	0.239	1.4732		0.8	0.239	0.508	0.635	0.204	0.254	0.635	0.23	0.3048
3.075	-3.5701	0.7366		0.8	0.239	0.7366		0.8	0.239	1.4732	0.635	0.204	0.3556	0.635	0.23	1.0922
3.075	-3.5701	0.6096		0.8	0.239	0.6096		0.8	0.239	0.7366	0.635	0.204	0.2794	0.635	0.23	0.4826
3.075	-3.5701	0.3048		0.8	0.239	0.3048		0.8	0.239	0.6096	0.635	0.204	0.5334	0.635	0.23	1.1684
3.075	-3.5701	0.7366		0.8	0.239	0.7366		0.8	0.239	0.3048	0.635	0.204	1.0414	0.635	0.23	0.3556
3.075	-3.5701	0.3302		0.8	0.239	0.3302		0.8	0.239	0.7366	0.635	0.204	0.381	0.635	0.23	0.9398
3.075	-3.5701	0.6858		0.8	0.239	0.6858		0.8	0.239	0.3302	0.635	0.204	0.2286	0.635	0.23	0.9144
3.075	-3.5701	0.6096		0.8	0.239	0.6096		0.8	0.239	0.6858	0.635	0.204	0.8636	0.635	0.23	0.762
3.075	-3.5701	0.5334		0.8	0.239	0.5334		0.8	0.239	0.6096	0.635	0.204	0.5842	0.635	0.23	0.8382
3.075	-3.5701	1.3716		0.8	0.239	1.3716		0.8	0.239	0.5334	0.635	0.204	1.2192	0.635	0.23	0.3048
3.075	-3.5701	0.254		0.8	0.239	0.254		0.8	0.239	1.3716				0.635	0.23	0.4064
3.075	-3.5701	0.2286		0.8	0.239	0.2286		0.8	0.239	0.254				0.635	0.23	1.143
3.075	-3.5701	1.9558		0.8	0.239	1.9558		0.8	0.239	0.2286				0.635	0.23	0.4572
3.225	-3.8299	0.8128		0.735	0.253	0.8128		0.8	0.239	1.9558				0.635	0.23	1.778
3.225	-3.8299	0.5842		0.735	0.253	0.5842		0.735	0.253	0.8128				0.635	0.23	0.6096
3.225	-3.8299	0.4318		0.735	0.253	0.4318		0.735	0.253	0.5842				0.635	0.23	0.3556
3.225	-3.8299	1.2954		0.735	0.253	1.2954		0.735	0.253	0.4318				0.635	0.23	0.3302
3.225	-3.8299	0.381		0.735	0.253	0.381		0.735	0.253	1.2954				0.635	0.23	0.8382
3.225	-3.8299	1.5494		0.735	0.253	1.5494		0.735	0.253	0.381				0.635	0.23	0.7874
3.225	-3.8299	1.0668		0.735	0.253	1.0668		0.735	0.253	1.5494				0.635	0.23	0.7112
3.225	-3.8299	1.3716		0.735	0.253	1.3716		0.735	0.253	1.0668				0.635	0.23	0.2794
3.225	-3.8299	1.5494		0.735	0.253	1.5494		0.735	0.253	1.3716				0.635	0.23	0.2286
3.225	-3.8299	1.3462		0.735	0.253	1.3462		0.735	0.253	1.5494				0.635	0.23	0.7112
3.225	-3.8299	0.5588		0.735	0.253	0.5588		0.735	0.253	1.3462				0.635	0.23	1.397
3.225	-3.8299	0.3048		0.735	0.253	0.3048		0.735	0.253	0.5588				0.635	0.23	0.6096
3.225	-3.8299	0.4318		0.735	0.253	0.4318		0.735	0.253	0.3048				0.635	0.23	0.4826
3.225	-3.8299	0.3048		0.735	0.253	0.3048		0.735	0.253	0.4318				0.635	0.23	1.0668
3.225	-3.8299	0.762		0.735	0.253	0.762		0.735	0.253	0.3048				0.635	0.23	0.635
3.225	-3.8299	0.7366		0.735	0.253	0.7366		0.735	0.253	0.762
3.225	-3.8299	0.254		0.735	0.253	0.254		0.735	0.253	0.7366
3.225	-3.8299	0.2286		0.735	0.253	0.2286		0.735	0.253	0.254
3.225	-3.8299	0.508		0.735	0.253	0.508		0.735	0.253	0.2286
3.375	-4.08971	0.889		0.69	0.269	0.889		0.735	0.253	0.508
3.375	-4.08971	0.2032		0.69	0.269	0.2032		0.69	0.269	0.889
3.375	-4.08971	1.0414		0.69	0.269	1.0414		0.69	0.269	0.2032
3.375	-4.08971	0.6858		0.69	0.269	0.6858		0.69	0.269	1.0414
3.375	-4.08971	0.4318		0.69	0.269	0.4318		0.69	0.269	0.6858
3.375	-4.08971	1.397		0.69	0.269	1.397		0.69	0.269	0.4318
3.375	-4.08971	0.6604		0.69	0.269	0.6604		0.69	0.269	1.397
3.375	-4.08971	0.1524		0.69	0.269	0.1524		0.69	0.269	0.6604
3.375	-4.08971	0.254		0.69	0.269	0.254		0.69	0.269	0.1524
3.375	-4.08971	0.4064		0.69	0.269	0.4064		0.69	0.269	0.254
3.375	-4.08971	1.016		0.69	0.269	1.016		0.69	0.269	0.4064
3.375	-4.08971	0.8382		0.69	0.269	0.8382		0.69	0.269	1.016
3.375	-4.08971	0.9144		0.69	0.269	0.9144		0.69	0.269	0.8382
3.375	-4.08971	1.6764		0.69	0.269	1.6764		0.69	0.269	0.9144
3.375	-4.08971	0.1778		0.69	0.269	0.1778		0.69	0.269	1.6764
3.375	-4.08971	0.6858		0.69	0.269	0.6858		0.69	0.269	0.1778
3.375	-4.08971	1.5748		0.69	0.269	1.5748		0.69	0.269	0.6858
3.375	-4.08971	2.286		0.69	0.269	2.286		0.69	0.269	1.5748
3.375	-4.08971	3.3274		0.69	0.269	3.3274		0.69	0.269	2.286
3.375	-4.08971	0.7366		0.69	0.269	0.7366		0.69	0.269	3.3274
3.375	-4.08971	1.0414		0.69	0.269	1.0414		0.69	0.269	0.7366
3.375	-4.08971	0.4318		0.69	0.269	0.4318		0.69	0.269	1.0414
3.375	-4.08971	0.3048		0.69	0.269	0.3048		0.69	0.269	0.4318
3.375	-4.08971	0.508		0.69	0.269	0.508		0.69	0.269	0.3048
3.375	-4.08971	0.4826		0.69	0.269	0.4826		0.69	0.269	0.508
3.375	-4.08971	0.3048		0.69	0.269	0.3048		0.69	0.269	0.4826
3.375	-4.08971	0.1524		0.69	0.269	0.1524		0.69	0.269	0.3048
3.375	-4.08971	1.27		0.69	0.269	1.27		0.69	0.269	0.1524
3.375	-4.08971	0.762		0.69	0.269	0.762		0.69	0.269	1.27
3.375	-4.08971	0.635		0.69	0.269	0.635		0.69	0.269	0.762
3.375	-4.08971	0.5588		0.69	0.269	0.5588		0.69	0.269	0.635
3.375	-4.08971	0.4064		0.69	0.269	0.4064		0.69	0.269	0.5588
3.375	-4.60933	0.9398		0.515	0.284	0.9398		0.69	0.269	0.4064
3.375	-4.60933	0.381		0.515	0.284	0.381		0.515	0.284	0.9398
3.375	-4.60933	0.635		0.515	0.284	0.635		0.515	0.284	0.381
3.375	-4.60933	0.3048		0.515	0.284	0.3048		0.515	0.284	0.635
3.375	-4.60933	0.254		0.515	0.284	0.254		0.515	0.284	0.3048
3.375	-4.60933	0.6096		0.515	0.284	0.6096		0.515	0.284	0.254
1.99295	-3.58241	0.5588		0.65	0.163	0.5588		0.515	0.284	0.6096
1.99295	-3.58241	0.5842		0.65	0.163	0.5842
1.99295	-3.58241	0.381		0.65	0.163	0.381
1.99295	-3.58241	0.4826		0.65	0.163	0.4826
1.99295	-3.58241	0.3302		0.65	0.163	0.3302
1.99295	-3.58241	0.381		0.65	0.163	0.381
1.99295	-3.58241	0.1778		0.65	0.163	0.1778
1.99295	-3.58241	1.1938		0.65	0.163	1.1938
1.99295	-3.58241	0.9144		0.65	0.163	0.9144
1.99295	-3.58241	0.9144		0.65	0.163	0.9144
1.99295	-3.58241	0.889		0.65	0.163	0.889
1.99295	-3.58241	0.2032		0.65	0.163	0.2032
1.99295	-3.58241	0.4064		0.65	0.163	0.4064
1.99295	-3.58241	0.6604		0.65	0.163	0.6604
2.0191	-3.28355	0.7112		0.735	0.156	0.7112
2.0191	-3.28355	0.2794		0.735	0.156	0.2794
2.0191	-3.28355	0.4064		0.735	0.156	0.4064
2.0191	-3.28355	0.2032		0.735	0.156	0.2032
2.0191	-3.28355	0.4318		0.735	0.156	0.4318
2.0191	-3.28355	0.9906		0.735	0.156	0.9906
2.0191	-3.28355	0.4826		0.735	0.156	0.4826
2.31714	-2.8579	0.889		0.91	0.17	0.889
2.31714	-2.8579	0.5842		0.91	0.17	0.5842
2.31714	-2.8579	0.5334		0.91	0.17	0.5334
2.31714	-2.8579	0.2286		0.91	0.17	0.2286
2.31714	-2.8579	0.508		0.91	0.17	0.508
2.31714	-2.8579	1.4986		0.91	0.17	1.4986
2.31714	-2.8579	0.5588		0.91	0.17	0.5588
2.31714	-2.8579	1.0414		0.91	0.17	1.0414
2.31714	-2.8579	1.0668		0.91	0.17	1.0668
2.31714	-2.8579	0.9144		0.91	0.17	0.9144
2.31714	-2.8579	0.4826		0.91	0.17	0.4826
2.31714	-2.8579	1.8542		0.91	0.17	1.8542
2.31714	-2.8579	0.3302		0.91	0.17	0.3302
2.31714	-2.8579	0.4826		0.91	0.17	0.4826
2.31714	-2.8579	0.4318		0.91	0.17	0.4318
2.31714	-2.8579	0.6096		0.91	0.17	0.6096
2.31714	-2.8579	0.5588		0.91	0.17	0.5588
2.31714	-2.8579	0.3302		0.91	0.17	0.3302
2.31714	-2.8579	0.4572		0.91	0.17	0.4572
2.31714	-2.8579	0.8636		0.91	0.17	0.8636
2.31714	-2.8579	0.5842		0.91	0.17	0.5842
2.31714	-2.8579	0.4572		0.91	0.17	0.4572
2.31714	-2.8579	0.5334		0.91	0.17	0.5334
2.31714	-2.8579	0.508		0.91	0.17	0.508
2.31714	-2.8579	0.7874		0.91	0.17	0.7874
2.31714	-2.8579	0.5588		0.91	0.17	0.5588
2.31714	-2.8579	0.7366		0.91	0.17	0.7366
2.31714	-2.8579	0.2794		0.91	0.17	0.2794
2.31714	-2.8579	1.3462		0.91	0.17	1.3462
2.31714	-2.8579	0.635		0.91	0.17	0.635
2.31714	-2.8579	0.4318		0.91	0.17	0.4318
2.31714	-2.8579	1.4224		0.91	0.17	1.4224
2.31714	-2.8579	0.3302		0.91	0.17	0.3302
2.31714	-2.8579	0.254		0.91	0.17	0.254
2.31714	-2.8579	0.9906		0.91	0.17	0.9906
2.31714	-2.8579	0.7366		0.91	0.17	0.7366
2.31714	-2.8579	0.5842		0.91	0.17	0.5842
2.29099	-3.15676	0.5842		0.815	0.175	0.5842
2.29099	-3.15676	0.7366		0.815	0.175	0.7366
2.29099	-3.15676	0.7112		0.815	0.175	0.7112
2.29099	-3.15676	0.5842		0.815	0.175	0.5842
2.29099	-3.15676	0.7112		0.815	0.175	0.7112
2.29099	-3.15676	1.1684		0.815	0.175	1.1684
2.29099	-3.15676	0.889		0.815	0.175	0.889
2.29099	-3.15676	0.2286		0.815	0.175	0.2286
2.29099	-3.15676	0.5588		0.815	0.175	0.5588
2.29099	-3.15676	0.508		0.815	0.175	0.508
2.29099	-3.15676	0.4826		0.815	0.175	0.4826
2.29099	-3.15676	0.6604		0.815	0.175	0.6604
2.29099	-3.15676	0.5334		0.815	0.175	0.5334
2.29099	-3.15676	0.381		0.815	0.175	0.381
2.29099	-3.15676	0.762		0.815	0.175	0.762
2.29099	-3.15676	0.5588		0.815	0.175	0.5588
2.80863	-3.20205	0.3556		0.87	0.213	0.3556
2.80863	-3.20205	1.1684		0.87	0.213	1.1684
2.80863	-3.20205	0.9906		0.87	0.213	0.9906
2.80863	-3.20205	0.4318		0.87	0.213	0.4318
2.80863	-3.20205	0.2794		0.87	0.213	0.2794
2.80863	-3.20205	0.381		0.87	0.213	0.381
2.80863	-3.20205	1.1684		0.87	0.213	1.1684
2.80863	-3.20205	0.9906		0.87	0.213	0.9906
2.80863	-3.20205	0.635		0.87	0.213	0.635
2.80863	-3.20205	0.4572		0.87	0.213	0.4572
2.80863	-3.20205	0.381		0.87	0.213	0.381
2.80863	-3.20205	0.2032		0.87	0.213	0.2032
2.80863	-3.20205	0.4318		0.87	0.213	0.4318
2.80863	-3.20205	0.1778		0.87	0.213	0.1778
2.80863	-3.20205	0.381		0.87	0.213	0.381
2.80863	-3.20205	0.6096		0.87	0.213	0.6096
2.80863	-3.20205	0.2794		0.87	0.213	0.2794
2.80863	-3.20205	1.3208		0.87	0.213	1.3208
2.80863	-3.20205	0.2032		0.87	0.213	0.2032
2.80863	-3.20205	0.3556		0.87	0.213	0.3556
2.80863	-3.20205	0.8128		0.87	0.213	0.8128
2.80863	-3.20205	0.7366		0.87	0.213	0.7366
2.80863	-3.20205	0.3556		0.87	0.213	0.3556
2.80863	-3.20205	1.2446		0.87	0.213	1.2446
2.80863	-3.20205	0.6858		0.87	0.213	0.6858
2.80863	-3.20205	1.27		0.87	0.213	1.27
2.80863	-3.20205	1.27		0.87	0.213	1.27
2.80863	-3.20205	0.2794		0.87	0.213	0.2794
2.80863	-3.20205	1.0922		0.87	0.213	1.0922
2.80863	-3.20205	0.9398		0.87	0.213	0.9398
2.80863	-3.20205	0.7366		0.87	0.213	0.7366
2.80863	-3.20205	0.5842		0.87	0.213	0.5842
2.80863	-3.20205	0.6096		0.87	0.213	0.6096
2.80863	-3.20205	0.3048		0.87	0.213	0.3048
2.80863	-3.20205	0.6604		0.87	0.213	0.6604
2.80863	-3.20205	0.8128		0.87	0.213	0.8128
2.53674	-3.32883	0.254		0.8	0.196	0.254
2.53674	-3.32883	0.381		0.8	0.196	0.381
2.53674	-3.32883	0.254		0.8	0.196	0.254
2.53674	-3.32883	1.1176		0.8	0.196	1.1176
2.53674	-3.32883	0.3302		0.8	0.196	0.3302
2.53674	-3.32883	1.4224		0.8	0.196	1.4224
2.53674	-3.32883	0.635		0.8	0.196	0.635
2.53674	-3.32883	0.4572		0.8	0.196	0.4572
2.53674	-3.32883	0.5588		0.8	0.196	0.5588
2.53674	-3.32883	0.7874		0.8	0.196	0.7874
2.53674	-3.32883	0.5588		0.8	0.196	0.5588
2.53674	-3.32883	0.4318		0.8	0.196	0.4318
2.53674	-3.32883	0.5842		0.8	0.196	0.5842
2.53674	-3.32883	0.762		0.8	0.196	0.762
2.53674	-3.32883	0.6604		0.8	0.196	0.6604
2.53674	-3.32883	0.4572		0.8	0.196	0.4572
2.53674	-3.32883	0.9398		0.8	0.196	0.9398
2.53674	-3.32883	0.8128		0.8	0.196	0.8128
2.53674	-3.32883	0.5842		0.8	0.196	0.5842
2.53674	-3.32883	0.5588		0.8	0.196	0.5588
2.53674	-3.32883	0.5842		0.8	0.196	0.5842
2.53674	-3.32883	0.6858		0.8	0.196	0.6858
2.53674	-3.32883	1.3716		0.8	0.196	1.3716
2.53674	-3.32883	1.4478		0.8	0.196	1.4478
2.53674	-3.32883	0.7112		0.8	0.196	0.7112
2.53674	-3.32883	0.889		0.8	0.196	0.889
2.53674	-3.32883	0.8382		0.8	0.196	0.8382
2.53674	-3.32883	1.397		0.8	0.196	1.397
2.53674	-3.32883	0.254		0.8	0.196	0.254
2.53674	-3.32883	0.3048		0.8	0.196	0.3048
2.53674	-3.32883	0.5842		0.8	0.196	0.5842
2.53674	-3.32883	0.8128		0.8	0.196	0.8128
2.53674	-3.32883	0.8128		0.8	0.196	0.8128
2.53674	-3.32883	0.254		0.8	0.196	0.254
2.53674	-3.32883	0.2794		0.8	0.196	0.2794
3.05437	-3.37412	0.7112		0.85	0.234	0.7112
3.05437	-3.37412	0.7112		0.85	0.234	0.7112
3.05437	-3.37412	1.6764		0.85	0.234	1.6764
3.05437	-3.37412	1.6002		0.85	0.234	1.6002
3.05437	-3.37412	1.016		0.85	0.234	1.016
3.05437	-3.37412	0.6858		0.85	0.234	0.6858
3.05437	-3.37412	0.254		0.85	0.234	0.254
3.05437	-3.37412	0.8636		0.85	0.234	0.8636
3.05437	-3.37412	0.7366		0.85	0.234	0.7366
3.30012	-3.5462	1.8034		0.83	0.255	1.8034
3.30012	-3.5462	0.2794		0.83	0.255	0.2794
3.30012	-3.5462	1.6002		0.83	0.255	1.6002
3.30012	-3.5462	0.4572		0.83	0.255	0.4572
3.30012	-3.5462	0.889		0.83	0.255	0.889
3.30012	-3.5462	0.635		0.83	0.255	0.635
3.30012	-3.5462	0.2794		0.83	0.255	0.2794
3.30012	-3.5462	0.5334		0.83	0.255	0.5334
3.30012	-3.5462	0.4826		0.83	0.255	0.4826
3.30012	-3.5462	1.2192		0.83	0.255	1.2192
3.30012	-3.5462	0.5334		0.83	0.255	0.5334
3.30012	-3.5462	0.6096		0.83	0.255	0.6096
3.30012	-3.5462	0.889		0.83	0.255	0.889
3.30012	-3.5462	0.8128		0.83	0.255	0.8128
3.30012	-3.5462	1.3716		0.83	0.255	1.3716
3.00208	-3.97184	0.2032		0.655	0.239	0.2032
3.00208	-3.97184	1.0414		0.655	0.239	1.0414
3.00208	-3.97184	1.143		0.655	0.239	1.143
3.00208	-3.97184	0.635		0.655	0.239	0.635
3.00208	-3.97184	0.7874		0.655	0.239	0.7874
3.00208	-3.97184	0.762		0.655	0.239	0.762
3.00208	-3.97184	0.2794		0.655	0.239	0.2794
3.00208	-3.97184	0.8128		0.655	0.239	0.8128
3.00208	-3.97184	0.6604		0.655	0.239	0.6604
3.00208	-3.97184	0.3302		0.655	0.239	0.3302
3.00208	-3.97184	0.254		0.655	0.239	0.254
3.00208	-3.97184	0.508		0.655	0.239	0.508
3.00208	-3.97184	0.3556		0.655	0.239	0.3556
3.00208	-3.97184	0.3302		0.655	0.239	0.3302
3.00208	-3.97184	0.3048		0.655	0.239	0.3048
3.00208	-3.97184	0.635		0.655	0.239	0.635
3.00208	-3.97184	1.016		0.655	0.239	1.016
3.00208	-3.97184	0.254		0.655	0.239	0.254
2.48444	-3.92655	0.381		0.635	0.204	0.381
2.48444	-3.92655	0.4572		0.635	0.204	0.4572
2.48444	-3.92655	0.762		0.635	0.204	0.762
2.48444	-3.92655	0.6096		0.635	0.204	0.6096
2.48444	-3.92655	0.889		0.635	0.204	0.889
2.48444	-3.92655	0.8382		0.635	0.204	0.8382
2.48444	-3.92655	0.254		0.635	0.204	0.254
2.48444	-3.92655	0.3556		0.635	0.204	0.3556
2.48444	-3.92655	0.2794		0.635	0.204	0.2794
2.48444	-3.92655	0.5334		0.635	0.204	0.5334
2.48444	-3.92655	1.0414		0.635	0.204	1.0414
2.48444	-3.92655	0.381		0.635	0.204	0.381
2.48444	-3.92655	0.2286		0.635	0.204	0.2286
2.48444	-3.92655	0.8636		0.635	0.204	0.8636
2.48444	-3.92655	0.5842		0.635	0.204	0.5842
2.48444	-3.92655	1.2192		0.635	0.204	1.2192
2.1191	-3.48355	0.635		0.695	0.169	0.635
2.1191	-3.48355	0.3048		0.695	0.169	0.3048
2.1191	-3.48355	1.778		0.695	0.169	1.778
2.1191	-3.48355	1.0922		0.695	0.169	1.0922
2.1191	-3.48355	0.9144		0.695	0.169	0.9144
2.1191	-3.48355	0.4826		0.695	0.169	0.4826
2.1191	-3.48355	0.381		0.695	0.169	0.381
2.1191	-3.48355	0.7366		0.695	0.169	0.7366
2.1191	-3.48355	0.762		0.695	0.169	0.762
2.1191	-3.48355	0.2794		0.695	0.169	0.2794
2.1191	-3.48355	0.1524		0.695	0.169	0.1524
2.1191	-3.48355	0.3556		0.695	0.169	0.3556
2.1191	-3.48355	0.508		0.695	0.169	0.508
2.1191	-3.48355	0.4572		0.695	0.169	0.4572
2.1191	-3.48355	0.7112		0.695	0.169	0.7112
2.1191	-3.48355	1.2954		0.695	0.169	1.2954
2.1191	-3.48355	0.381		0.695	0.169	0.381
2.1191	-3.48355	0.2794		0.695	0.169	0.2794
2.1191	-3.48355	0.2032		0.695	0.169	0.2032
2.1191	-3.48355	0.762		0.695	0.169	0.762
2.1191	-3.48355	0.4572		0.695	0.169	0.4572
2.1191	-3.48355	0.8128		0.695	0.169	0.8128
2.1191	-3.48355	0.5588		0.695	0.169	0.5588
2.1191	-3.48355	0.8128		0.695	0.169	0.8128
2.1191	-3.48355	0.6858		0.695	0.169	0.6858
2.1191	-3.48355	1.3462		0.695	0.169	1.3462
2.1191	-3.48355	1.4732		0.695	0.169	1.4732
2.1191	-3.48355	0.8636		0.695	0.169	0.8636
2.1191	-3.48355	0.3556		0.695	0.169	0.3556
2.1191	-3.48355	0.4826		0.695	0.169	0.4826
2.1191	-3.48355	0.6604		0.695	0.169	0.6604
2.1191	-3.48355	0.7874		0.695	0.169	0.7874
2.90863	-3.40205	0.6096		0.825	0.224	0.6096
2.90863	-3.40205	0.5334		0.825	0.224	0.5334
2.90863	-3.40205	0.254		0.825	0.224	0.254
2.90863	-3.40205	0.3048		0.825	0.224	0.3048
2.90863	-3.40205	0.7366		0.825	0.224	0.7366
2.90863	-3.40205	0.4572		0.825	0.224	0.4572
2.90863	-3.40205	0.4572		0.825	0.224	0.4572
2.90863	-3.40205	0.8636		0.825	0.224	0.8636
2.90863	-3.40205	0.2286		0.825	0.224	0.2286
2.90863	-3.40205	1.016		0.825	0.224	1.016
2.90863	-3.40205	0.3048		0.825	0.224	0.3048
2.90863	-3.40205	0.2794		0.825	0.224	0.2794
2.90863	-3.40205	0.3048		0.825	0.224	0.3048
2.90863	-3.40205	0.5334		0.825	0.224	0.5334
2.90863	-3.40205	0.5334		0.825	0.224	0.5334
2.90863	-3.40205	0.635		0.825	0.224	0.635
2.90863	-3.40205	0.8382		0.825	0.224	0.8382
2.90863	-3.40205	1.016		0.825	0.224	1.016
2.90863	-3.40205	0.6858		0.825	0.224	0.6858
2.90863	-3.40205	1.0668		0.825	0.224	1.0668
2.90863	-3.40205	0.9652		0.825	0.224	0.9652
2.90863	-3.40205	0.7874		0.825	0.224	0.7874
2.90863	-3.40205	0.3048		0.825	0.224	0.3048
2.90863	-3.40205	0.2286		0.825	0.224	0.2286
2.90863	-3.40205	0.4064		0.825	0.224	0.4064
2.90863	-3.40205	0.508		0.825	0.224	0.508
2.90863	-3.40205	0.508		0.825	0.224	0.508
2.90863	-3.40205	0.6858		0.825	0.224	0.6858
2.90863	-3.40205	0.7366		0.825	0.224	0.7366
2.90863	-3.40205	0.4826		0.825	0.224	0.4826
2.90863	-3.40205	0.508		0.825	0.224	0.508
2.90863	-3.40205	0.5588		0.825	0.224	0.5588
2.90863	-3.40205	0.3556		0.825	0.224	0.3556
2.90863	-3.40205	0.2286		0.825	0.224	0.2286
2.90863	-3.40205	0.3302		0.825	0.224	0.3302
2.90863	-3.40205	0.508		0.825	0.224	0.508
2.90863	-3.40205	0.508		0.825	0.224	0.508
2.90863	-3.40205	0.4318		0.825	0.224	0.4318
2.90863	-3.40205	0.6096		0.825	0.224	0.6096
2.90863	-3.40205	0.6096		0.825	0.224	0.6096
2.90863	-3.40205	0.8128		0.825	0.224	0.8128
2.90863	-3.40205	0.8382		0.825	0.224	0.8382
2.90863	-3.40205	0.2032		0.825	0.224	0.2032
2.90863	-3.40205	0.4572		0.825	0.224	0.4572
2.90863	-3.40205	0.889		0.825	0.224	0.889
2.90863	-3.40205	0.8128		0.825	0.224	0.8128
2.90863	-3.40205	0.9652		0.825	0.224	0.9652
2.90863	-3.40205	0.9652		0.825	0.224	0.9652
2.90863	-3.40205	0.5588		0.825	0.224	0.5588
2.90863	-3.40205	0.762		0.825	0.224	0.762
2.90863	-3.40205	0.762		0.825	0.224	0.762
2.90863	-3.40205	0.2032		0.825	0.224	0.2032
2.90863	-3.40205	0.8636		0.825	0.224	0.8636
2.90863	-3.40205	0.3048		0.825	0.224	0.3048
2.90863	-3.40205	0.508		0.825	0.224	0.508
2.90863	-3.40205	0.7112		0.825	0.224	0.7112
2.90863	-3.40205	0.2286		0.825	0.224	0.2286
2.90863	-3.40205	0.3302		0.825	0.224	0.3302
2.90863	-3.40205	0.9906		0.825	0.224	0.9906
2.90863	-3.40205	1.0414		0.825	0.224	1.0414
2.90863	-3.40205	0.4572		0.825	0.224	0.4572
2.90863	-3.40205	0.5588		0.825	0.224	0.5588
2.63674	-3.52883	0.5842		0.76	0.206	0.5842
2.63674	-3.52883	0.4572		0.76	0.206	0.4572
2.63674	-3.52883	1.397		0.76	0.206	1.397
2.63674	-3.52883	0.4064		0.76	0.206	0.4064
2.63674	-3.52883	0.4572		0.76	0.206	0.4572
2.63674	-3.52883	0.4572		0.76	0.206	0.4572
2.63674	-3.52883	1.9558		0.76	0.206	1.9558
2.63674	-3.52883	1.9812		0.76	0.206	1.9812
2.63674	-3.52883	0.5588		0.76	0.206	0.5588
2.63674	-3.52883	1.0922		0.76	0.206	1.0922
2.63674	-3.52883	0.9906		0.76	0.206	0.9906
2.63674	-3.52883	0.7366		0.76	0.206	0.7366
2.63674	-3.52883	0.3048		0.76	0.206	0.3048
2.63674	-3.52883	0.4318		0.76	0.206	0.4318
2.63674	-3.52883	0.2032		0.76	0.206	0.2032
2.63674	-3.52883	0.1524		0.76	0.206	0.1524
2.63674	-3.52883	0.8382		0.76	0.206	0.8382
2.63674	-3.52883	1.7526		0.76	0.206	1.7526
2.63674	-3.52883	2.0066		0.76	0.206	2.0066
2.63674	-3.52883	0.9144		0.76	0.206	0.9144
2.63674	-3.52883	0.381		0.76	0.206	0.381
2.63674	-3.52883	0.254		0.76	0.206	0.254
2.63674	-3.52883	0.4064		0.76	0.206	0.4064
2.63674	-3.52883	0.4826		0.76	0.206	0.4826
2.63674	-3.52883	0.2032		0.76	0.206	0.2032
2.63674	-3.52883	0.3302		0.76	0.206	0.3302
2.63674	-3.52883	0.3048		0.76	0.206	0.3048
2.63674	-3.52883	0.6096		0.76	0.206	0.6096
2.63674	-3.52883	1.1938		0.76	0.206	1.1938
2.63674	-3.52883	0.3302		0.76	0.206	0.3302
2.63674	-3.52883	0.3556		0.76	0.206	0.3556
2.63674	-3.52883	0.7366		0.76	0.206	0.7366
2.63674	-3.52883	0.5588		0.76	0.206	0.5588
2.63674	-3.52883	0.381		0.76	0.206	0.381
2.63674	-3.52883	1.1938		0.76	0.206	1.1938
2.63674	-3.52883	0.4826		0.76	0.206	0.4826
2.63674	-3.52883	0.254		0.76	0.206	0.254
2.63674	-3.52883	0.3302		0.76	0.206	0.3302
2.63674	-3.52883	0.4064		0.76	0.206	0.4064
2.88248	-3.70091	0.2032		0.735	0.227	0.2032
2.88248	-3.70091	1.016		0.735	0.227	1.016
2.88248	-3.70091	0.381		0.735	0.227	0.381
2.88248	-3.70091	0.4826		0.735	0.227	0.4826
2.88248	-3.70091	1.016		0.735	0.227	1.016
2.88248	-3.70091	0.5588		0.735	0.227	0.5588
2.88248	-3.70091	0.7112		0.735	0.227	0.7112
2.88248	-3.70091	0.381		0.735	0.227	0.381
2.88248	-3.70091	0.2794		0.735	0.227	0.2794
2.88248	-3.70091	0.762		0.735	0.227	0.762
2.88248	-3.70091	0.3048		0.735	0.227	0.3048
2.88248	-3.70091	0.5842		0.735	0.227	0.5842
2.88248	-3.70091	0.1778		0.735	0.227	0.1778
3.15437	-3.57412	0.2286		0.805	0.244	0.2286
3.15437	-3.57412	0.7112		0.805	0.244	0.7112
3.15437	-3.57412	0.7874		0.805	0.244	0.7874
3.15437	-3.57412	1.2446		0.805	0.244	1.2446
3.15437	-3.57412	0.4318		0.805	0.244	0.4318
3.15437	-3.57412	0.6604		0.805	0.244	0.6604
3.15437	-3.57412	1.0668		0.805	0.244	1.0668
3.15437	-3.57412	0.4064		0.805	0.244	0.4064
3.15437	-3.57412	0.3048		0.805	0.244	0.3048
3.12823	-3.87298	0.4064		0.705	0.247	0.4064
3.12823	-3.87298	0.2286		0.705	0.247	0.2286
3.12823	-3.87298	0.3302		0.705	0.247	0.3302
3.12823	-3.87298	0.635		0.705	0.247	0.635
3.12823	-3.87298	0.635		0.705	0.247	0.635
3.12823	-3.87298	0.8382		0.705	0.247	0.8382
3.12823	-3.87298	0.6858		0.705	0.247	0.6858
3.12823	-3.87298	0.5842		0.705	0.247	0.5842
3.12823	-3.87298	1.0668		0.705	0.247	1.0668
3.12823	-3.87298	0.2286		0.705	0.247	0.2286
3.12823	-3.87298	0.4064		0.705	0.247	0.4064
3.12823	-3.87298	0.3302		0.705	0.247	0.3302
3.12823	-3.87298	1.4478		0.705	0.247	1.4478
3.12823	-3.87298	0.6858		0.705	0.247	0.6858
3.12823	-3.87298	0.6858		0.705	0.247	0.6858
3.12823	-3.87298	0.7366		0.705	0.247	0.7366
3.12823	-3.87298	0.4572		0.705	0.247	0.4572
3.12823	-3.87298	0.7112		0.705	0.247	0.7112
3.12823	-3.87298	0.2286		0.705	0.247	0.2286
3.12823	-3.87298	0.2032		0.705	0.247	0.2032
3.12823	-3.87298	1.1938		0.705	0.247	1.1938
3.12823	-3.87298	0.5334		0.705	0.247	0.5334
3.12823	-3.87298	0.5334		0.705	0.247	0.5334
3.12823	-3.87298	0.7112		0.705	0.247	0.7112
3.12823	-3.87298	0.2794		0.705	0.247	0.2794
3.12823	-3.87298	0.4826		0.705	0.247	0.4826
3.12823	-3.87298	0.381		0.705	0.247	0.381
3.12823	-3.87298	0.6096		0.705	0.247	0.6096
3.12823	-3.87298	0.4826		0.705	0.247	0.4826
3.12823	-3.87298	1.2192		0.705	0.247	1.2192
3.12823	-3.87298	1.4732		0.705	0.247	1.4732
3.12823	-3.87298	0.9398		0.705	0.247	0.9398
3.12823	-3.87298	0.508		0.705	0.247	0.508
3.12823	-3.87298	0.6858		0.705	0.247	0.6858
3.12823	-3.87298	0.4064		0.705	0.247	0.4064
2.85633	-3.99977	1.8034		0.635	0.23	1.8034
2.85633	-3.99977	0.889		0.635	0.23	0.889
2.85633	-3.99977	1.1176		0.635	0.23	1.1176
2.85633	-3.99977	0.3048		0.635	0.23	0.3048
2.85633	-3.99977	1.0922		0.635	0.23	1.0922
2.85633	-3.99977	0.4826		0.635	0.23	0.4826
2.85633	-3.99977	1.1684		0.635	0.23	1.1684
2.85633	-3.99977	0.3556		0.635	0.23	0.3556
2.85633	-3.99977	0.9398		0.635	0.23	0.9398
2.85633	-3.99977	0.9144		0.635	0.23	0.9144
2.85633	-3.99977	0.762		0.635	0.23	0.762
2.85633	-3.99977	0.8382		0.635	0.23	0.8382
2.85633	-3.99977	0.3048		0.635	0.23	0.3048
2.85633	-3.99977	0.4064		0.635	0.23	0.4064
2.85633	-3.99977	1.143		0.635	0.23	1.143
2.85633	-3.99977	0.4572		0.635	0.23	0.4572
2.85633	-3.99977	1.778		0.635	0.23	1.778
2.85633	-3.99977	0.6096		0.635	0.23	0.6096
2.85633	-3.99977	0.3556		0.635	0.23	0.3556
2.85633	-3.99977	0.3302		0.635	0.23	0.3302
2.85633	-3.99977	0.8382		0.635	0.23	0.8382
2.85633	-3.99977	0.7874		0.635	0.23	0.7874
2.85633	-3.99977	0.7112		0.635	0.23	0.7112
2.85633	-3.99977	0.2794		0.635	0.23	0.2794
2.85633	-3.99977	0.2286		0.635	0.23	0.2286
2.85633	-3.99977	0.7112		0.635	0.23	0.7112
2.85633	-3.99977	1.397		0.635	0.23	1.397
2.85633	-3.99977	0.6096		0.635	0.23	0.6096
2.85633	-3.99977	0.4826		0.635	0.23	0.4826
2.85633	-3.99977	1.0668		0.635	0.23	1.0668
2.85633	-3.99977	0.635		0.635	0.23	0.635
