# Supplementary material for: Hippocampal spatial representations exhibit a hyperbolic geometry that expands with experience
Source: Nat Neurosci. 2022 Dec 29;26(1):131–9. doi: 10.1038/s41593-022-01212-4 (PMC9829541; doi:10.1038/s41593-022-01212-4)
Supplement: Source Data Extended Data Fig. 7 — Statistical Source Data [file 41593_2022_1212_MOESM15_ESM.xlsx]

## Sheet: Extended Data Fig. 7
panel a									panel b			panel c			panel d									panel e
linear track				square box					1st exposure	8th exposre		6th exposure	10th exposure		time	exponent	upper errorbar	lower errorbar	section1 sizes	section2 sizes	section3 sizes	section4 sizes		familiarity	% active
time	radius	lower	upper	time	radius	lower	upper		10.5	15		15	18		40	5.71429	7.14286	4.44444	0.0036	0.0644	0.0208	0.0236		1	0.727273
865.9	15.5	12.5	19.5	900	15	13	17		12	11		12	12.5		50	6.66667	8.33333	5.26316	0.066	0.0088	0.0924	0.014		4	0.648649
2310.1	15	12.5	19	1200	14	12	15		11	9		12.5	18		60	6.25	8	4.7619	0.1044	0.1116	0.1684	0.0352		10	0.518519
1509.3	13	10.5	18	1800	13	11	14		10.5	10		12	14		70	7.40741	9.09091	5.88235	0.164	0.0632	0.0656	0.0348		3	0.75
									11	10.5		15	14		80	6.66667	8	5.40541	0.1288	0.0372	0.0348	0.0736		7	0.537037
									10	15		13	14		220	10.5263	13.3333	8	0.2996	0.1196	0.0684	0.0072		6	0.529412
									10	15		12	14		230	10	13.3333	7.69231	0.1388	0.0072	0.0616	0.0484		10	0.402439
									10.5	12.5		11	12.5		240	11.7647	15.3846	9.09091	0.1256	0.0616	0.042	0.0148
									12	13		15.5	15		250	12.5	15.3846	9.09091	0.2692	0.1	0.0192	0.012
									11.5	11		13	15		260	12.5	15.3846	9.09091	0.298	0.2568	0.0132	0.13
									10.5	13		12	12.5		310	9.52381	11.7647	7.69231	0.2876	0.0292	0.0176	0.0504
									10	9		11	15		320	10	12.5	8	0.3464	0.0472	0.0108	0.0764
									10.5	11.5		12.5	12.5		330	11.1111	14.2857	8.69565	0.1504	0.2028	0.1056	0.0524
									9.5	15		15	13		340	10.5263	13.3333	8.33333	0.1116	0.1484	0.0196	0.1188
									10.5	10		12	15		350	14.2857	18.1818	11.1111	0.18	0.0528	0.0724	0.0176
									10.5	10.5		11	14		580	10.5263	14.2857	7.14286	0.0096	0.0008	0.0528	0.1068
									9.5	13		12	14		590	12.5	16.6667	8.69565	0.0864	0.0452	0.0472	0.0128
									10.5	15		17	11		600	13.3333	18.1818	8.69565	0.0804	0.1296	0.2012	0.1664
									10.5	11		10	14		610	14.2857	18.1818	9.52381	0.174	0.0944	0.512	0.0276
									10.5	13		13.5	12.5		620	18.1818	25	12.5	0.354	0.1928	0.2868	0.122
									10	11		13.5	15						0.1092	0.026	0.0264	0.0132
									10.5	11.5		11.5	15						0.0176	0.192	0.0208	0.202
									9.5	12		12	12.5						0.0164	0.0792	0.0856	0.0772
									10.5	10		12.5	12.5						0.1068	0.0288	0.086	0.0976
									11	13		13.5	15						0.1768	0.3176	0.0648	0.0904
									11	11		10.5	15						0.0396	0.0848	0.0796	0.2424
									10	12.5		15	14						0.08	0.1168	0.0152	0.1968
									10	15		17	14						0.2536	0.0156	0.1392	0.1476
									10.5	12.5		15.5	15						0.0576	0.1268	0.004	0.0872
									10	10		13	12.5						0.1912	0.3616	0.0868	0.016
									9	11		11	15						0.018	0.136	0.1624	0.072
									10.5	10		12	11.5						0.0532	0.0964	0.1988	0.1004
									10.5	11.5		15	14						0.1708	0.0832	0.2348	0.0096
									11.5	12.5		12.5	14						0.1532	0.1036	0.062	0.0232
									10.5	13		10.5	12.5						0.1492	0.066	0.0424	0.0636
									10	13		11.5	15						0.054	0.1456	0.0908	0.0904
									10	16		12.5	12.5						0.4664	0.1168	0.0008	0.1852
									10.5	15		12.5	12.5						0.1052	0.1296	0.1668	0.0304
									10	10.5		12.5	15						0.3204	0.1484	0.0208	0.0668
									10	10		13.5	14						0.2108	0.0356	0.0272	0.0408
									11	9		12	15						0.4864	0.1768	0.1036	0.0124
									10.5	12.5		14.5	15						0.3364	0.1272	0.1072	0.0168
									10.5	17.5		12	12.5						0.0752	0.0976	0.0812
									11	8		15.5	15						0.29	0.1512	0.0424
									9.5	15		11.5	15						0.1252	0.032	0.0268
									9.5	10		13.5	15						0.2512	0.1224	0.068
									10	11		20	13.5						0.1208	0.0672	0.0792
									9.5	13		12.5	15						0.3216	0.0952	0.106
									10	11		17	14						0.3452	0.1524	0.1048
									9.5	15		12	15						0.0536	0.0032	0.0068
									9.5	12.5		14.5	13.5						0.0968	0.1588	0.0256
									9.5	11		12	15						0.062	0.0692	0.1764
									11	12.5		12	15						0.1192	0.1988	0.1128
									10.5	9		13	15						0.2248	0.0504	0.0532
									10.5	11		15	15						1.008	0.0128	0.0212
									9.5	10		15	14						0.1744	0.0988	0.1416
									11	15		12	14						0.1576	0.0832	0.0208
									9.5	11		10.5	14						0.2364	0.0212	0.006
									10.5	11		10.5	18						0.134	0.0416	0.0008
									10.5	13		12	12.5						0.244	0.0968	0.2316
									10	13		15.5	15						0.0972	0.0756	0.2156
									10	14		12	12.5						0.0004	0.1444	0.0844
									10.5	12.5		10	12.5						0.224	0.0064	0.2332
									9.5	12		12	15						0.0576	0.016	0.0088
									10	12.5		11	14						0.064	0.3664	0.064
									10.5	9		15	14						0.388	0.0656	0.044
									8.5	12.5		12.5	14						0.0176	0.054	0.0572
									10.5	13		12.5	12.5						0.1392	0.0464	0.1572
									11	10.5		12	15						0.1312	0.0348	0.0448
									10.5	12.5		17.5	12.5						0.2196	0.0828	0.0352
									10.5	13		11.5	13						0.0692	0.1508	0.0084
									10.5	9		15.5	15						0.4204	0.0704	0.1172
									11.5	13		10.5	14						0.1284	0.0972	0.142
									11	13		10.5	15						0.2488	0.0288	0.0628
									9.5	10.5		17	14						0.0428		0.0608
									10.5	8.5		10.5	15						0.0008		0.0624
									10.5	11		15	12.5						0.188		0.0228
									10.5	12.5		12	15						0.2212		0.2676
									10.5	11		12	18						0.1608		0.0884
									10.5	15		12	15						0.0612		0.0048
									10	15		12	14						0.0892		0.0408
									8.5	10		14.5	12.5						0.1176		0.0276
									9.5	12.5		11	12.5						0.2072		0.5328
									10.5	10		10.5	18						0.0892		0.0136
									9.5	11		13	15						0.3192		0.0312
									10.5	11		11.5	15						0.046		0.1356
									10	12		13	12.5						0.02		0.0536
									10.5	10		12	12						0.2752		0.2036
									10.5	14.5		15.5	15						0.1244		0.0268
									11	13		12	12.5						0.3928		0.112
									10	12.5		12.5	18						0.1056		0.072
									10.5	11		17	12.5						0.326
									10.5	15		11.5	15						0.3664
									10.5	13		12	12.5
									9.5	11		15	14
									10.5	15		10.5	12.5
									10.5	12.5		12	13
									10	11		17	15
									9.5	12.5		15.5	15
									10.5	9		15	14
