# Supplementary material for: Hippocampal spatial representations exhibit a hyperbolic geometry that expands with experience
Source: Nat Neurosci. 2022 Dec 29;26(1):131–9. doi: 10.1038/s41593-022-01212-4 (PMC9829541; doi:10.1038/s41593-022-01212-4)
Supplement: Source Data Extended Data Fig. 8 — Statistical Source Data [file 41593_2022_1212_MOESM16_ESM.xlsx]

## Sheet: Extended Data Fig. 8
panel a										panel b					panel c
radius	mean speed	std		% active time	std		area covered	std		time	radius	lower errorbar	upper errorbar		left				right
11	15.7398	1.14743		74.6394	4.85562		15537	1148.67		40	11.5	10	13		epoch 4	extrapolation	after sleep		epoch 4	extrapolation	after sleep
11	16.472	0.949425		74.7774	2.87567		16351	834.307		50	11.5	11	13		16	18.2995	14.5		22	22.1534	20.5
11.5	16.6806	0.361753		67.9923	1.8875		16343	313.796		60	13	11	14		15.5	17.8743	15		16	18.7178	21
13	16.1683	0.589304		71.7607	3.1587		17650	1027.42		70	13	12	15		14	16.3795	15		14.5	17.2241	18.5
13	16.243	0.596375		77.6789	2.70483		18180	926.153		80	13.5	12	15		16.5	18.8536	17		15.5	18.1989	15.5
12.5	15.0952	0.838816		75.6749	2.20984		16376	1094.39		220	14.5	12	17.5		13	15.3859	14.5		16	18.7178	18
13	15.0096	0.28307		72.6703	3.34234		16825	226.66		230	14.5	12	18.5		17	19.1665	15.5		15.5	18.1989	12.5
13	14.2774	0.512802		62.628	1.57076		15384	985.452		240	14.25	11.5	18.5		16	18.2995	15		21	21.5781	19.5
14.5	14.7297	0.657704		70.0553	3.71823		15352	954.585		250	14	11	18.5		13.5	15.8863	17		19.5	20.7593	14.5
13	15.4585	0.456659		75.5888	1.46447		16118	417.797		260	13	10.5	16.5		13	15.3859	17		16.5	19.0954	16
14.5	16.4266	0.304359		79.1773	3.08091		15826	702.593		310	15.5	14.5	18.5		16	18.2995	14.5		18	20.5456	15.5
14	14.1272	1.25334		70.1378	5.40059		14732	1348.41		320	15.5	13.5	18.5		12.5	14.8852	17		22	22.1534	13.5
14	13.7563	1.11709		61.0492	2.06968		13742	1554.51		330	15.5	13.5	18.5		16	18.2995	18		13.5	16.2375	14.5
14.5	14.7941	0.614636		69.1145	1.5013		14588	712.022		340	15.5	14	18.5		13.5	15.8863	17		14.5	17.2241	18
14.5	11.1026	0.834584		64.7736	3.23274		10444	1228.7		350	14.5	13	18.5		16	18.2995	15		15	17.734	14
14	19.0475	0.518785		80.2789	2.43949		17131	1020.3		580	16	11.5	22		17	19.1665	16		21.5	21.5781	16
14	18.4198	0.440633		76.5731	2.98627		15516	915.852		590	16	12	22		13.5	15.8863	15		13	15.73	16
16	19.0205	0.334834		68.3393	1.33741		14966	1043.48		600	16.5	13.5	20		15.5	17.8743	15		22	22.1534	14
16	19.7816	0.39033		76.1058	3.48681		15036	1172.78		610	15.5	11.5	20		13	15.3859	15		18	20.5456	18.5
14	19.4252	0.990471		79.2029	3.10388		11987	1925.53		620	15.5	11.5	21		15	17.364	17		18	20.5456	12.5
															15	17.364	17		18	20.5456	14.5
															13.5	15.8863	16		19	20.6512	13
															13.5	15.8863	15		13	15.73	16
															13.5	15.8863	15		14	16.7388	22
															15	17.364	19		22	22.1534	18
															14.5	16.8855	14.5		14.5	17.2241	18
															16	18.2995	15		15.5	18.1989	18
															17	19.1665	15		16	18.7178	15.5
															13.5	15.8863	15		13.5	16.2375	14.5
															15	17.364	19.5		15.5	18.1989	18.5
															13.5	15.8863	17		19.5	20.7593	18
															13.5	15.8863	12.5		22	22.1534	15.5
															16	18.2995	13		18	20.5456	14
															12	14.3864	13.5		18.5	20.6512	18.5
															15.5	17.8743	19.5		18	20.5456	19.5
															13.5	15.8863	18		19.5	20.7593	13.5
															16	18.2995	15		14	16.7388	21
															15.5	17.8743	17		14.5	17.2241	18
															15	17.364	15		14	16.7388	16
															15.5	17.8743	19		22	22.1534	18
															15.5	17.8743	19.5		14	16.7388	11
															15.5	17.8743	13		18	20.5456	13.5
															16	18.2995	19		16	18.7178	14
															12.5	14.8852	18		21.5	21.5781	14
															17	19.1665	15		20.5	21.3916	14.5
															16	18.2995	15		17.5	19.9904	17
															15	17.364	17		18.5	20.6512	14.5
															15	17.364	16.5		17	19.6439	21.5
															13	15.3859	16		14	16.7388	18
															14	16.3795	17		18	20.5456	16
															17.5	19.7873	15		17.5	19.9904	16
															16	18.2995	16		14	16.7388	22
															13	15.3859	19		17.5	19.9904	15.5
															14	16.3795	15		16.5	19.0954	16
															12.5	14.8852	19.5		21	21.5781	16.5
															16	18.2995	17		13	15.73	19.5
															17	19.1665	14.5		14.5	17.2241	18
															17	19.1665	16		18	20.5456	16
															16	18.2995	15		15.5	18.1989	18.5
															15	17.364	14		18	20.5456	12.5
															13.5	15.8863	15		17	19.6439	16
															16	18.2995	16		17.5	19.9904	16
															14	16.3795	14.5		16	18.7178	13
															17	19.1665	15		15.5	18.1989	16
															15	17.364	14		22	22.1534	16.5
															15	17.364	18		13	15.73	16.5
															15.5	17.8743	17		18	20.5456	15.5
															15	17.364	19		21	21.5781	22
															16	18.2995	15		18	20.5456	14.5
															15.5	17.8743	15		19	20.6512	21.5
															13	15.3859	16.5		22	22.1534	17
															14	16.3795	17		13	15.73	14.5
															14	16.3795	18		22	22.1534	18
															13	15.3859	15		20	21.3916	21.5
															14.5	16.8855	15		22	22.1534	21
															17	19.1665	14.5		16	18.7178	17
															16	18.2995	15		18	20.5456	22
															12.5	14.8852	17		14.5	17.2241	21
															16	18.2995	16		22	22.1534	15
															15	17.364	17		16.5	19.0954	18
															13.5	15.8863	16.5		22	22.1534	14.5
															15	17.364	15		22	22.1534	19.5
															17	19.1665	17		13.5	16.2375	14.5
															13	15.3859	15		18	20.5456	17
															15	17.364	17		14.5	17.2241	14.5
															17	19.1665	15		21	21.5781	20.5
															17	19.1665	17		19	20.6512	17.5
															14	16.3795	18		12	14.7386	17
															15.5	17.8743	19		14.5	17.2241	11.5
															15	17.364	15		21	21.5781	17
															15.5	17.8743	15		14.5	17.2241	18
															17	19.1665	17		22	22.1534	14.5
															17	19.1665	15		21	21.5781	12.5
															13	15.3859	17		18	20.5456	17.5
															12.5	14.8852	16.5		18	20.5456	18
															15	17.364	15		22	22.1534	13.5
															15.5	17.8743	15		18	20.5456	16
															14	16.3795	16.5		16	18.7178	17
															13	15.3859	16.5		16	18.7178	16
															14	16.3795	17		16	18.7178	16
															16	18.2995	15		15.5	18.1989	12.5
