# Supplementary material for: Hippocampal spatial representations exhibit a hyperbolic geometry that expands with experience
Source: Nat Neurosci. 2022 Dec 29;26(1):131–9. doi: 10.1038/s41593-022-01212-4 (PMC9829541; doi:10.1038/s41593-022-01212-4)
Supplement: Source Data Extended Data Fig. 9 — Statistical Source Data [file 41593_2022_1212_MOESM17_ESM.xlsx]

## Sheet: Extended Data Fig. 9
panel a							panel b
time	2.5 percentile radius	25 percentile radius	50 percentile radius	75 percentile radius	97.5 percentile radius		ec014.277							ec016.582
10	17	19.5	23.5	24	24		time	2.5 percentile radius	25 percentile radius	50 percentile radius	75 percentile radius	97.5 percentile radius		time	2.5 percentile radius	25 percentile radius	50 percentile radius	75 percentile radius	97.5 percentile radius
20	14	16	19	21	24		1	8	8	8.5	10	12		1	8	9.5	10	10.5	12.5
30	13	15.5	16	19	23.5		2	8	9	10	12	14.5		2	9.5	11	12.5	13.5	16.25
40	11	13	14	16	23		5	10	12	13	14	15.75		5	10.75	12.5	14	15	18
50	9	10.5	11.5	13	17.5		10	12	13	13.5	14.5	16		10	12.5	14	15	15	18.75
60	8	9	9.5	11.5	15.5		20	12	13.5	14.5	15.5	17		20	11.5	12.5	13	14	16
70	7.5	9	9.5	11.25	16
80	7.5	8.5	9.5	11	14
90	7	9	9	10.5	13
100	6.5	7.5	8.5	10	13.5
