# Supplementary material for: Hippocampal spatial representations exhibit a hyperbolic geometry that expands with experience
Source: Nat Neurosci. 2022 Dec 29;26(1):131–9. doi: 10.1038/s41593-022-01212-4 (PMC9829541; doi:10.1038/s41593-022-01212-4)
Supplement: Source Data Extended Data Fig. 10 — Statistical Source Data [file 41593_2022_1212_MOESM18_ESM.xlsx]

## Sheet: Extended Data Fig. 10
panel a			panel b
familiarity	radius		familiarity	radius
3.16311	2.67744		2.58992	2.86219
2.31169	1.95639		2.52318	2.51315
1.6627	1.59461		1.74564	1.47291
1.9138	1.98345		1.81857	2.57503
1.75479	2.81506		1.4198	1.28036
1.90238	1.02324		1.63559	1.89338
1.69707	1.93018		1.7458	1.51474
1.82929	1.95492		1.6918	2.43553
1.71784	1.46293		1.50856	3.20752
1.60032	1.41645		1.95223	1.69677
1.57908	2.16641		1.30368	0.773904
2.07885	1.80531		1.79203	1.12487
1.91761	2.26803		1.91667	2.95417
2.25908	2.49288		1.53649	1.72977
1.89657	1.74226		1.9333	2.18978
1.99559	1.91183		1.85933	2.11667
2.28463	2.25553		1.51684	1.56611
2.22522	1.94603		1.51818	1.61029
1.85394	1.93508		1.61662	1.14532
1.59066	1.76987		1.24068	1.55927
1.66061	1.60563		1.84272	2.45496
1.75879	1.76144		1.39363	1.64197
1.91375	2.19771		1.74833	1.49761
			2.01574	1.69789
			1.72764	2.11442
			1.55886	2.24434
			2.05215	3.51503
			1.95098	1.76784
			1.7241	1.94395
			1.79727	1.5211
			1.79028	2.36042
			2.05151	1.55467
			1.86876	2.46907
			1.98745	1.86008
			1.64373	1.34698
			2.3999	2.67247
			1.74655	1.93133
			1.60982	1.94853
			1.50251	2.16433
			1.40688	1.45223
			1.42116	1.45222
			1.4984	1.56943
			1.57077	1.41695
			1.64282	2.0145
			1.35465	1.47026
			2.09379	3.4912
			1.70624	1.36332
